# Supplementary material for: Exosomal MFI2-AS1 sponge miR-107 promotes non-small cell lung cancer progression through NFAT5
Source: Cancer Cell Int. 2023 Mar 18;23:51. doi: 10.1186/s12935-023-02886-x (PMC10024841; doi:10.1186/s12935-023-02886-x)
Supplement: Supplementary file 2 — Additional file 2. miRDB. [file 12935_2023_2886_MOESM2_ESM.xlsx]

## Sheet: Sheet1
Target Detail	Target Rank	Target Score	miRNA Name	Gene Symbol	Gene Description
Details	1	100	hsa-miR-107	DICER1	dicer 1, ribonuclease III
Details	2	100	hsa-miR-107	SCN8A	sodium voltage-gated channel alpha subunit 8
Details	3	99	hsa-miR-107	AGFG1	ArfGAP with FG repeats 1
Details	4	99	hsa-miR-107	KIF21A	kinesin family member 21A
Details	5	99	hsa-miR-107	NPAS3	neuronal PAS domain protein 3
Details	6	99	hsa-miR-107	MED26	mediator complex subunit 26
Details	7	99	hsa-miR-107	ANO3	anoctamin 3
Details	8	98	hsa-miR-107	TWF1	twinfilin actin binding protein 1
Details	9	98	hsa-miR-107	FBXW7	F-box and WD repeat domain containing 7
Details	10	98	hsa-miR-107	TRIAP1	TP53 regulated inhibitor of apoptosis 1
Details	11	98	hsa-miR-107	ATP13A3	ATPase 13A3
Details	12	98	hsa-miR-107	SNRK	SNF related kinase
Details	13	98	hsa-miR-107	AXIN2	axin 2
Details	14	98	hsa-miR-107	AMMECR1	Alport syndrome, mental retardation, midface hypoplasia and elliptocytosis chromosomal region gene 1
Details	15	98	hsa-miR-107	N4BP1	NEDD4 binding protein 1
Details	16	97	hsa-miR-107	CLOCK	clock circadian regulator
Details	17	97	hsa-miR-107	RBM24	RNA binding motif protein 24
Details	18	97	hsa-miR-107	JAKMIP2	janus kinase and microtubule interacting protein 2
Details	19	97	hsa-miR-107	CLIP1	CAP-Gly domain containing linker protein 1
Details	20	97	hsa-miR-107	CPEB3	cytoplasmic polyadenylation element binding protein 3
Details	21	97	hsa-miR-107	RIMS3	regulating synaptic membrane exocytosis 3
Details	22	96	hsa-miR-107	MYH9	myosin heavy chain 9
Details	23	96	hsa-miR-107	NUP50	nucleoporin 50
Details	24	96	hsa-miR-107	PLEKHA1	pleckstrin homology domain containing A1
Details	25	96	hsa-miR-107	KIF23	kinesin family member 23
Details	26	96	hsa-miR-107	TNRC6B	trinucleotide repeat containing 6B
Details	27	96	hsa-miR-107	MEF2D	myocyte enhancer factor 2D
Details	28	96	hsa-miR-107	PPIP5K2	diphosphoinositol pentakisphosphate kinase 2
Details	29	96	hsa-miR-107	AMOT	angiomotin
Details	30	96	hsa-miR-107	IARS	isoleucyl-tRNA synthetase
Details	31	96	hsa-miR-107	NF1	neurofibromin 1
Details	32	96	hsa-miR-107	PPP6R2	protein phosphatase 6 regulatory subunit 2
Details	33	95	hsa-miR-107	RNF38	ring finger protein 38
Details	34	95	hsa-miR-107	FOXP1	forkhead box P1
Details	35	95	hsa-miR-107	FGFRL1	fibroblast growth factor receptor like 1
Details	36	95	hsa-miR-107	ARMC1	armadillo repeat containing 1
Details	37	95	hsa-miR-107	SCN2A	sodium voltage-gated channel alpha subunit 2
Details	38	95	hsa-miR-107	PTPN4	protein tyrosine phosphatase, non-receptor type 4
Details	39	95	hsa-miR-107	ZBTB10	zinc finger and BTB domain containing 10
Details	40	95	hsa-miR-107	ATF7	activating transcription factor 7
Details	41	95	hsa-miR-107	ELK4	ELK4, ETS transcription factor
Details	42	95	hsa-miR-107	ACVR2B	activin A receptor type 2B
Details	43	95	hsa-miR-107	USP42	ubiquitin specific peptidase 42
Details	44	94	hsa-miR-107	ZHX1	zinc fingers and homeoboxes 1
Details	45	94	hsa-miR-107	PLEKHF2	pleckstrin homology and FYVE domain containing 2
Details	46	94	hsa-miR-107	CRYBG1	crystallin beta-gamma domain containing 1
Details	47	94	hsa-miR-107	HERC2	HECT and RLD domain containing E3 ubiquitin protein ligase 2
Details	48	94	hsa-miR-107	SPATS2L	spermatogenesis associated serine rich 2 like
Details	49	94	hsa-miR-107	ZCCHC2	zinc finger CCHC-type containing 2
Details	50	94	hsa-miR-107	HDGFL3	HDGF like 3
Details	51	94	hsa-miR-107	MYCN	MYCN proto-oncogene, bHLH transcription factor
Details	52	94	hsa-miR-107	AGO4	argonaute RISC catalytic component 4
Details	53	94	hsa-miR-107	GPC6	glypican 6
Details	54	94	hsa-miR-107	PAFAH1B2	platelet activating factor acetylhydrolase 1b catalytic subunit 2
Details	55	94	hsa-miR-107	HTATIP2	HIV-1 Tat interactive protein 2
Details	56	94	hsa-miR-107	NDEL1	nudE neurodevelopment protein 1 like 1
Details	57	94	hsa-miR-107	INO80D	INO80 complex subunit D
Details	58	93	hsa-miR-107	PCGF2	polycomb group ring finger 2
Details	59	93	hsa-miR-107	FERMT2	fermitin family member 2
Details	60	93	hsa-miR-107	NEDD9	neural precursor cell expressed, developmentally down-regulated 9
Details	61	93	hsa-miR-107	PRKAG3	protein kinase AMP-activated non-catalytic subunit gamma 3
Details	62	93	hsa-miR-107	SUN2	Sad1 and UNC84 domain containing 2
Details	63	93	hsa-miR-107	ANK3	ankyrin 3
Details	64	93	hsa-miR-107	IGSF3	immunoglobulin superfamily member 3
Details	65	93	hsa-miR-107	CHD2	chromodomain helicase DNA binding protein 2
Details	66	93	hsa-miR-107	SLITRK1	SLIT and NTRK like family member 1
Details	67	93	hsa-miR-107	EVA1A	eva-1 homolog A, regulator of programmed cell death
Details	68	93	hsa-miR-107	NRP2	neuropilin 2
Details	69	93	hsa-miR-107	EPHA7	EPH receptor A7
Details	70	93	hsa-miR-107	WDR20	WD repeat domain 20
Details	71	93	hsa-miR-107	CACNA2D1	calcium voltage-gated channel auxiliary subunit alpha2delta 1
Details	72	92	hsa-miR-107	BTRC	beta-transducin repeat containing E3 ubiquitin protein ligase
Details	73	92	hsa-miR-107	UNC80	unc-80 homolog, NALCN channel complex subunit
Details	74	92	hsa-miR-107	PDZD8	PDZ domain containing 8
Details	75	92	hsa-miR-107	PTH	parathyroid hormone
Details	76	92	hsa-miR-107	NKTR	natural killer cell triggering receptor
Details	77	92	hsa-miR-107	KLF4	Kruppel like factor 4
Details	78	92	hsa-miR-107	TGFBR3	transforming growth factor beta receptor 3
Details	79	92	hsa-miR-107	PPP2R3C	protein phosphatase 2 regulatory subunit B''gamma
Details	80	92	hsa-miR-107	PPP6C	protein phosphatase 6 catalytic subunit
Details	81	92	hsa-miR-107	SIX4	SIX homeobox 4
Details	82	92	hsa-miR-107	PGRMC2	progesterone receptor membrane component 2
Details	83	92	hsa-miR-107	DYRK2	dual specificity tyrosine phosphorylation regulated kinase 2
Details	84	92	hsa-miR-107	ZDHHC21	zinc finger DHHC-type containing 21
Details	85	92	hsa-miR-107	GPCPD1	glycerophosphocholine phosphodiesterase 1
Details	86	92	hsa-miR-107	CAB39	calcium binding protein 39
Details	87	92	hsa-miR-107	TRIM71	tripartite motif containing 71
Details	88	92	hsa-miR-107	EIF5	eukaryotic translation initiation factor 5
Details	89	92	hsa-miR-107	PHYHIPL	phytanoyl-CoA 2-hydroxylase interacting protein like
Details	90	92	hsa-miR-107	PAG1	phosphoprotein membrane anchor with glycosphingolipid microdomains 1
Details	91	92	hsa-miR-107	PRKG1	protein kinase cGMP-dependent 1
Details	92	91	hsa-miR-107	SMARCE1	SWI/SNF related, matrix associated, actin dependent regulator of chromatin, subfamily e, member 1
Details	93	91	hsa-miR-107	CCNYL1	cyclin Y like 1
Details	94	91	hsa-miR-107	TDG	thymine DNA glycosylase
Details	95	91	hsa-miR-107	SNX12	sorting nexin 12
Details	96	91	hsa-miR-107	KIF5C	kinesin family member 5C
Details	97	91	hsa-miR-107	PDE3B	phosphodiesterase 3B
Details	98	91	hsa-miR-107	NUDCD2	NudC domain containing 2
Details	99	91	hsa-miR-107	ASH1L	ASH1 like histone lysine methyltransferase
Details	100	91	hsa-miR-107	SH3BP4	SH3 domain binding protein 4
Details	101	91	hsa-miR-107	ZNRF2	zinc and ring finger 2
Details	102	91	hsa-miR-107	ZNF449	zinc finger protein 449
Details	103	91	hsa-miR-107	STRN	striatin
Details	104	91	hsa-miR-107	GGA3	golgi associated, gamma adaptin ear containing, ARF binding protein 3
Details	105	91	hsa-miR-107	TMEM47	transmembrane protein 47
Details	106	91	hsa-miR-107	EDIL3	EGF like repeats and discoidin domains 3
Details	107	91	hsa-miR-107	DCTN5	dynactin subunit 5
Details	108	91	hsa-miR-107	SYNJ1	synaptojanin 1
Details	109	91	hsa-miR-107	CCDC50	coiled-coil domain containing 50
Details	110	91	hsa-miR-107	ARIH2	ariadne RBR E3 ubiquitin protein ligase 2
Details	111	91	hsa-miR-107	SLC25A37	solute carrier family 25 member 37
Details	112	91	hsa-miR-107	TBKBP1	TBK1 binding protein 1
Details	113	90	hsa-miR-107	SBNO1	strawberry notch homolog 1
Details	114	90	hsa-miR-107	MAPK8	mitogen-activated protein kinase 8
Details	115	90	hsa-miR-107	FAM98A	family with sequence similarity 98 member A
Details	116	90	hsa-miR-107	GSKIP	GSK3B interacting protein
Details	117	90	hsa-miR-107	CSNK1G2	casein kinase 1 gamma 2
Details	118	90	hsa-miR-107	TMEM170A	transmembrane protein 170A
Details	119	90	hsa-miR-107	KDM7A	lysine demethylase 7A
Details	120	90	hsa-miR-107	DYNLT3	dynein light chain Tctex-type 3
Details	121	90	hsa-miR-107	GALNT7	polypeptide N-acetylgalactosaminyltransferase 7
Details	122	90	hsa-miR-107	HTT	huntingtin
Details	123	90	hsa-miR-107	CC2D1B	coiled-coil and C2 domain containing 1B
Details	124	90	hsa-miR-107	STOM	stomatin
Details	125	90	hsa-miR-107	SLAIN2	SLAIN motif family member 2
Details	126	90	hsa-miR-107	ZFPM2	zinc finger protein, FOG family member 2
Details	127	89	hsa-miR-107	PSMD3	proteasome 26S subunit, non-ATPase 3
Details	128	89	hsa-miR-107	SEPT6	septin 6
Details	129	89	hsa-miR-107	C5orf60	chromosome 5 open reading frame 60
Details	130	89	hsa-miR-107	SLC35D1	solute carrier family 35 member D1
Details	131	89	hsa-miR-107	DYNC1LI2	dynein cytoplasmic 1 light intermediate chain 2
Details	132	89	hsa-miR-107	HACD2	3-hydroxyacyl-CoA dehydratase 2
Details	133	89	hsa-miR-107	THOC2	THO complex 2
Details	134	89	hsa-miR-107	TMEM25	transmembrane protein 25
Details	135	89	hsa-miR-107	UBE4A	ubiquitination factor E4A
Details	136	88	hsa-miR-107	ITPR1	inositol 1,4,5-trisphosphate receptor type 1
Details	137	88	hsa-miR-107	PRR14L	proline rich 14 like
Details	138	88	hsa-miR-107	KCNN4	potassium calcium-activated channel subfamily N member 4
Details	139	88	hsa-miR-107	CELSR2	cadherin EGF LAG seven-pass G-type receptor 2
Details	140	88	hsa-miR-107	ZBTB39	zinc finger and BTB domain containing 39
Details	141	88	hsa-miR-107	FAM81A	family with sequence similarity 81 member A
Details	142	88	hsa-miR-107	UBE2R2	ubiquitin conjugating enzyme E2 R2
Details	143	88	hsa-miR-107	G3BP2	G3BP stress granule assembly factor 2
Details	144	88	hsa-miR-107	CNNM2	cyclin and CBS domain divalent metal cation transport mediator 2
Details	145	88	hsa-miR-107	RAI14	retinoic acid induced 14
Details	146	88	hsa-miR-107	SREK1	splicing regulatory glutamic acid and lysine rich protein 1
Details	147	88	hsa-miR-107	SALL1	spalt like transcription factor 1
Details	148	88	hsa-miR-107	ROR1	receptor tyrosine kinase like orphan receptor 1
Details	149	87	hsa-miR-107	MFN2	mitofusin 2
Details	150	87	hsa-miR-107	CDK6	cyclin dependent kinase 6
Details	151	87	hsa-miR-107	ZNF662	zinc finger protein 662
Details	152	87	hsa-miR-107	LGR5	leucine rich repeat containing G protein-coupled receptor 5
Details	153	87	hsa-miR-107	BACH2	BTB domain and CNC homolog 2
Details	154	87	hsa-miR-107	C5orf47	chromosome 5 open reading frame 47
Details	155	87	hsa-miR-107	ABL2	ABL proto-oncogene 2, non-receptor tyrosine kinase
Details	156	87	hsa-miR-107	CUL4A	cullin 4A
Details	157	87	hsa-miR-107	ZNF592	zinc finger protein 592
Details	158	87	hsa-miR-107	PDS5A	PDS5 cohesin associated factor A
Details	159	87	hsa-miR-107	GABRG2	gamma-aminobutyric acid type A receptor gamma2 subunit
Details	160	86	hsa-miR-107	FEZF1	FEZ family zinc finger 1
Details	161	86	hsa-miR-107	MTFR1L	mitochondrial fission regulator 1 like
Details	162	86	hsa-miR-107	AK2	adenylate kinase 2
Details	163	86	hsa-miR-107	VAV3	vav guanine nucleotide exchange factor 3
Details	164	86	hsa-miR-107	PPM1E	protein phosphatase, Mg2+/Mn2+ dependent 1E
Details	165	86	hsa-miR-107	IL10RB	interleukin 10 receptor subunit beta
Details	166	86	hsa-miR-107	TNPO1	transportin 1
Details	167	86	hsa-miR-107	WASHC4	WASH complex subunit 4
Details	168	86	hsa-miR-107	AGO1	argonaute RISC catalytic component 1
Details	169	86	hsa-miR-107	NEIL1	nei like DNA glycosylase 1
Details	170	86	hsa-miR-107	RAB1B	RAB1B, member RAS oncogene family
Details	171	86	hsa-miR-107	PDCD10	programmed cell death 10
Details	172	85	hsa-miR-107	DENND1B	DENN domain containing 1B
Details	173	85	hsa-miR-107	RUNX1T1	RUNX1 translocation partner 1
Details	174	85	hsa-miR-107	SUSD6	sushi domain containing 6
Details	175	85	hsa-miR-107	SERPINB5	serpin family B member 5
Details	176	85	hsa-miR-107	RORA	RAR related orphan receptor A
Details	177	85	hsa-miR-107	PPP4R3B	protein phosphatase 4 regulatory subunit 3B
Details	178	85	hsa-miR-107	DLEU7	deleted in lymphocytic leukemia 7
Details	179	85	hsa-miR-107	NFIA	nuclear factor I A
Details	180	85	hsa-miR-107	DCN	decorin
Details	181	84	hsa-miR-107	TMEM35A	transmembrane protein 35A
Details	182	84	hsa-miR-107	DLG5	discs large MAGUK scaffold protein 5
Details	183	84	hsa-miR-107	DLL1	delta like canonical Notch ligand 1
Details	184	84	hsa-miR-107	VCAN	versican
Details	185	84	hsa-miR-107	HSDL1	hydroxysteroid dehydrogenase like 1
Details	186	84	hsa-miR-107	PRRT2	proline rich transmembrane protein 2
Details	187	84	hsa-miR-107	PRKCE	protein kinase C epsilon
Details	188	84	hsa-miR-107	BCAT2	branched chain amino acid transaminase 2
Details	189	84	hsa-miR-107	CORO2B	coronin 2B
Details	190	84	hsa-miR-107	MICAL2	microtubule associated monooxygenase, calponin and LIM domain containing 2
Details	191	84	hsa-miR-107	WNK1	WNK lysine deficient protein kinase 1
Details	192	84	hsa-miR-107	YTHDC1	YTH domain containing 1
Details	193	84	hsa-miR-107	PURB	purine rich element binding protein B
Details	194	84	hsa-miR-107	CEP85L	centrosomal protein 85 like
Details	195	84	hsa-miR-107	PHACTR2	phosphatase and actin regulator 2
Details	196	84	hsa-miR-107	AMPH	amphiphysin
Details	197	84	hsa-miR-107	GPAT4	glycerol-3-phosphate acyltransferase 4
Details	198	84	hsa-miR-107	FLOT2	flotillin 2
Details	199	84	hsa-miR-107	LATS2	large tumor suppressor kinase 2
Details	200	83	hsa-miR-107	ARL8A	ADP ribosylation factor like GTPase 8A
Details	201	83	hsa-miR-107	OSBPL6	oxysterol binding protein like 6
Details	202	83	hsa-miR-107	C2CD5	C2 calcium dependent domain containing 5
Details	203	83	hsa-miR-107	AKIRIN2	akirin 2
Details	204	83	hsa-miR-107	CSNK1G3	casein kinase 1 gamma 3
Details	205	83	hsa-miR-107	NSG1	neuronal vesicle trafficking associated 1
Details	206	83	hsa-miR-107	TSHZ2	teashirt zinc finger homeobox 2
Details	207	83	hsa-miR-107	RAB9B	RAB9B, member RAS oncogene family
Details	208	83	hsa-miR-107	GPATCH8	G-patch domain containing 8
Details	209	83	hsa-miR-107	SYDE2	synapse defective Rho GTPase homolog 2
Details	210	83	hsa-miR-107	ADAM23	ADAM metallopeptidase domain 23
Details	211	83	hsa-miR-107	PLCB1	phospholipase C beta 1
Details	212	83	hsa-miR-107	SMS	spermine synthase
Details	213	83	hsa-miR-107	ATP1B2	ATPase Na+/K+ transporting subunit beta 2
Details	214	82	hsa-miR-107	KATNBL1	katanin regulatory subunit B1 like 1
Details	215	82	hsa-miR-107	LRRN3	leucine rich repeat neuronal 3
Details	216	82	hsa-miR-107	ARIH1	ariadne RBR E3 ubiquitin protein ligase 1
Details	217	82	hsa-miR-107	TMEM260	transmembrane protein 260
Details	218	82	hsa-miR-107	ANKFY1	ankyrin repeat and FYVE domain containing 1
Details	219	82	hsa-miR-107	OAS3	2'-5'-oligoadenylate synthetase 3
Details	220	82	hsa-miR-107	NPAS2	neuronal PAS domain protein 2
Details	221	82	hsa-miR-107	CDC25A	cell division cycle 25A
Details	222	82	hsa-miR-107	ARMC8	armadillo repeat containing 8
Details	223	82	hsa-miR-107	BTLA	B and T lymphocyte associated
Details	224	82	hsa-miR-107	ZNF85	zinc finger protein 85
Details	225	82	hsa-miR-107	TECPR2	tectonin beta-propeller repeat containing 2
Details	226	82	hsa-miR-107	KIF5A	kinesin family member 5A
Details	227	82	hsa-miR-107	EXOC3L2	exocyst complex component 3 like 2
Details	228	82	hsa-miR-107	GPR6	G protein-coupled receptor 6
Details	229	82	hsa-miR-107	NAA16	N(alpha)-acetyltransferase 16, NatA auxiliary subunit
Details	230	81	hsa-miR-107	FAF2	Fas associated factor family member 2
Details	231	81	hsa-miR-107	HIC2	HIC ZBTB transcriptional repressor 2
Details	232	81	hsa-miR-107	PRPF4B	pre-mRNA processing factor 4B
Details	233	81	hsa-miR-107	BST1	bone marrow stromal cell antigen 1
Details	234	81	hsa-miR-107	TSC1	TSC complex subunit 1
Details	235	81	hsa-miR-107	2021-03-03	membrane associated ring-CH-type finger 3
Details	236	81	hsa-miR-107	COBLL1	cordon-bleu WH2 repeat protein like 1
Details	237	81	hsa-miR-107	SLC26A7	solute carrier family 26 member 7
Details	238	81	hsa-miR-107	ZFYVE16	zinc finger FYVE-type containing 16
Details	239	81	hsa-miR-107	USF3	upstream transcription factor family member 3
Details	240	81	hsa-miR-107	DCUN1D3	defective in cullin neddylation 1 domain containing 3
Details	241	81	hsa-miR-107	SRGAP1	SLIT-ROBO Rho GTPase activating protein 1
Details	242	80	hsa-miR-107	RRAGC	Ras related GTP binding C
Details	243	80	hsa-miR-107	EIF4B	eukaryotic translation initiation factor 4B
Details	244	80	hsa-miR-107	SNX3	sorting nexin 3
Details	245	80	hsa-miR-107	FGF2	fibroblast growth factor 2
Details	246	80	hsa-miR-107	GCC2	GRIP and coiled-coil domain containing 2
Details	247	80	hsa-miR-107	ESR1	estrogen receptor 1
Details	248	80	hsa-miR-107	ATXN7L1	ataxin 7 like 1
Details	249	80	hsa-miR-107	FAT4	FAT atypical cadherin 4
Details	250	80	hsa-miR-107	TMEM248	transmembrane protein 248
Details	251	80	hsa-miR-107	IHH	Indian hedgehog signaling molecule
Details	252	80	hsa-miR-107	CCDC6	coiled-coil domain containing 6
Details	253	80	hsa-miR-107	GIT2	GIT ArfGAP 2
Details	254	80	hsa-miR-107	NOVA1	NOVA alternative splicing regulator 1
Details	255	80	hsa-miR-107	PTCHD3	patched domain containing 3
Details	256	80	hsa-miR-107	MBNL1	muscleblind like splicing regulator 1
Details	257	80	hsa-miR-107	AHCYL2	adenosylhomocysteinase like 2
Details	258	80	hsa-miR-107	RAB11FIP2	RAB11 family interacting protein 2
Details	259	80	hsa-miR-107	AAK1	AP2 associated kinase 1
Details	260	80	hsa-miR-107	PHF20	PHD finger protein 20
Details	261	79	hsa-miR-107	SLC20A2	solute carrier family 20 member 2
Details	262	79	hsa-miR-107	DSC3	desmocollin 3
Details	263	79	hsa-miR-107	LRP2	LDL receptor related protein 2
Details	264	79	hsa-miR-107	PABPC1L	poly(A) binding protein cytoplasmic 1 like
Details	265	79	hsa-miR-107	RGPD6	RANBP2-like and GRIP domain containing 6
Details	266	79	hsa-miR-107	SH2D4B	SH2 domain containing 4B
Details	267	79	hsa-miR-107	RGPD8	RANBP2-like and GRIP domain containing 8
Details	268	79	hsa-miR-107	BMX	BMX non-receptor tyrosine kinase
Details	269	79	hsa-miR-107	OGT	O-linked N-acetylglucosamine (GlcNAc) transferase
Details	270	79	hsa-miR-107	SCAF11	SR-related CTD associated factor 11
Details	271	79	hsa-miR-107	RGPD4	RANBP2-like and GRIP domain containing 4
Details	272	79	hsa-miR-107	RGPD5	RANBP2-like and GRIP domain containing 5
Details	273	79	hsa-miR-107	ANK1	ankyrin 1
Details	274	78	hsa-miR-107	CNTNAP1	contactin associated protein 1
Details	275	78	hsa-miR-107	KIAA0930	KIAA0930
Details	276	78	hsa-miR-107	ARHGAP5	Rho GTPase activating protein 5
Details	277	78	hsa-miR-107	MIF4GD	MIF4G domain containing
Details	278	78	hsa-miR-107	CAPZA2	capping actin protein of muscle Z-line subunit alpha 2
Details	279	78	hsa-miR-107	TRAPPC11	trafficking protein particle complex 11
Details	280	78	hsa-miR-107	SEC24B	SEC24 homolog B, COPII coat complex component
Details	281	78	hsa-miR-107	MTMR4	myotubularin related protein 4
Details	282	78	hsa-miR-107	MYBL1	MYB proto-oncogene like 1
Details	283	78	hsa-miR-107	CTNND1	catenin delta 1
Details	284	78	hsa-miR-107	TSPAN5	tetraspanin 5
Details	285	78	hsa-miR-107	UPF2	UPF2, regulator of nonsense mediated mRNA decay
Details	286	78	hsa-miR-107	PAWR	pro-apoptotic WT1 regulator
Details	287	78	hsa-miR-107	TAOK3	TAO kinase 3
Details	288	78	hsa-miR-107	GNPNAT1	glucosamine-phosphate N-acetyltransferase 1
Details	289	78	hsa-miR-107	POLDIP2	DNA polymerase delta interacting protein 2
Details	290	78	hsa-miR-107	ZC3H7B	zinc finger CCCH-type containing 7B
Details	291	77	hsa-miR-107	ARF6	ADP ribosylation factor 6
Details	292	77	hsa-miR-107	BCLAF3	BCLAF1 and THRAP3 family member 3
Details	293	77	hsa-miR-107	ADCYAP1	adenylate cyclase activating polypeptide 1
Details	294	77	hsa-miR-107	ACOX1	acyl-CoA oxidase 1
Details	295	77	hsa-miR-107	PDIK1L	PDLIM1 interacting kinase 1 like
Details	296	77	hsa-miR-107	UBR4	ubiquitin protein ligase E3 component n-recognin 4
Details	297	77	hsa-miR-107	KCNMB4	potassium calcium-activated channel subfamily M regulatory beta subunit 4
Details	298	77	hsa-miR-107	RFX3	regulatory factor X3
Details	299	77	hsa-miR-107	PRPS2	phosphoribosyl pyrophosphate synthetase 2
Details	300	77	hsa-miR-107	SPDYE3	speedy/RINGO cell cycle regulator family member E3
Details	301	77	hsa-miR-107	DCBLD2	discoidin, CUB and LCCL domain containing 2
Details	302	77	hsa-miR-107	FAM110C	family with sequence similarity 110 member C
Details	303	77	hsa-miR-107	NR2C2	nuclear receptor subfamily 2 group C member 2
Details	304	77	hsa-miR-107	KCNIP1	potassium voltage-gated channel interacting protein 1
Details	305	77	hsa-miR-107	RC3H1	ring finger and CCCH-type domains 1
Details	306	77	hsa-miR-107	MAP3K21	mitogen-activated protein kinase kinase kinase 21
Details	307	77	hsa-miR-107	RPS6KA6	ribosomal protein S6 kinase A6
Details	308	77	hsa-miR-107	SPG21	SPG21, maspardin
Details	309	76	hsa-miR-107	PITPNA	phosphatidylinositol transfer protein alpha
Details	310	76	hsa-miR-107	PDLIM1	PDZ and LIM domain 1
Details	311	76	hsa-miR-107	PDE8B	phosphodiesterase 8B
Details	312	76	hsa-miR-107	TCAF2	TRPM8 channel associated factor 2
Details	313	76	hsa-miR-107	ADAM7	ADAM metallopeptidase domain 7
Details	314	76	hsa-miR-107	NR4A3	nuclear receptor subfamily 4 group A member 3
Details	315	76	hsa-miR-107	KIF18B	kinesin family member 18B
Details	316	76	hsa-miR-107	PLAGL1	PLAG1 like zinc finger 1
Details	317	76	hsa-miR-107	STXBP5	syntaxin binding protein 5
Details	318	76	hsa-miR-107	RSPO3	R-spondin 3
Details	319	76	hsa-miR-107	FAM217B	family with sequence similarity 217 member B
Details	320	76	hsa-miR-107	ADGRL3	adhesion G protein-coupled receptor L3
Details	321	76	hsa-miR-107	KIF1B	kinesin family member 1B
Details	322	75	hsa-miR-107	SLC44A1	solute carrier family 44 member 1
Details	323	75	hsa-miR-107	PPP3R1	protein phosphatase 3 regulatory subunit B, alpha
Details	324	75	hsa-miR-107	RNASEL	ribonuclease L
Details	325	75	hsa-miR-107	TMEM135	transmembrane protein 135
Details	326	75	hsa-miR-107	SNTB2	syntrophin beta 2
Details	327	75	hsa-miR-107	CHD1	chromodomain helicase DNA binding protein 1
Details	328	75	hsa-miR-107	GLIS3	GLIS family zinc finger 3
Details	329	75	hsa-miR-107	ABHD2	abhydrolase domain containing 2
Details	330	75	hsa-miR-107	RAB3GAP1	RAB3 GTPase activating protein catalytic subunit 1
Details	331	75	hsa-miR-107	RAB10	RAB10, member RAS oncogene family
Details	332	75	hsa-miR-107	PTPRM	protein tyrosine phosphatase, receptor type M
Details	333	75	hsa-miR-107	DCLK1	doublecortin like kinase 1
Details	334	75	hsa-miR-107	ARHGAP19	Rho GTPase activating protein 19
Details	335	75	hsa-miR-107	CRYBG2	crystallin beta-gamma domain containing 2
Details	336	75	hsa-miR-107	MTMR3	myotubularin related protein 3
Details	337	74	hsa-miR-107	CDK17	cyclin dependent kinase 17
Details	338	74	hsa-miR-107	EDEM3	ER degradation enhancing alpha-mannosidase like protein 3
Details	339	74	hsa-miR-107	UBR3	ubiquitin protein ligase E3 component n-recognin 3
Details	340	74	hsa-miR-107	PRKAB2	protein kinase AMP-activated non-catalytic subunit beta 2
Details	341	74	hsa-miR-107	ZDHHC9	zinc finger DHHC-type containing 9
Details	342	74	hsa-miR-107	RIBC1	RIB43A domain with coiled-coils 1
Details	343	74	hsa-miR-107	FAT3	FAT atypical cadherin 3
Details	344	74	hsa-miR-107	TRIM59	tripartite motif containing 59
Details	345	74	hsa-miR-107	TBC1D12	TBC1 domain family member 12
Details	346	74	hsa-miR-107	RAB40AL	RAB40A like
Details	347	74	hsa-miR-107	DCP1A	decapping mRNA 1A
Details	348	74	hsa-miR-107	IL16	interleukin 16
Details	349	74	hsa-miR-107	RNF125	ring finger protein 125
Details	350	73	hsa-miR-107	TRAF3	TNF receptor associated factor 3
Details	351	73	hsa-miR-107	RAMAC	RNA guanine-7 methyltransferase activating subunit
Details	352	73	hsa-miR-107	SALL4	spalt like transcription factor 4
Details	353	73	hsa-miR-107	GREM2	gremlin 2, DAN family BMP antagonist
Details	354	73	hsa-miR-107	YWHAH	tyrosine 3-monooxygenase/tryptophan 5-monooxygenase activation protein eta
Details	355	73	hsa-miR-107	RPUSD1	RNA pseudouridine synthase domain containing 1
Details	356	73	hsa-miR-107	NOS1	nitric oxide synthase 1
Details	357	73	hsa-miR-107	WNT3A	Wnt family member 3A
Details	358	72	hsa-miR-107	HMGA2	high mobility group AT-hook 2
Details	359	72	hsa-miR-107	FGF7	fibroblast growth factor 7
Details	360	72	hsa-miR-107	NAA20	N(alpha)-acetyltransferase 20, NatB catalytic subunit
Details	361	72	hsa-miR-107	NFAT5	nuclear factor of activated T cells 5
Details	362	72	hsa-miR-107	SCN1A	sodium voltage-gated channel alpha subunit 1
Details	363	72	hsa-miR-107	TSPYL5	TSPY like 5
Details	364	72	hsa-miR-107	GNS	glucosamine (N-acetyl)-6-sulfatase
Details	365	72	hsa-miR-107	TMEM71	transmembrane protein 71
Details	366	72	hsa-miR-107	APBA1	amyloid beta precursor protein binding family A member 1
Details	367	72	hsa-miR-107	SATB2	SATB homeobox 2
Details	368	72	hsa-miR-107	KIF2B	kinesin family member 2B
Details	369	72	hsa-miR-107	RET	ret proto-oncogene
Details	370	72	hsa-miR-107	SEMA6D	semaphorin 6D
Details	371	72	hsa-miR-107	IRF2BP2	interferon regulatory factor 2 binding protein 2
Details	372	72	hsa-miR-107	WWP1	WW domain containing E3 ubiquitin protein ligase 1
Details	373	72	hsa-miR-107	ABCB5	ATP binding cassette subfamily B member 5
Details	374	72	hsa-miR-107	ARL11	ADP ribosylation factor like GTPase 11
Details	375	72	hsa-miR-107	EDA	ectodysplasin A
Details	376	72	hsa-miR-107	KANSL1L	KAT8 regulatory NSL complex subunit 1 like
Details	377	72	hsa-miR-107	OTUD4	OTU deubiquitinase 4
Details	378	71	hsa-miR-107	NRBP1	nuclear receptor binding protein 1
Details	379	71	hsa-miR-107	DNAJB4	DnaJ heat shock protein family (Hsp40) member B4
Details	380	71	hsa-miR-107	TARP	TCR gamma alternate reading frame protein
Details	381	71	hsa-miR-107	FOXJ2	forkhead box J2
Details	382	71	hsa-miR-107	SLC45A4	solute carrier family 45 member 4
Details	383	71	hsa-miR-107	SNCG	synuclein gamma
Details	384	71	hsa-miR-107	LCOR	ligand dependent nuclear receptor corepressor
Details	385	71	hsa-miR-107	VCL	vinculin
Details	386	71	hsa-miR-107	PNPLA2	patatin like phospholipase domain containing 2
Details	387	71	hsa-miR-107	FAM133B	family with sequence similarity 133 member B
Details	388	71	hsa-miR-107	ROCK2	Rho associated coiled-coil containing protein kinase 2
Details	389	71	hsa-miR-107	BTG2	BTG anti-proliferation factor 2
Details	390	71	hsa-miR-107	COX15	cytochrome c oxidase assembly homolog COX15
Details	391	71	hsa-miR-107	GFRA4	GDNF family receptor alpha 4
Details	392	71	hsa-miR-107	GFOD1	glucose-fructose oxidoreductase domain containing 1
Details	393	71	hsa-miR-107	DHX33	DEAH-box helicase 33
Details	394	71	hsa-miR-107	AP1S2	adaptor related protein complex 1 subunit sigma 2
Details	395	71	hsa-miR-107	GATAD2B	GATA zinc finger domain containing 2B
Details	396	71	hsa-miR-107	HTR4	5-hydroxytryptamine receptor 4
Details	397	71	hsa-miR-107	SLC2A14	solute carrier family 2 member 14
Details	398	71	hsa-miR-107	TARBP2	TARBP2, RISC loading complex RNA binding subunit
Details	399	71	hsa-miR-107	BCL11A	BCL11A, BAF complex component
Details	400	70	hsa-miR-107	ESS2	ess-2 splicing factor homolog
Details	401	70	hsa-miR-107	MLLT10	MLLT10, histone lysine methyltransferase DOT1L cofactor
Details	402	70	hsa-miR-107	AREL1	apoptosis resistant E3 ubiquitin protein ligase 1
Details	403	70	hsa-miR-107	GPR12	G protein-coupled receptor 12
Details	404	70	hsa-miR-107	RAB30	RAB30, member RAS oncogene family
Details	405	70	hsa-miR-107	CLIC6	chloride intracellular channel 6
Details	406	70	hsa-miR-107	CEACAM7	carcinoembryonic antigen related cell adhesion molecule 7
Details	407	70	hsa-miR-107	ANKIB1	ankyrin repeat and IBR domain containing 1
Details	408	70	hsa-miR-107	CHIC1	cysteine rich hydrophobic domain 1
Details	409	70	hsa-miR-107	SOGA1	suppressor of glucose, autophagy associated 1
Details	410	70	hsa-miR-107	CDK14	cyclin dependent kinase 14
Details	411	70	hsa-miR-107	WNT7A	Wnt family member 7A
Details	412	70	hsa-miR-107	MAP3K7	mitogen-activated protein kinase kinase kinase 7
Details	413	70	hsa-miR-107	HELZ	helicase with zinc finger
Details	414	70	hsa-miR-107	SLC2A3	solute carrier family 2 member 3
Details	415	70	hsa-miR-107	CARNMT1	carnosine N-methyltransferase 1
Details	416	70	hsa-miR-107	DUSP28	dual specificity phosphatase 28
Details	417	69	hsa-miR-107	MBNL3	muscleblind like splicing regulator 3
Details	418	69	hsa-miR-107	NAA15	N(alpha)-acetyltransferase 15, NatA auxiliary subunit
Details	419	69	hsa-miR-107	PIK3R1	phosphoinositide-3-kinase regulatory subunit 1
Details	420	69	hsa-miR-107	SOX6	SRY-box 6
Details	421	69	hsa-miR-107	TPD52	tumor protein D52
Details	422	69	hsa-miR-107	NEXMIF	neurite extension and migration factor
Details	423	69	hsa-miR-107	UBL3	ubiquitin like 3
Details	424	69	hsa-miR-107	ARHGAP32	Rho GTPase activating protein 32
Details	425	69	hsa-miR-107	ADCY1	adenylate cyclase 1
Details	426	68	hsa-miR-107	CASP3	caspase 3
Details	427	68	hsa-miR-107	EN2	engrailed homeobox 2
Details	428	68	hsa-miR-107	PPP2R5A	protein phosphatase 2 regulatory subunit B'alpha
Details	429	68	hsa-miR-107	ATXN1L	ataxin 1 like
Details	430	68	hsa-miR-107	BTN1A1	butyrophilin subfamily 1 member A1
Details	431	68	hsa-miR-107	DNAJA1	DnaJ heat shock protein family (Hsp40) member A1
Details	432	68	hsa-miR-107	FBXL18	F-box and leucine rich repeat protein 18
Details	433	68	hsa-miR-107	KLF7	Kruppel like factor 7
Details	434	68	hsa-miR-107	LOC100130357	uncharacterized LOC100130357
Details	435	68	hsa-miR-107	CACNA1E	calcium voltage-gated channel subunit alpha1 E
Details	436	68	hsa-miR-107	PACSIN1	protein kinase C and casein kinase substrate in neurons 1
Details	437	68	hsa-miR-107	S1PR3	sphingosine-1-phosphate receptor 3
Details	438	68	hsa-miR-107	DCAF12L2	DDB1 and CUL4 associated factor 12 like 2
Details	439	68	hsa-miR-107	LRP1B	LDL receptor related protein 1B
Details	440	68	hsa-miR-107	CDC14A	cell division cycle 14A
Details	441	67	hsa-miR-107	VAMP1	vesicle associated membrane protein 1
Details	442	67	hsa-miR-107	NECTIN1	nectin cell adhesion molecule 1
Details	443	67	hsa-miR-107	C12orf76	chromosome 12 open reading frame 76
Details	444	67	hsa-miR-107	SIPA1L2	signal induced proliferation associated 1 like 2
Details	445	67	hsa-miR-107	GRID2	glutamate ionotropic receptor delta type subunit 2
Details	446	67	hsa-miR-107	AMTN	amelotin
Details	447	67	hsa-miR-107	ZNF223	zinc finger protein 223
Details	448	67	hsa-miR-107	TGIF2	TGFB induced factor homeobox 2
Details	449	67	hsa-miR-107	PAK3	p21 (RAC1) activated kinase 3
Details	450	67	hsa-miR-107	SEMA6A	semaphorin 6A
Details	451	67	hsa-miR-107	PDS5B	PDS5 cohesin associated factor B
Details	452	67	hsa-miR-107	UNC119B	unc-119 lipid binding chaperone B
Details	453	66	hsa-miR-107	PRDM11	PR/SET domain 11
Details	454	66	hsa-miR-107	RNMT	RNA guanine-7 methyltransferase
Details	455	66	hsa-miR-107	FAM160B1	family with sequence similarity 160 member B1
Details	456	66	hsa-miR-107	PHF5A	PHD finger protein 5A
Details	457	66	hsa-miR-107	KPNA1	karyopherin subunit alpha 1
Details	458	66	hsa-miR-107	CISD1	CDGSH iron sulfur domain 1
Details	459	66	hsa-miR-107	RASSF8	Ras association domain family member 8
Details	460	66	hsa-miR-107	FAM136A	family with sequence similarity 136 member A
Details	461	66	hsa-miR-107	CDK8	cyclin dependent kinase 8
Details	462	66	hsa-miR-107	GOSR2	golgi SNAP receptor complex member 2
Details	463	65	hsa-miR-107	SNX18	sorting nexin 18
Details	464	65	hsa-miR-107	PALM2-AKAP2	PALM2-AKAP2 readthrough
Details	465	65	hsa-miR-107	ASPH	aspartate beta-hydroxylase
Details	466	65	hsa-miR-107	SMPD1	sphingomyelin phosphodiesterase 1
Details	467	65	hsa-miR-107	AKAP2	A-kinase anchoring protein 2
Details	468	65	hsa-miR-107	SINHCAF	SIN3-HDAC complex associated factor
Details	469	65	hsa-miR-107	DGKK	diacylglycerol kinase kappa
Details	470	65	hsa-miR-107	APLN	apelin
Details	471	65	hsa-miR-107	SLC35A3	solute carrier family 35 member A3
Details	472	65	hsa-miR-107	PPME1	protein phosphatase methylesterase 1
Details	473	65	hsa-miR-107	PDPR	pyruvate dehydrogenase phosphatase regulatory subunit
Details	474	65	hsa-miR-107	FAM171A1	family with sequence similarity 171 member A1
Details	475	65	hsa-miR-107	KRTAP10-4	keratin associated protein 10-4
Details	476	65	hsa-miR-107	SPRY2	sprouty RTK signaling antagonist 2
Details	477	65	hsa-miR-107	REST	RE1 silencing transcription factor
Details	478	65	hsa-miR-107	NUFIP2	nuclear FMR1 interacting protein 2
Details	479	65	hsa-miR-107	THUMPD1	THUMP domain containing 1
Details	480	65	hsa-miR-107	BAZ2A	bromodomain adjacent to zinc finger domain 2A
Details	481	65	hsa-miR-107	RAP2C	RAP2C, member of RAS oncogene family
Details	482	65	hsa-miR-107	RNF157	ring finger protein 157
Details	483	64	hsa-miR-107	UBE2Q1	ubiquitin conjugating enzyme E2 Q1
Details	484	64	hsa-miR-107	SGMS2	sphingomyelin synthase 2
Details	485	64	hsa-miR-107	SV2C	synaptic vesicle glycoprotein 2C
Details	486	64	hsa-miR-107	KLF13	Kruppel like factor 13
Details	487	64	hsa-miR-107	CALU	calumenin
Details	488	64	hsa-miR-107	ATXN1	ataxin 1
Details	489	64	hsa-miR-107	ERLIN1	ER lipid raft associated 1
Details	490	64	hsa-miR-107	EBF1	EBF transcription factor 1
Details	491	64	hsa-miR-107	DUS1L	dihydrouridine synthase 1 like
Details	492	64	hsa-miR-107	AKT2	AKT serine/threonine kinase 2
Details	493	64	hsa-miR-107	ODF2	outer dense fiber of sperm tails 2
Details	494	63	hsa-miR-107	MCM7	minichromosome maintenance complex component 7
Details	495	63	hsa-miR-107	FZD6	frizzled class receptor 6
Details	496	63	hsa-miR-107	UGGT1	UDP-glucose glycoprotein glucosyltransferase 1
Details	497	63	hsa-miR-107	RBAK	RB associated KRAB zinc finger
Details	498	63	hsa-miR-107	ADAMTSL3	ADAMTS like 3
Details	499	63	hsa-miR-107	DNAJC3	DnaJ heat shock protein family (Hsp40) member C3
Details	500	63	hsa-miR-107	CD80	CD80 molecule
Details	501	63	hsa-miR-107	HSD17B13	hydroxysteroid 17-beta dehydrogenase 13
Details	502	63	hsa-miR-107	EPHA3	EPH receptor A3
Details	503	63	hsa-miR-107	POLA2	DNA polymerase alpha 2, accessory subunit
Details	504	63	hsa-miR-107	B3GALT4	beta-1,3-galactosyltransferase 4
Details	505	63	hsa-miR-107	PSMF1	proteasome inhibitor subunit 1
Details	506	63	hsa-miR-107	FAM219A	family with sequence similarity 219 member A
Details	507	63	hsa-miR-107	ZIC5	Zic family member 5
Details	508	63	hsa-miR-107	PATJ	PATJ, crumbs cell polarity complex component
Details	509	63	hsa-miR-107	OLFM1	olfactomedin 1
Details	510	63	hsa-miR-107	RALBP1	ralA binding protein 1
Details	511	63	hsa-miR-107	SETD5	SET domain containing 5
Details	512	63	hsa-miR-107	PDCD11	programmed cell death 11
Details	513	63	hsa-miR-107	VPS4A	vacuolar protein sorting 4 homolog A
Details	514	62	hsa-miR-107	USP24	ubiquitin specific peptidase 24
Details	515	62	hsa-miR-107	MYO10	myosin X
Details	516	62	hsa-miR-107	UBQLNL	ubiquilin like
Details	517	62	hsa-miR-107	TLK1	tousled like kinase 1
Details	518	62	hsa-miR-107	ALDH8A1	aldehyde dehydrogenase 8 family member A1
Details	519	62	hsa-miR-107	DESI1	desumoylating isopeptidase 1
Details	520	62	hsa-miR-107	CDC42EP3	CDC42 effector protein 3
Details	521	62	hsa-miR-107	ENTPD4	ectonucleoside triphosphate diphosphohydrolase 4
Details	522	62	hsa-miR-107	FURIN	furin, paired basic amino acid cleaving enzyme
Details	523	62	hsa-miR-107	ACTG1	actin gamma 1
Details	524	62	hsa-miR-107	ZC3H12C	zinc finger CCCH-type containing 12C
Details	525	62	hsa-miR-107	GATAD2A	GATA zinc finger domain containing 2A
Details	526	62	hsa-miR-107	ARL4C	ADP ribosylation factor like GTPase 4C
Details	527	62	hsa-miR-107	POLD3	DNA polymerase delta 3, accessory subunit
Details	528	62	hsa-miR-107	OSCP1	organic solute carrier partner 1
Details	529	62	hsa-miR-107	FBXL20	F-box and leucine rich repeat protein 20
Details	530	62	hsa-miR-107	RNGTT	RNA guanylyltransferase and 5'-phosphatase
Details	531	62	hsa-miR-107	ITGA2	integrin subunit alpha 2
Details	532	62	hsa-miR-107	MSI2	musashi RNA binding protein 2
Details	533	62	hsa-miR-107	CHD6	chromodomain helicase DNA binding protein 6
Details	534	62	hsa-miR-107	SDHAF4	succinate dehydrogenase complex assembly factor 4
Details	535	62	hsa-miR-107	SVEP1	sushi, von Willebrand factor type A, EGF and pentraxin domain containing 1
Details	536	62	hsa-miR-107	TMEM33	transmembrane protein 33
Details	537	61	hsa-miR-107	ST3GAL2	ST3 beta-galactoside alpha-2,3-sialyltransferase 2
Details	538	61	hsa-miR-107	STAMBPL1	STAM binding protein like 1
Details	539	61	hsa-miR-107	IFIT1B	interferon induced protein with tetratricopeptide repeats 1B
Details	540	61	hsa-miR-107	RAB40B	RAB40B, member RAS oncogene family
Details	541	61	hsa-miR-107	TMEM221	transmembrane protein 221
Details	542	61	hsa-miR-107	HYKK	hydroxylysine kinase
Details	543	61	hsa-miR-107	UBE2J1	ubiquitin conjugating enzyme E2 J1
Details	544	61	hsa-miR-107	XPO1	exportin 1
Details	545	61	hsa-miR-107	PDE4D	phosphodiesterase 4D
Details	546	61	hsa-miR-107	CDC37L1	cell division cycle 37 like 1
Details	547	61	hsa-miR-107	PANK2	pantothenate kinase 2
Details	548	61	hsa-miR-107	RDH11	retinol dehydrogenase 11
Details	549	61	hsa-miR-107	PDK4	pyruvate dehydrogenase kinase 4
Details	550	61	hsa-miR-107	DMBT1	deleted in malignant brain tumors 1
Details	551	61	hsa-miR-107	DDHD2	DDHD domain containing 2
Details	552	61	hsa-miR-107	PLD1	phospholipase D1
Details	553	61	hsa-miR-107	NRN1	neuritin 1
Details	554	61	hsa-miR-107	NAA60	N(alpha)-acetyltransferase 60, NatF catalytic subunit
Details	555	61	hsa-miR-107	LAPTM4A	lysosomal protein transmembrane 4 alpha
Details	556	61	hsa-miR-107	EPHB2	EPH receptor B2
Details	557	61	hsa-miR-107	CAMKK1	calcium/calmodulin dependent protein kinase kinase 1
Details	558	61	hsa-miR-107	CDC23	cell division cycle 23
Details	559	60	hsa-miR-107	DKK1	dickkopf WNT signaling pathway inhibitor 1
Details	560	60	hsa-miR-107	SEMA5A	semaphorin 5A
Details	561	60	hsa-miR-107	TAF5	TATA-box binding protein associated factor 5
Details	562	60	hsa-miR-107	FAM117B	family with sequence similarity 117 member B
Details	563	60	hsa-miR-107	AFF4	AF4/FMR2 family member 4
Details	564	60	hsa-miR-107	CACNA1C	calcium voltage-gated channel subunit alpha1 C
Details	565	60	hsa-miR-107	WDR61	WD repeat domain 61
Details	566	60	hsa-miR-107	CHST11	carbohydrate sulfotransferase 11
Details	567	60	hsa-miR-107	ST6GAL1	ST6 beta-galactoside alpha-2,6-sialyltransferase 1
Details	568	60	hsa-miR-107	RYBP	RING1 and YY1 binding protein
Details	569	60	hsa-miR-107	C16orf72	chromosome 16 open reading frame 72
Details	570	60	hsa-miR-107	ZMYM2	zinc finger MYM-type containing 2
Details	571	60	hsa-miR-107	LIN28A	lin-28 homolog A
Details	572	60	hsa-miR-107	GATC	glutamyl-tRNA amidotransferase subunit C
Details	573	60	hsa-miR-107	DRD1	dopamine receptor D1
Details	574	60	hsa-miR-107	ENPP2	ectonucleotide pyrophosphatase/phosphodiesterase 2
Details	575	60	hsa-miR-107	SCN3A	sodium voltage-gated channel alpha subunit 3
Details	576	60	hsa-miR-107	ABCF2	ATP binding cassette subfamily F member 2
Details	577	60	hsa-miR-107	VAMP8	vesicle associated membrane protein 8
Details	578	60	hsa-miR-107	MCFD2	multiple coagulation factor deficiency 2
Details	579	60	hsa-miR-107	SPATA13	spermatogenesis associated 13
Details	580	60	hsa-miR-107	IZUMO2	IZUMO family member 2
Details	581	60	hsa-miR-107	BHLHE40	basic helix-loop-helix family member e40
Details	582	59	hsa-miR-107	ETNK1	ethanolamine kinase 1
Details	583	59	hsa-miR-107	TTC17	tetratricopeptide repeat domain 17
Details	584	59	hsa-miR-107	SLC35G1	solute carrier family 35 member G1
Details	585	59	hsa-miR-107	GRAMD2A	GRAM domain containing 2A
Details	586	59	hsa-miR-107	THSD7A	thrombospondin type 1 domain containing 7A
Details	587	59	hsa-miR-107	SAV1	salvador family WW domain containing protein 1
Details	588	59	hsa-miR-107	NTRK2	neurotrophic receptor tyrosine kinase 2
Details	589	59	hsa-miR-107	MDM4	MDM4, p53 regulator
Details	590	59	hsa-miR-107	RPS6KB1	ribosomal protein S6 kinase B1
Details	591	59	hsa-miR-107	SLC1A4	solute carrier family 1 member 4
Details	592	59	hsa-miR-107	RASSF5	Ras association domain family member 5
Details	593	59	hsa-miR-107	FCHSD1	FCH and double SH3 domains 1
Details	594	59	hsa-miR-107	CPNE3	copine 3
Details	595	59	hsa-miR-107	PHKA1	phosphorylase kinase regulatory subunit alpha 1
Details	596	59	hsa-miR-107	HOXC10	homeobox C10
Details	597	59	hsa-miR-107	ZSCAN22	zinc finger and SCAN domain containing 22
Details	598	59	hsa-miR-107	TAGLN3	transgelin 3
Details	599	59	hsa-miR-107	CCNT1	cyclin T1
Details	600	59	hsa-miR-107	UBE2A	ubiquitin conjugating enzyme E2 A
Details	601	59	hsa-miR-107	AHSA2P	activator of HSP90 ATPase homolog 2, pseudogene
Details	602	59	hsa-miR-107	RCAN1	regulator of calcineurin 1
Details	603	59	hsa-miR-107	DLX6	distal-less homeobox 6
Details	604	59	hsa-miR-107	PLD2	phospholipase D2
Details	605	59	hsa-miR-107	ATG14	autophagy related 14
Details	606	59	hsa-miR-107	BDNF	brain derived neurotrophic factor
Details	607	59	hsa-miR-107	ZNF461	zinc finger protein 461
Details	608	59	hsa-miR-107	ANKMY2	ankyrin repeat and MYND domain containing 2
Details	609	59	hsa-miR-107	SCAMP5	secretory carrier membrane protein 5
Details	610	59	hsa-miR-107	JPH2	junctophilin 2
Details	611	58	hsa-miR-107	XKRY2	XK related, Y-linked 2
Details	612	58	hsa-miR-107	IFNAR1	interferon alpha and beta receptor subunit 1
Details	613	58	hsa-miR-107	TM7SF3	transmembrane 7 superfamily member 3
Details	614	58	hsa-miR-107	LRRC61	leucine rich repeat containing 61
Details	615	58	hsa-miR-107	STRIP1	striatin interacting protein 1
Details	616	58	hsa-miR-107	HAUS5	HAUS augmin like complex subunit 5
Details	617	58	hsa-miR-107	LCN15	lipocalin 15
Details	618	58	hsa-miR-107	USP49	ubiquitin specific peptidase 49
Details	619	58	hsa-miR-107	TRABD2B	TraB domain containing 2B
Details	620	58	hsa-miR-107	CYP3A7	cytochrome P450 family 3 subfamily A member 7
Details	621	58	hsa-miR-107	AVL9	AVL9 cell migration associated
Details	622	58	hsa-miR-107	TAL1	TAL bHLH transcription factor 1, erythroid differentiation factor
Details	623	58	hsa-miR-107	SLC15A4	solute carrier family 15 member 4
Details	624	58	hsa-miR-107	TRIM10	tripartite motif containing 10
Details	625	58	hsa-miR-107	QKI	QKI, KH domain containing RNA binding
Details	626	58	hsa-miR-107	FAM131B	family with sequence similarity 131 member B
Details	627	58	hsa-miR-107	XKRY	XK related, Y-linked
Details	628	57	hsa-miR-107	THBS2	thrombospondin 2
Details	629	57	hsa-miR-107	CCNJ	cyclin J
Details	630	57	hsa-miR-107	MMS19	MMS19 homolog, cytosolic iron-sulfur assembly component
Details	631	57	hsa-miR-107	GTPBP10	GTP binding protein 10
Details	632	57	hsa-miR-107	TMEM87B	transmembrane protein 87B
Details	633	57	hsa-miR-107	TLE4	TLE family member 4, transcriptional corepressor
Details	634	57	hsa-miR-107	HCLS1	hematopoietic cell-specific Lyn substrate 1
Details	635	57	hsa-miR-107	PSEN1	presenilin 1
Details	636	57	hsa-miR-107	FAM192A	family with sequence similarity 192 member A
Details	637	57	hsa-miR-107	PAQR9	progestin and adipoQ receptor family member 9
Details	638	57	hsa-miR-107	OTUD7B	OTU deubiquitinase 7B
Details	639	57	hsa-miR-107	GDPD1	glycerophosphodiester phosphodiesterase domain containing 1
Details	640	57	hsa-miR-107	LONRF1	LON peptidase N-terminal domain and ring finger 1
Details	641	57	hsa-miR-107	ZNF736	zinc finger protein 736
Details	642	57	hsa-miR-107	SYNDIG1	synapse differentiation inducing 1
Details	643	57	hsa-miR-107	ELP1	elongator complex protein 1
Details	644	57	hsa-miR-107	KIF3B	kinesin family member 3B
Details	645	57	hsa-miR-107	FMN1	formin 1
Details	646	57	hsa-miR-107	KAT7	lysine acetyltransferase 7
Details	647	57	hsa-miR-107	TJP1	tight junction protein 1
Details	648	57	hsa-miR-107	FAM189B	family with sequence similarity 189 member B
Details	649	57	hsa-miR-107	VSX1	visual system homeobox 1
Details	650	56	hsa-miR-107	CARM1	coactivator associated arginine methyltransferase 1
Details	651	56	hsa-miR-107	SMIM10L1	small integral membrane protein 10 like 1
Details	652	56	hsa-miR-107	YAF2	YY1 associated factor 2
Details	653	56	hsa-miR-107	GABRB1	gamma-aminobutyric acid type A receptor beta1 subunit
Details	654	56	hsa-miR-107	CRELD1	cysteine rich with EGF like domains 1
Details	655	56	hsa-miR-107	MTSS1	MTSS1, I-BAR domain containing
Details	656	56	hsa-miR-107	ENTPD7	ectonucleoside triphosphate diphosphohydrolase 7
Details	657	56	hsa-miR-107	TBC1D19	TBC1 domain family member 19
Details	658	56	hsa-miR-107	CAMK4	calcium/calmodulin dependent protein kinase IV
Details	659	56	hsa-miR-107	ACTR2	ARP2 actin related protein 2 homolog
Details	660	56	hsa-miR-107	MC2R	melanocortin 2 receptor
Details	661	56	hsa-miR-107	SACS	sacsin molecular chaperone
Details	662	56	hsa-miR-107	THY1	Thy-1 cell surface antigen
Details	663	56	hsa-miR-107	ARID4A	AT-rich interaction domain 4A
Details	664	56	hsa-miR-107	STAT6	signal transducer and activator of transcription 6
Details	665	56	hsa-miR-107	FRMD4A	FERM domain containing 4A
Details	666	56	hsa-miR-107	NSL1	NSL1, MIS12 kinetochore complex component
Details	667	56	hsa-miR-107	KCND1	potassium voltage-gated channel subfamily D member 1
Details	668	56	hsa-miR-107	MFSD14B	major facilitator superfamily domain containing 14B
Details	669	56	hsa-miR-107	FAM104A	family with sequence similarity 104 member A
Details	670	56	hsa-miR-107	TNFSF10	TNF superfamily member 10
Details	671	56	hsa-miR-107	YRDC	yrdC N6-threonylcarbamoyltransferase domain containing
Details	672	55	hsa-miR-107	ATP11A	ATPase phospholipid transporting 11A
Details	673	55	hsa-miR-107	TBCEL	tubulin folding cofactor E like
Details	674	55	hsa-miR-107	C5orf24	chromosome 5 open reading frame 24
Details	675	55	hsa-miR-107	SYT10	synaptotagmin 10
Details	676	55	hsa-miR-107	SUZ12	SUZ12, polycomb repressive complex 2 subunit
Details	677	55	hsa-miR-107	HERC4	HECT and RLD domain containing E3 ubiquitin protein ligase 4
Details	678	55	hsa-miR-107	NHLH1	nescient helix-loop-helix 1
Details	679	55	hsa-miR-107	PIGB	phosphatidylinositol glycan anchor biosynthesis class B
Details	680	55	hsa-miR-107	HSD17B12	hydroxysteroid 17-beta dehydrogenase 12
Details	681	55	hsa-miR-107	HMGA1	high mobility group AT-hook 1
Details	682	55	hsa-miR-107	FAM20A	FAM20A, golgi associated secretory pathway pseudokinase
Details	683	55	hsa-miR-107	DEPDC4	DEP domain containing 4
Details	684	55	hsa-miR-107	SPRY3	sprouty RTK signaling antagonist 3
Details	685	55	hsa-miR-107	TTLL7	tubulin tyrosine ligase like 7
Details	686	55	hsa-miR-107	ZSCAN31	zinc finger and SCAN domain containing 31
Details	687	55	hsa-miR-107	JAK1	Janus kinase 1
Details	688	55	hsa-miR-107	SSBP2	single stranded DNA binding protein 2
Details	689	55	hsa-miR-107	TRAPPC1	trafficking protein particle complex 1
Details	690	54	hsa-miR-107	TGM3	transglutaminase 3
Details	691	54	hsa-miR-107	TK2	thymidine kinase 2, mitochondrial
Details	692	54	hsa-miR-107	ZNF506	zinc finger protein 506
Details	693	54	hsa-miR-107	TNS3	tensin 3
Details	694	54	hsa-miR-107	MBNL2	muscleblind like splicing regulator 2
Details	695	54	hsa-miR-107	PRKD3	protein kinase D3
Details	696	54	hsa-miR-107	SIK2	salt inducible kinase 2
Details	697	54	hsa-miR-107	DPH6	diphthamine biosynthesis 6
Details	698	54	hsa-miR-107	ESPN	espin
Details	699	54	hsa-miR-107	ARHGAP17	Rho GTPase activating protein 17
Details	700	54	hsa-miR-107	PATE2	prostate and testis expressed 2
Details	701	54	hsa-miR-107	BCL2L13	BCL2 like 13
Details	702	54	hsa-miR-107	HS6ST3	heparan sulfate 6-O-sulfotransferase 3
Details	703	54	hsa-miR-107	PIK3AP1	phosphoinositide-3-kinase adaptor protein 1
Details	704	54	hsa-miR-107	PCDH17	protocadherin 17
Details	705	54	hsa-miR-107	CAMK2G	calcium/calmodulin dependent protein kinase II gamma
Details	706	54	hsa-miR-107	DTNA	dystrobrevin alpha
Details	707	54	hsa-miR-107	GALNT13	polypeptide N-acetylgalactosaminyltransferase 13
Details	708	54	hsa-miR-107	PPIL4	peptidylprolyl isomerase like 4
Details	709	54	hsa-miR-107	TTLL11	tubulin tyrosine ligase like 11
Details	710	54	hsa-miR-107	SEPT5	septin 5
Details	711	54	hsa-miR-107	SEC22C	SEC22 homolog C, vesicle trafficking protein
Details	712	54	hsa-miR-107	HSPH1	heat shock protein family H (Hsp110) member 1
Details	713	54	hsa-miR-107	SEPT8	septin 8
Details	714	54	hsa-miR-107	CHRM1	cholinergic receptor muscarinic 1
Details	715	54	hsa-miR-107	RAPGEF1	Rap guanine nucleotide exchange factor 1
Details	716	54	hsa-miR-107	CCDC198	coiled-coil domain containing 198
Details	717	54	hsa-miR-107	MBOAT1	membrane bound O-acyltransferase domain containing 1
Details	718	53	hsa-miR-107	NAA30	N(alpha)-acetyltransferase 30, NatC catalytic subunit
Details	719	53	hsa-miR-107	ANKRD44	ankyrin repeat domain 44
Details	720	53	hsa-miR-107	GCC1	GRIP and coiled-coil domain containing 1
Details	721	53	hsa-miR-107	ARPIN	actin related protein 2/3 complex inhibitor
Details	722	53	hsa-miR-107	BAZ2B	bromodomain adjacent to zinc finger domain 2B
Details	723	53	hsa-miR-107	AMER2	APC membrane recruitment protein 2
Details	724	53	hsa-miR-107	WNT16	Wnt family member 16
Details	725	53	hsa-miR-107	UMOD	uromodulin
Details	726	53	hsa-miR-107	CCDC85C	coiled-coil domain containing 85C
Details	727	53	hsa-miR-107	MIGA1	mitoguardin 1
Details	728	53	hsa-miR-107	WNK3	WNK lysine deficient protein kinase 3
Details	729	53	hsa-miR-107	ST8SIA3	ST8 alpha-N-acetyl-neuraminide alpha-2,8-sialyltransferase 3
Details	730	53	hsa-miR-107	SPRED1	sprouty related EVH1 domain containing 1
Details	731	53	hsa-miR-107	TMEM200B	transmembrane protein 200B
Details	732	53	hsa-miR-107	ETV6	ETS variant 6
Details	733	53	hsa-miR-107	ZBED2	zinc finger BED-type containing 2
Details	734	53	hsa-miR-107	ANGPTL8	angiopoietin like 8
Details	735	53	hsa-miR-107	SH3TC2	SH3 domain and tetratricopeptide repeats 2
Details	736	53	hsa-miR-107	SMC5	structural maintenance of chromosomes 5
Details	737	53	hsa-miR-107	DBNDD2	dysbindin domain containing 2
Details	738	52	hsa-miR-107	OSTM1	osteoclastogenesis associated transmembrane protein 1
Details	739	52	hsa-miR-107	RNF32	ring finger protein 32
Details	740	52	hsa-miR-107	PPP2R5C	protein phosphatase 2 regulatory subunit B'gamma
Details	741	52	hsa-miR-107	IGSF23	immunoglobulin superfamily member 23
Details	742	52	hsa-miR-107	ZNF711	zinc finger protein 711
Details	743	52	hsa-miR-107	FUCA2	alpha-L-fucosidase 2
Details	744	52	hsa-miR-107	COL4A4	collagen type IV alpha 4 chain
Details	745	52	hsa-miR-107	ENTPD1	ectonucleoside triphosphate diphosphohydrolase 1
Details	746	52	hsa-miR-107	MAMLD1	mastermind like domain containing 1
Details	747	52	hsa-miR-107	MRPL19	mitochondrial ribosomal protein L19
Details	748	52	hsa-miR-107	ZNF41	zinc finger protein 41
Details	749	52	hsa-miR-107	NFIB	nuclear factor I B
Details	750	52	hsa-miR-107	GREM1	gremlin 1, DAN family BMP antagonist
Details	751	52	hsa-miR-107	ZNF217	zinc finger protein 217
Details	752	52	hsa-miR-107	NAV2	neuron navigator 2
Details	753	52	hsa-miR-107	RSBN1	round spermatid basic protein 1
Details	754	52	hsa-miR-107	ASIC1	acid sensing ion channel subunit 1
Details	755	52	hsa-miR-107	SSU72	SSU72 homolog, RNA polymerase II CTD phosphatase
Details	756	52	hsa-miR-107	C15orf40	chromosome 15 open reading frame 40
Details	757	52	hsa-miR-107	DPP10	dipeptidyl peptidase like 10
Details	758	52	hsa-miR-107	RPL34	ribosomal protein L34
Details	759	52	hsa-miR-107	GLRA2	glycine receptor alpha 2
Details	760	52	hsa-miR-107	SRSF3	serine and arginine rich splicing factor 3
Details	761	52	hsa-miR-107	ZNF90	zinc finger protein 90
Details	762	52	hsa-miR-107	SOWAHC	sosondowah ankyrin repeat domain family member C
Details	763	52	hsa-miR-107	SDCBP	syndecan binding protein
Details	764	52	hsa-miR-107	SLC9A7	solute carrier family 9 member A7
Details	765	52	hsa-miR-107	ZNRF3	zinc and ring finger 3
Details	766	51	hsa-miR-107	PLGLB2	plasminogen-like B2
Details	767	51	hsa-miR-107	LARP4B	La ribonucleoprotein domain family member 4B
Details	768	51	hsa-miR-107	SCAF8	SR-related CTD associated factor 8
Details	769	51	hsa-miR-107	FRYL	FRY like transcription coactivator
Details	770	51	hsa-miR-107	ATL2	atlastin GTPase 2
Details	771	51	hsa-miR-107	TMEM132B	transmembrane protein 132B
Details	772	51	hsa-miR-107	NRIP1	nuclear receptor interacting protein 1
Details	773	51	hsa-miR-107	PLGLB1	plasminogen-like B1
Details	774	51	hsa-miR-107	STAG1	stromal antigen 1
Details	775	51	hsa-miR-107	SH3BP5	SH3 domain binding protein 5
Details	776	51	hsa-miR-107	GRIN2A	glutamate ionotropic receptor NMDA type subunit 2A
Details	777	51	hsa-miR-107	ORAI2	ORAI calcium release-activated calcium modulator 2
Details	778	51	hsa-miR-107	SLC23A1	solute carrier family 23 member 1
Details	779	51	hsa-miR-107	TBPL1	TATA-box binding protein like 1
Details	780	51	hsa-miR-107	HOXD10	homeobox D10
Details	781	51	hsa-miR-107	BLMH	bleomycin hydrolase
Details	782	51	hsa-miR-107	BRWD1	bromodomain and WD repeat domain containing 1
Details	783	51	hsa-miR-107	ACER3	alkaline ceramidase 3
Details	784	51	hsa-miR-107	C2orf42	chromosome 2 open reading frame 42
Details	785	51	hsa-miR-107	PLEKHS1	pleckstrin homology domain containing S1
Details	786	51	hsa-miR-107	MINDY2	MINDY lysine 48 deubiquitinase 2
Details	787	51	hsa-miR-107	TNFAIP8L1	TNF alpha induced protein 8 like 1
Details	788	51	hsa-miR-107	BCAP29	B cell receptor associated protein 29
Details	789	51	hsa-miR-107	VEGFA	vascular endothelial growth factor A
Details	790	51	hsa-miR-107	CEP350	centrosomal protein 350
Details	791	51	hsa-miR-107	SLC9A8	solute carrier family 9 member A8
Details	792	51	hsa-miR-107	C2orf91	chromosome 2 open reading frame 91
Details	793	51	hsa-miR-107	SPDL1	spindle apparatus coiled-coil protein 1
Details	794	51	hsa-miR-107	PDK3	pyruvate dehydrogenase kinase 3
Details	795	50	hsa-miR-107	BOLA3	bolA family member 3
Details	796	50	hsa-miR-107	KPNA3	karyopherin subunit alpha 3
Details	797	50	hsa-miR-107	ARHGAP18	Rho GTPase activating protein 18
Details	798	50	hsa-miR-107	MLIP	muscular LMNA interacting protein
Details	799	50	hsa-miR-107	APPL1	adaptor protein, phosphotyrosine interacting with PH domain and leucine zipper 1
Details	800	50	hsa-miR-107	GMFB	glia maturation factor beta
Details	801	50	hsa-miR-107	MLH3	mutL homolog 3
Details	802	50	hsa-miR-107	MPP6	membrane palmitoylated protein 6
Details	803	50	hsa-miR-107	GRIK3	glutamate ionotropic receptor kainate type subunit 3
Details	804	50	hsa-miR-107	NT5M	5',3'-nucleotidase, mitochondrial
Details	805	50	hsa-miR-107	GSTCD	glutathione S-transferase C-terminal domain containing
Details	806	50	hsa-miR-107	KANK4	KN motif and ankyrin repeat domains 4
Details	807	50	hsa-miR-107	UNC5A	unc-5 netrin receptor A
Details	808	50	hsa-miR-107	AQP11	aquaporin 11
Details	809	50	hsa-miR-107	RAN	RAN, member RAS oncogene family
Details	810	50	hsa-miR-107	CNIH3	cornichon family AMPA receptor auxiliary protein 3
Details	811	50	hsa-miR-107	CDKN1C	cyclin dependent kinase inhibitor 1C
Details	812	50	hsa-miR-107	DPP8	dipeptidyl peptidase 8
Details	813	50	hsa-miR-107	LRRC15	leucine rich repeat containing 15
Details	814	50	hsa-miR-107	UHMK1	U2AF homology motif kinase 1
Details	815	50	hsa-miR-107	NACC2	NACC family member 2
Details	816	50	hsa-miR-107	CNTN5	contactin 5
Details	817	50	hsa-miR-107	ZNF880	zinc finger protein 880
Details	818	50	hsa-miR-107	NR1D2	nuclear receptor subfamily 1 group D member 2
Details	819	50	hsa-miR-107	RFC5	replication factor C subunit 5
Details	820	50	hsa-miR-107	ETF1	eukaryotic translation termination factor 1
Details	821	50	hsa-miR-107	MAP2K5	mitogen-activated protein kinase kinase 5
