# Supplementary material for: Exosomal MFI2-AS1 sponge miR-107 promotes non-small cell lung cancer progression through NFAT5
Source: Cancer Cell Int. 2023 Mar 18;23:51. doi: 10.1186/s12935-023-02886-x (PMC10024841; doi:10.1186/s12935-023-02886-x)
Supplement: Supplementary file 3 — Additional file 3. miRWalk. [file 12935_2023_2886_MOESM3_ESM.csv]

mirnaid	refseqid	genesymbol	start	end	bindingp	energy	seed	accessibility	au	phylopstem	phylopflank	me	number_of_pairings	binding_region_length	longest_consecutive_pairings	position	validated	TargetScan	miRDB
hsa-miR-107	XM_017009289	HARS2	1227	1306	0.923076923077	-21.7	1	0.0001079569	0.441	0.0	0.0	-7.284377755798021	18	46	11	CDS		0	0
hsa-miR-107	NM_144723	ZMAT2	1177	1207	1.0	-21.2	1	0.0007216016	0.485	1.0856022142857145	1.1463158462500003	-6.106959766537749	18	23	10	3UTR		0	0
hsa-miR-107	NM_018905	PCDHA2	2223	2257	0.846153846154	-23.1	1	1.5707e-05	0.338	0.7836848083333333	0.13795101250000003	-3.937574446201665	20	34	11	CDS		0	0
hsa-miR-107	NM_031496	PCDHA2	2223	2257	0.846153846154	-23.1	1	1.5707e-05	0.338	0.7836848083333333	0.13795101250000003	-3.937574446201665	20	34	11	CDS		0	0
hsa-miR-107	NM_031495	PCDHA2	2223	2257	0.846153846154	-23.1	1	1.5707e-05	0.338	0.7836848083333333	0.13795101250000003	-3.937574446201665	20	34	11	CDS		0	0
hsa-miR-107	NM_018906	PCDHA3	26	48	0.846153846154	-25.2	1	0.002117345	0.382	-0.3337552857142857	-0.5483962950000001	-8.164438951148465	19	22	8	CDS		0	0
hsa-miR-107	NM_018906	PCDHA3	1814	1835	0.846153846154	-21.6	1	0.001393264	0.353	3.310736533333334	0.22988330250000005	-5.337011372228436	19	21	11	CDS		0	0
hsa-miR-107	NM_031497	PCDHA3	4	48	0.846153846154	-25.3	1	0.002117345	0.382	-0.40065737142857144	0.13953758916666664	-8.164438951148465	19	23	8	CDS		0	0
hsa-miR-107	NM_031497	PCDHA3	1814	1835	0.846153846154	-21.6	1	0.001393264	0.353	0.9372233866666663	0.8178729600000002	-5.337011372228436	19	21	11	CDS		0	0
hsa-miR-107	NM_018907	PCDHA4	1928	1949	0.923076923077	-24.1	1	0.0009160714	0.324	1.8803395333333333	0.7692288200000001	-5.337011372228436	19	21	11	CDS		0	0
hsa-miR-107	NM_031500	PCDHA4	1928	1949	0.923076923077	-24.1	1	0.0009160714	0.324	1.8803395333333333	0.7692288200000001	-5.337011372228436	19	21	11	CDS		0	0
hsa-miR-107	NM_018908	PCDHA5	1835	1855	0.884615384615	-22.2	1	0.0001739776	0.338	5.875942112500001	-0.01510719375000008	-10.172150421912663	16	20	11	CDS		0	0
hsa-miR-107	NM_018908	PCDHA5	2095	2130	0.846153846154	-22.0	1	4.941599e-07	0.382	1.4271911269230773	0.63719130125	-3.937574446201665	18	28	10	CDS		0	0
hsa-miR-107	NM_018908	PCDHA5	1812	1832	0.923076923077	-20.7	1	0.001314413	0.382	1.6317447857142855	1.25561158	-5.337011372228436	18	20	11	CDS		0	0
hsa-miR-107	NM_031501	PCDHA5	1835	1855	0.923076923077	-22.2	1	0.0001739776	0.338	-0.890859125	1.581989815	-10.172150421912663	16	20	11	CDS		0	0
hsa-miR-107	NM_031501	PCDHA5	2095	2130	0.846153846154	-22.0	1	4.941599e-07	0.382	0.8342319692307691	0.37114658124999983	-3.937574446201665	18	28	10	CDS		0	0
hsa-miR-107	NM_031501	PCDHA5	1812	1832	0.923076923077	-20.7	1	0.001314413	0.382	1.528391078571428	0.9446236262500002	-5.337011372228436	18	20	11	CDS		0	0
hsa-miR-107	NM_018909	PCDHA6	1984	2005	0.846153846154	-21.6	1	0.0005305476	0.353	0.5465154000000001	1.5291457325000004	-5.337011372228436	19	21	11	CDS		0	0
hsa-miR-107	NM_031848	PCDHA6	1984	2005	0.846153846154	-21.6	1	0.0005305476	0.353	0.5465154000000001	1.5291457325000004	-5.337011372228436	19	21	11	CDS		0	0
hsa-miR-107	NM_018910	PCDHA7	2412	2438	0.846153846154	-20.6	1	0.0002296448	0.368	0.5031813272727272	0.11520833	-8.81432218342424	15	26	11	CDS		0	0
hsa-miR-107	NM_018911	PCDHA8	1814	1835	0.923076923077	-21.6	1	0.0002192344	0.368	1.6694051333333337	0.05467810374999993	-5.337011372228436	19	21	11	CDS		0	0
hsa-miR-107	NM_018911	PCDHA8	2451	2477	0.846153846154	-20.6	1	0.0002296448	0.368	0.7958380454545456	-0.2854905374999998	-8.81432218342424	15	26	11	CDS		0	0
hsa-miR-107	NM_031856	PCDHA8	1814	1835	0.923076923077	-21.6	1	0.0002192344	0.368	1.1020257800000006	0.5203100399999999	-5.337011372228436	19	21	11	CDS		0	0
hsa-miR-107	NM_031856	PCDHA8	2144	2165	0.923076923077	-20.8	1	1.581323e-05	0.324	0.43368053636363624	0.3686562987500001	-7.650646301409068	15	21	7	CDS		0	0
hsa-miR-107	NM_031856	PCDHA8	679	700	0.846153846154	-20.0	1	1.000679e-05	0.5	-1.3466669999999996	-0.5804256749999999	-8.303804028968646	16	21	9	CDS		0	0
hsa-miR-107	NM_031857	PCDHA9	2868	2889	0.961538461538	-24.4	1	6.448066e-05	0.353	1.0169371000000003	0.23385535625000003	-3.793324837357118	17	21	7	CDS		0	0
hsa-miR-107	NM_014005	PCDHA9	2868	2889	0.961538461538	-24.4	1	6.448066e-05	0.353	1.0169371000000003	0.23385535625000003	-3.793324837357118	17	21	7	CDS		0	0
hsa-miR-107	NM_018902	PCDHA11	2316	2360	0.923076923077	-23.7	1	0.003359852	0.618	-1.028770846153846	-0.1348639275000002	-11.35165869953655	19	27	9	CDS		0	0
hsa-miR-107	NM_031861	PCDHA11	2316	2360	0.923076923077	-23.7	1	0.003359852	0.618	-1.028770846153846	-0.1348639275000002	-11.35165869953655	19	27	9	CDS		0	0
hsa-miR-107	NM_031861	PCDHA11	2581	2599	0.923076923077	-19.9	1	0.0002174103	0.471	-0.018262642857142884	0.9426561549999999	-6.857959480565336	16	18	12	CDS		0	0
hsa-miR-107	NM_018903	PCDHA12	2277	2304	0.846153846154	-21.8	1	3.707312e-06	0.397	0.9895167692307691	0.14059130749999998	-3.937574446201665	18	27	10	CDS		0	0
hsa-miR-107	NM_031864	PCDHA12	2277	2304	0.846153846154	-21.8	1	3.707312e-06	0.397	0.9895167692307691	0.14059130749999998	-3.937574446201665	18	27	10	CDS		0	0
hsa-miR-107	NM_018904	PCDHA13	2451	2477	0.846153846154	-20.6	1	0.0002296448	0.368	1.1294362781818181	0.2519652154999999	-8.81432218342424	15	26	11	CDS		0	0
hsa-miR-107	NM_018898	PCDHAC1	2467	2510	1.0	-22.7	1	4.900555e-05	0.471	1.2352314999999998	1.5057776	-5.618663395431772	16	21	12	CDS		0	0
hsa-miR-107	NM_031882	PCDHAC1	2467	2510	1.0	-22.7	1	4.900555e-05	0.471	1.2352314999999998	1.5057776	-5.618663395431772	16	21	12	CDS		0	0
hsa-miR-107	NM_031882	PCDHAC1	2639	2659	0.923076923077	-21.4	1	0.004251204	0.603	0.2692693333333333	0.6941417	-14.5301762183648	14	20	6	3UTR		0	0
hsa-miR-107	NM_018899	PCDHAC2	664	680	1.0	-23.6	1	1.864017e-05	0.324	1.6213335714285715	2.22455934375	-10.654402343224413	15	16	15	CDS		0	0
hsa-miR-107	NM_018899	PCDHAC2	2059	2084	0.923076923077	-20.8	1	6.595727e-05	0.529	3.127375155555555	2.7338626599999998	-7.881736770562071	17	25	9	CDS		0	0
hsa-miR-107	NM_031883	PCDHAC2	59	75	1.0	-23.6	1	2.018805e-05	0.324	1.4343597142857143	0.46528273125000014	-10.654402343224413	15	16	15	CDS		0	0
hsa-miR-107	NM_031883	PCDHAC2	1454	1479	0.923076923077	-20.8	1	6.595727e-05	0.529	1.229946988888889	2.24496834125	-7.881736770562071	17	25	9	CDS		0	0
hsa-miR-107	NM_031883	PCDHAC2	1108	1137	1.0	-20.8	1	0.0007155263	0.456	2.79430432	3.0377189949999996	-6.207704229183972	20	29	7	CDS		0	0
hsa-miR-107	NM_013340	PCDHB1	864	893	0.923076923077	-22.1	1	3.015101e-07	0.397	0.29076411818181835	1.2192678775	-10.021548237390759	18	21	14	CDS		0	0
hsa-miR-107	NM_018938	PCDHB4	1919	1943	0.846153846154	-21.0	1	0.0002464964	0.338	1.4753299999999998	1.49621930625	-8.940085039958445	13	18	6	CDS		0	0
hsa-miR-107	NM_018940	PCDHB7	500	529	1.0	-27.7	1	0.004502395	0.5	-0.26887962499999996	1.2557708187499999	-8.91699543934141	17	20	15	CDS		0	0
hsa-miR-107	NM_019120	PCDHB8	2359	2387	0.846153846154	-27.6	1	3.746854e-06	0.338	-0.35738424999999996	0.00027960124999993827	-3.937574446201665	21	28	11	CDS		0	0
hsa-miR-107	NM_019120	PCDHB8	536	578	0.923076923077	-23.8	1	0.01206067	0.515	-0.24313527096774193	0.6590264225	-3.937574446201665	19	33	9	CDS		0	0
hsa-miR-107	NM_019119	PCDHB9	477	506	1.0	-24.8	1	0.01260536	0.574	-0.4838042222222221	0.5568739100000001	-8.40585589311169	15	17	15	CDS		0	0
hsa-miR-107	NM_018930	PCDHB10	472	488	0.923076923077	-24.4	1	0.01260536	0.574	3.160316077888889	-0.6343361336375002	-8.40585589311169	15	16	15	CDS		0	0
hsa-miR-107	NM_018932	PCDHB12	487	503	1.0	-21.8	1	0.0003398342	0.5	0.5756456249999998	0.6980574137500002	-8.91699543934141	15	16	15	CDS		0	0
hsa-miR-107	NM_018933	PCDHB13	487	538	0.923076923077	-23.8	1	0.01206067	0.515	-2.306592558064516	-2.0336571287500003	-3.937574446201665	19	33	9	CDS		0	0
hsa-miR-107	NM_018934	PCDHB14	1465	1494	1.0	-26.8	1	0.001687158	0.471	2.328233125	0.44318330624999996	-8.91699543934141	15	17	15	CDS		0	0
hsa-miR-107	NM_018935	PCDHB15	498	544	1.0	-27.7	1	0.01299692	0.544	1.0348607333333333	1.1896789985875005	-9.546562468637928	15	17	15	CDS		0	0
hsa-miR-107	NM_005642	TAF7	1242	1264	1.0	-21.7	1	0.0006931018	0.603	4.751549583333333	4.607075587500001	-6.549290197143331	17	22	6	CDS		0	0
hsa-miR-107	NM_005642	TAF7	1881	1900	0.923076923077	-20.3	1	0.04301111	0.662	0.7214607666666667	0.35190072749999995	-11.254033235030066	16	19	9	3UTR		0	0
hsa-miR-107	NM_005642	TAF7	949	970	0.846153846154	-18.4	1	0.01302199	0.676	3.1805716250000002	3.4751303974999996	-13.38753002254727	14	21	8	CDS		0	0
hsa-miR-107	NM_018912	PCDHGA1	1532	1553	1.0	-23.3	1	0.001876651	0.426	0.22447113636363641	0.6241328999999999	-7.650646301409068	19	21	14	CDS		0	0
hsa-miR-107	NM_018912	PCDHGA1	558	590	0.846153846154	-23.5	1	0.0008517262	0.441	1.322035155	0.8714431587499999	-8.429258759619717	18	32	7	CDS		0	0
hsa-miR-107	NM_018912	PCDHGA1	2113	2136	0.923076923077	-22.8	1	0.0001687162	0.338	0.07517559230769227	0.5038567025	-4.993964104447428	19	23	8	CDS		0	0
hsa-miR-107	NM_031993	PCDHGA1	1532	1553	1.0	-23.3	1	0.001876651	0.426	0.22447113636363641	0.6241328999999999	-7.650646301409068	19	21	14	CDS		0	0
hsa-miR-107	NM_031993	PCDHGA1	558	590	0.846153846154	-23.5	1	0.0008517262	0.441	1.322035155	0.8714431587499999	-8.429258759619717	18	32	7	CDS		0	0
hsa-miR-107	NM_031993	PCDHGA1	2080	2136	0.923076923077	-23.0	1	0.0001687162	0.338	1.1649320307692308	-0.4477117862500002	-4.993964104447428	19	24	8	CDS		0	0
hsa-miR-107	NM_032009	PCDHGA2	112	129	0.923076923077	-18.8	1	0.001535559	0.5	-0.5487718582857143	-0.2864661383	-7.056347105220874	15	17	10	5UTR		0	0
hsa-miR-107	NM_018916	PCDHGA3	688	705	0.884615384615	-21.6	1	0.002651817	0.529	1.4098261363636362	0.38861955000000004	-16.96064672197281	16	17	16	CDS		0	0
hsa-miR-107	NM_032011	PCDHGA3	688	705	0.961538461538	-21.6	1	0.002651817	0.529	1.7259897272727271	1.7753900437499994	-16.96064672197281	16	17	16	CDS		0	0
hsa-miR-107	NM_032011	PCDHGA3	37	57	0.846153846154	-20.9	1	9.785688e-06	0.353	0.27559049999999996	0.22044546319444447	-15.440070632741502	15	20	8	CDS		0	0
hsa-miR-107	NM_018917	PCDHGA4	2237	2312	1.0	-27.2	1	8.20882e-06	0.426	0.3960638297872339	-0.34700000000000003	-3.937574446201665	21	49	11	CDS		0	0
hsa-miR-107	NM_032053	PCDHGA4	2237	2312	1.0	-27.2	1	8.20882e-06	0.426	0.3960638297872339	-0.34700000000000003	-3.937574446201665	21	49	11	CDS		0	0
hsa-miR-107	NM_018923	PCDHGB2	25	44	0.912087912088	-21.6	1	1.085908e-06	0.382	0.29115810769230765	-0.22074352625	-5.3856143151281595	16	19	8	CDS		0	0
hsa-miR-107	NM_032096	PCDHGB2	25	44	0.912087912088	-21.6	1	1.085908e-06	0.382	0.29115810769230765	-0.22074352625	-5.3856143151281595	16	19	8	CDS		0	0
hsa-miR-107	NM_018918	PCDHGA5	2080	2136	0.923076923077	-23.0	1	0.001424318	0.382	1.3070666923076923	-0.22088339500000004	-4.993964104447428	19	24	8	CDS		0	0
hsa-miR-107	NM_032054	PCDHGA5	2080	2136	0.923076923077	-23.0	1	0.001424318	0.382	1.3070666923076923	-0.22088339500000004	-4.993964104447428	19	24	8	CDS		0	0
hsa-miR-107	NM_018919	PCDHGA6	2505	2546	0.846153846154	-20.3	1	0.008480635	0.441	0.6189589325	-0.03669472800000012	-11.207409090692002	15	41	8	CDS		0	0
hsa-miR-107	NM_032086	PCDHGA6	2080	2136	1.0	-23.0	1	0.0002644688	0.368	1.391242343076923	-0.5325325942499999	-4.993964104447428	19	24	8	CDS		0	0
hsa-miR-107	NM_018920	PCDHGA7	1672	1714	1.0	-26.8	1	0.03237886	0.529	1.6310479090909091	0.34418822625	-7.650646301409068	19	22	14	CDS		0	0
hsa-miR-107	NM_018920	PCDHGA7	10	33	1.0	-22.9	1	0.001863472	0.5	0.0	0.0	-12.797719769901386	17	23	8	5UTR		0	0
hsa-miR-107	NM_032087	PCDHGA7	1672	1714	1.0	-26.8	1	0.03237886	0.529	1.6310479090909091	0.34418822625	-7.650646301409068	19	22	14	CDS		0	0
hsa-miR-107	NM_032087	PCDHGA7	10	33	1.0	-22.9	1	0.001863472	0.5	0.0	0.0	-12.797719769901386	17	23	8	5UTR		0	0
hsa-miR-107	NM_003736	PCDHGB4	2080	2102	0.846153846154	-20.0	1	0.15108	0.456	1.42588825	0.2639969725000001	-11.666691705514818	17	22	9	CDS		0	0
hsa-miR-107	NM_032098	PCDHGB4	2080	2102	0.846153846154	-20.0	1	0.15108	0.456	1.42588825	0.2639969725000001	-11.666691705514818	17	22	9	CDS		0	0
hsa-miR-107	NM_032098	PCDHGB4	1989	2012	0.820512820513	-19.6	1	7.759049e-06	0.338	0.91125825	0.3648128575000003	-13.353379620878652	15	23	8	CDS		0	0
hsa-miR-107	NM_032088	PCDHGA8	2431	2451	0.923076923077	-24.4	1	0.003585158	0.471	-0.07783603000000017	1.07047143125	-7.650646301409068	18	20	13	CDS		0	0
hsa-miR-107	NM_014004	PCDHGA8	2431	2451	0.923076923077	-24.4	1	0.003585158	0.471	-0.07783603000000017	1.07047143125	-7.650646301409068	18	20	13	CDS		0	0
hsa-miR-107	NM_018925	PCDHGB5	2007	2054	1.0	-24.2	1	0.0003039638	0.397	-1.2728237142857146	0.5760179074999999	-5.337011372228436	19	40	9	CDS		0	0
hsa-miR-107	NM_032099	PCDHGB5	2007	2054	1.0	-24.2	1	0.0003039638	0.397	-1.2728237142857146	0.5760179074999999	-5.337011372228436	19	40	9	CDS		0	0
hsa-miR-107	NM_018921	PCDHGA9	1905	1938	0.923076923077	-22.3	1	3.711605e-06	0.397	0.2892548666666664	1.4350122650000001	-9.94954242798301	14	19	9	CDS		0	0
hsa-miR-107	NM_032089	PCDHGA9	1899	1938	0.923076923077	-22.3	1	3.711605e-06	0.397	1.7979860444444442	1.4001358674999995	-9.94954242798301	14	19	9	CDS		0	0
hsa-miR-107	NM_018913	PCDHGA10	2125	2148	0.923076923077	-22.8	1	0.0001861556	0.338	0.23734289999999997	0.5812335475000001	-4.993964104447428	19	23	8	CDS		0	0
hsa-miR-107	NM_032090	PCDHGA10	2092	2148	0.923076923077	-23.0	1	0.0001861556	0.338	1.241811	-0.5386783774999998	-4.993964104447428	19	24	8	CDS		0	0
hsa-miR-107	NM_032090	PCDHGA10	1107	1127	0.846153846154	-19.2	1	0.01840832	0.544	0.38863382500000004	1.2930969624999995	-16.615576878170717	15	20	8	CDS		0	0
hsa-miR-107	NM_032091	PCDHGA11	2374	2397	0.923076923077	-20.1	1	0.001413534	0.426	0.10966496923076927	0.8809628475000002	-4.993964104447428	19	23	8	CDS		0	0
hsa-miR-107	NM_003735	PCDHGA12	2282	2305	0.846153846154	-21.6	1	0.0002685044	0.353	-0.2982916153846154	-9.631875000006701e-05	-7.307599033628058	18	23	7	CDS		0	0
hsa-miR-107	NM_032094	PCDHGA12	2282	2305	0.846153846154	-21.6	1	0.0002685044	0.353	-0.2982916153846154	-9.631875000006701e-05	-7.307599033628058	18	23	7	CDS		0	0
hsa-miR-107	NM_002588	PCDHGC3	1428	1446	0.815384615385	-20.9	1	0.01440229	0.456	2.1178756999999995	1.7101793724999999	-11.102451386028878	15	18	12	CDS		0	0
hsa-miR-107	NM_032402	PCDHGC3	1428	1446	0.815384615385	-20.9	1	0.01440229	0.456	2.1178756999999995	1.7101793724999999	-11.102451386028878	15	18	12	CDS		0	0
hsa-miR-107	NM_032406	PCDHGC4	2578	2606	0.923076923077	-21.2	1	0.1144621	0.612	0.9742556603749999	0.8343201890035714	-7.540648113931671	20	28	6	CDS		0	0
hsa-miR-107	NM_018929	PCDHGC5	41	71	0.846153846154	-25.0	1	1.325561e-06	0.441	0.7118903360000003	1.0615408476785713	-4.1706235265052785	18	30	8	CDS		0	0
hsa-miR-107	NM_018929	PCDHGC5	1930	1992	0.923076923077	-24.4	1	8.01713e-06	0.426	2.997431124590163	1.21909797	-3.937574446201665	23	62	11	CDS		0	0
hsa-miR-107	NM_018929	PCDHGC5	1673	1697	0.923076923077	-23.1	1	0.0004611491	0.412	2.447748090909091	1.778749773	-10.342488335385887	18	24	7	CDS		0	0
hsa-miR-107	NM_032407	PCDHGC5	41	71	0.846153846154	-25.0	1	1.325561e-06	0.441	2.03585088	1.9296755378571424	-4.1706235265052785	18	30	8	CDS		0	0
hsa-miR-107	NM_032407	PCDHGC5	1930	1992	0.923076923077	-24.4	1	8.01713e-06	0.426	2.2494807173770495	1.480268396	-3.937574446201665	23	62	11	CDS		0	0
hsa-miR-107	NM_001079812	DIAPH1	5247	5274	0.846153846154	-23.7	1	0.00582021	0.485	3.9620019888888884	4.180012465	-10.829785212011442	18	27	9	3UTR		0	0
hsa-miR-107	NM_001079812	DIAPH1	585	607	0.923076923077	-21.7	1	0.0006785151	0.426	0.5225597833333334	0.8788566624999998	-13.822224086415774	17	22	7	CDS		0	0
hsa-miR-107	NM_005219	DIAPH1	5274	5301	0.846153846154	-23.7	1	0.00582021	0.485	5.328842	3.8048142937500002	-10.829785212011442	18	27	9	3UTR		0	0
hsa-miR-107	NM_005219	DIAPH1	612	634	0.923076923077	-21.7	1	0.0006785151	0.426	1.9413007833333331	0.5427119074999999	-13.822224086415774	17	22	7	CDS		0	0
hsa-miR-107	NM_001314007	DIAPH1	5327	5354	0.846153846154	-23.7	1	0.00582021	0.485	5.328842	3.8048142937500002	-10.829785212011442	18	27	9	3UTR		0	0
hsa-miR-107	NM_001314007	DIAPH1	612	634	0.923076923077	-21.7	1	0.0006785151	0.426	1.9413007833333331	0.5427119074999999	-13.822224086415774	17	22	7	CDS		0	0
hsa-miR-107	NM_173828	RELL2	1533	1556	0.974358974359	-20.6	1	0.002319107	0.456	2.881897142857143	3.4126953149999997	-12.371084972707173	17	23	10	CDS		0	0
hsa-miR-107	NM_001130029	RELL2	1105	1128	0.974358974359	-20.6	1	0.002319107	0.456	3.8303394285714285	3.7562056625000007	-12.371084972707173	17	23	10	CDS		0	0
hsa-miR-107	NM_033449	FCHSD1	1904	1922	0.923076923077	-22.5	1	0.01012567	0.382	0.10293751818181818	0.3343364425	-7.140128146953473	15	18	6	CDS		0	1
hsa-miR-107	XM_005268524	FCHSD1	700	721	0.846153846154	-25.0	1	1.647539e-06	0.368	0.0	0.0	-9.964902622363823	16	21	7	CDS		0	1
hsa-miR-107	XM_005268524	FCHSD1	2079	2105	0.846153846154	-23.2	1	0.0006813224	0.426	0.0	0.0	-7.284377755798021	18	26	9	3UTR		0	1
hsa-miR-107	XM_005268524	FCHSD1	1849	1867	0.923076923077	-22.5	1	0.01012567	0.382	0.0	0.0	-7.140128146953473	15	18	6	CDS		0	1
hsa-miR-107	XM_011537700	FCHSD1	779	800	0.846153846154	-25.0	1	1.647539e-06	0.368	0.0	0.0	-9.964902622363823	16	21	7	CDS		0	1
hsa-miR-107	NM_022481	ARAP3	3039	3071	0.923076923077	-23.9	1	2.532858e-05	0.338	2.6097885538461534	2.1979264050000005	-3.793324837357118	20	32	6	CDS		0	0
hsa-miR-107	NM_022481	ARAP3	3832	3855	0.923076923077	-22.1	1	0.0003040029	0.456	1.8882493333333334	3.6358290049999997	-7.307599033628058	19	23	10	CDS		0	0
hsa-miR-107	NM_022481	ARAP3	3276	3311	1.0	-22.9	1	0.002171931	0.412	2.2690467615384615	2.33767761	-5.3856143151281595	18	35	8	CDS		0	0
hsa-miR-107	XM_006714792	ARAP3	3612	3635	0.923076923077	-22.1	1	0.0003040029	0.456	0.0	0.0	-7.307599033628058	19	23	10	CDS		0	0
hsa-miR-107	XM_006714792	ARAP3	3069	3091	1.0	-20.3	1	0.002171931	0.412	0.0	0.0	-5.3856143151281595	16	22	8	CDS		0	0
hsa-miR-107	XM_006714792	ARAP3	2394	2417	0.923076923077	-21.9	1	0.001205923	0.382	0.0	0.0	-7.140128146953473	19	23	8	CDS		0	0
hsa-miR-107	XM_011537677	ARAP3	3251	3274	0.923076923077	-22.1	1	0.0003040029	0.456	0.0	0.0	-7.307599033628058	19	23	10	CDS		0	0
hsa-miR-107	XM_011537677	ARAP3	2695	2730	1.0	-22.9	1	0.002171931	0.412	0.0	0.0	-5.3856143151281595	18	35	8	CDS		0	0
hsa-miR-107	XM_011537677	ARAP3	1820	1843	0.923076923077	-21.9	1	0.001205923	0.382	0.0	0.0	-7.140128146953473	19	23	8	CDS		0	0
hsa-miR-107	NM_032420	PCDH1	4263	4283	0.923076923077	-23.5	1	3.631498e-05	0.397	2.0602801125	3.4007209212499996	-9.847490563839964	16	20	8	3UTR		0	0
hsa-miR-107	NM_002587	PCDH1	404	424	0.846153846154	-21.0	1	9.644558e-06	0.426	0.3152601461538461	0.14478424875000004	-8.058226728550057	18	20	12	CDS		0	0
hsa-miR-107	XM_024446275	KIAA0141	886	925	0.846153846154	-22.5	1	1.889559e-06	0.382	0.0	0.0	-8.059485718984874	16	22	9	CDS		0	0
hsa-miR-107	XM_006714812	KIAA0141	278	317	0.846153846154	-22.5	1	1.889559e-06	0.382	0.0	0.0	-8.059485718984874	16	22	9	CDS		0	0
hsa-miR-107	NM_016580	PCDH12	4208	4231	1.0	-27.7	1	0.0001238453	0.412	2.788704375	2.8448993700000003	-7.357527171764015	18	23	8	CDS		0	0
hsa-miR-107	NM_016580	PCDH12	3672	3691	1.0	-24.9	1	0.0013917	0.338	3.6726443200000007	2.0900562050000002	-5.337011372228436	15	19	10	CDS		0	0
hsa-miR-107	NM_016580	PCDH12	1031	1057	1.0	-23.7	1	0.000419142	0.529	0.4514016066666667	0.20256199625	-7.08103967572289	20	26	10	5UTR		0	0
hsa-miR-107	NM_001201365	RNF14	1016	1044	0.846153846154	-23.8	1	0.004863304	0.441	4.275721133333333	4.733151133	-8.21038879053851	18	28	7	CDS		0	0
hsa-miR-107	NM_183399	RNF14	842	870	0.846153846154	-23.8	1	0.004863304	0.441	4.275721133333333	4.733151133	-8.21038879053851	18	28	7	CDS		0	0
hsa-miR-107	NM_004290	RNF14	1230	1258	0.846153846154	-23.8	1	0.004863304	0.441	4.891483466666667	4.27019199875	-8.21038879053851	18	28	7	CDS		0	0
hsa-miR-107	NM_183398	RNF14	1078	1106	0.846153846154	-23.8	1	0.004863304	0.441	4.891483466666667	4.27019199875	-8.21038879053851	18	28	7	CDS		0	0
hsa-miR-107	NM_183400	RNF14	1056	1084	0.846153846154	-23.8	1	0.004863304	0.441	4.275721133333333	4.733151133	-8.21038879053851	18	28	7	CDS		0	0
hsa-miR-107	NM_005471	GNPDA1	697	712	0.903846153846	-20.2	1	0.0005344135	0.471	-0.11010476363636364	0.19664618374999993	-11.090249003509248	13	15	11	CDS		0	0
hsa-miR-107	NM_005471	GNPDA1	559	581	0.923076923077	-19.9	1	0.0004791111	0.471	-0.06147247142857144	0.21135759875	-12.686117978685445	16	22	7	CDS		0	0
hsa-miR-107	XM_006714747	GNPDA1	721	736	0.980769230769	-20.2	1	0.0005344135	0.471	0.0	0.0	-11.090249003509248	13	15	11	CDS		0	0
hsa-miR-107	XM_006714747	GNPDA1	583	605	0.923076923077	-19.9	1	0.0004791111	0.471	0.0	0.0	-12.686117978685445	16	22	7	CDS		0	0
hsa-miR-107	XM_024454319	GNPDA1	1062	1077	0.980769230769	-20.2	1	0.0005344135	0.471	0.0	0.0	-11.090249003509248	13	15	11	CDS		0	0
hsa-miR-107	XM_024454319	GNPDA1	924	946	0.923076923077	-19.9	1	0.0004791111	0.471	0.0	0.0	-12.686117978685445	16	22	7	CDS		0	0
hsa-miR-107	NM_030571	NDFIP1	1488	1512	1.0	-18.8	1	0.008027902	0.676	1.0734684166666664	0.954213735	-6.429733158800799	18	24	9	3UTR		0	0
hsa-miR-107	NM_030571	NDFIP1	403	427	0.846153846154	-18.5	1	0.01339544	0.515	3.8519135625	4.561392756250001	-9.115567251347505	16	24	8	CDS		0	0
hsa-miR-107	NM_001127496	SPRY4	2337	2362	0.923076923077	-19.7	1	0.002178952	0.632	2.3653109	1.92776824625	-7.91236201216959	19	25	9	3UTR		0	0
hsa-miR-107	NM_030964	SPRY4	2388	2413	0.923076923077	-19.7	1	0.002178952	0.632	0.6643163449999999	1.4618954525000003	-7.91236201216959	19	25	9	3UTR		0	0
hsa-miR-107	NM_001257205	FGF1	1866	1909	0.923076923077	-21.4	1	0.001121561	0.471	-0.710519474074074	0.20742665499999993	-4.650164754877524	18	36	6	3UTR		0	0
hsa-miR-107	NM_033136	FGF1	1860	1895	0.846153846154	-21.2	1	0.001121561	0.471	-0.5184252148148147	0.21936936499999993	-4.650164754877524	18	35	6	3UTR		0	0
hsa-miR-107	NM_001257208	FGF1	91	117	0.846153846154	-21.7	1	2.549181e-05	0.426	0.35450162500000004	0.0069777529999999754	-12.672265039250314	15	21	8	5UTR		0	0
hsa-miR-107	NM_001257209	FGF1	91	117	0.846153846154	-21.7	1	2.549181e-05	0.426	0.35450162500000004	0.0069777529999999754	-12.672265039250314	15	21	8	5UTR		0	0
hsa-miR-107	NM_015071	ARHGAP26	7001	7024	1.0	-29.0	1	0.0005813139	0.529	-0.3119872266666666	0.10256651625000002	-9.138982041496941	19	23	9	3UTR		0	0
hsa-miR-107	NM_015071	ARHGAP26	9191	9217	1.0	-22.9	1	0.0003182302	0.618	0.686658	0.9267401175	-4.993964104447428	20	26	10	3UTR		0	0
hsa-miR-107	NM_001135608	ARHGAP26	6836	6859	1.0	-29.0	1	0.0005813139	0.529	-0.3119872266666666	0.10256651625000002	-9.138982041496941	19	23	9	3UTR		0	0
hsa-miR-107	NM_001135608	ARHGAP26	9026	9052	1.0	-22.9	1	0.0003182302	0.618	0.686658	0.9267401175	-4.993964104447428	20	26	10	3UTR		0	0
hsa-miR-107	NM_001349547	ARHGAP26	6349	6372	1.0	-29.0	1	0.0005813139	0.529	-0.3042788813333333	0.06787979675	-9.138982041496941	19	23	9	3UTR		0	0
hsa-miR-107	NM_001349547	ARHGAP26	8539	8565	1.0	-22.9	1	0.0003182302	0.618	0.6913330923076924	0.8940626274999999	-4.993964104447428	20	26	10	3UTR		0	0
hsa-miR-107	NM_001018077	NR3C1	5151	5178	0.923076923077	-22.4	1	0.0001853751	0.456	2.289298642307693	3.18652929875	-3.937574446201665	20	27	9	3UTR		0	0
hsa-miR-107	NM_001018077	NR3C1	750	772	0.923076923077	-22.1	1	0.0002215129	0.412	-0.028440947619047585	0.27970669875000004	-3.793324837357118	18	22	6	5UTR		0	0
hsa-miR-107	NM_001018077	NR3C1	4250	4290	0.846153846154	-19.4	1	0.004597869	0.574	5.244002477777778	5.0934183712499985	-11.088633895973327	17	40	9	3UTR		0	0
hsa-miR-107	NM_001018076	NR3C1	3374	3414	0.846153846154	-19.4	1	0.004597869	0.574	3.843090444444444	3.907258812499999	-11.088633895973327	17	40	9	3UTR		0	0
hsa-miR-107	NM_001020825	NR3C1	693	713	0.923076923077	-18.3	1	0.005282959	0.544	0.08278424090909083	0.3392540743749999	-7.682187029836714	16	20	9	CDS		0	0
hsa-miR-107	NM_000176	NR3C1	4649	4676	0.846153846154	-22.4	1	0.0001853751	0.456	4.200463703846154	3.6177932537499995	-3.937574446201665	20	27	9	3UTR		0	0
hsa-miR-107	NM_000176	NR3C1	3748	3788	0.846153846154	-19.4	1	0.004597869	0.574	1.000088288888889	2.253953945	-11.088633895973327	17	40	9	3UTR		0	0
hsa-miR-107	NM_001024094	NR3C1	4652	4679	0.846153846154	-22.4	1	0.0001853751	0.456	4.187447973076923	3.4979398874999994	-3.937574446201665	20	27	9	3UTR		0	0
hsa-miR-107	NM_001024094	NR3C1	3751	3791	0.846153846154	-19.4	1	0.004597869	0.574	0.9656541777777777	2.2004247500000003	-11.088633895973327	17	40	9	3UTR		0	0
hsa-miR-107	XM_005268423	NR3C1	2680	2703	0.884615384615	-18.8	1	0.02991698	0.75	0.0	0.0	-5.180080914529843	17	23	8	3UTR		0	0
hsa-miR-107	NM_021182	HMHB1	198	244	0.923076923077	-21.2	1	0.0007727894	0.515	-0.3039808571428571	0.057591338500000006	-9.59801268497865	17	20	10	CDS		0	0
hsa-miR-107	NM_030799	YIPF5	56	98	0.923076923077	-21.6	1	0.0003768639	0.426	0.37005427500000004	0.06755889375000004	-6.5006872542436085	17	31	9	5UTR		0	0
hsa-miR-107	NM_001271732	YIPF5	56	98	0.923076923077	-21.6	1	0.0003768639	0.426	0.37005427500000004	0.06755889375000004	-6.5006872542436085	17	31	9	5UTR		0	0
hsa-miR-107	NM_001024947	YIPF5	56	98	0.923076923077	-21.6	1	0.0003768639	0.426	0.37005427500000004	0.06755889375000004	-6.5006872542436085	17	31	9	5UTR		0	0
hsa-miR-107	NM_020768	KCTD16	1464	1504	0.846153846154	-22.6	1	0.001567748	0.456	3.349767584615385	5.609207812500001	-5.226705058867908	21	32	6	CDS		0	0
hsa-miR-107	NM_020768	KCTD16	1673	1689	0.846153846154	-21.1	1	1.152867e-05	0.412	3.498698375	4.791270503749999	-11.63909665883459	14	16	8	CDS		0	0
hsa-miR-107	NM_205846	PRELID2	582	619	0.846153846154	-21.1	1	0.002274447	0.485	-0.07753277777777776	0.104280298	-11.35165869953655	16	37	9	CDS		0	0
hsa-miR-107	NM_205846	PRELID2	2310	2351	0.923076923077	-18.5	1	0.000743691	0.618	0.029852771428571394	0.3256210662500001	-13.552929361604008	13	17	7	3UTR		0	0
hsa-miR-107	NM_182960	PRELID2	2346	2387	1.0	-18.5	1	0.000743691	0.618	0.9792905285714284	0.37286042624999993	-13.552929361604008	13	17	7	3UTR		0	0
hsa-miR-107	NM_138492	PRELID2	248	280	0.846153846154	-23.9	1	0.003159921	0.515	0.05626320916666664	0.07958478287499997	-7.284377755798021	21	32	6	5UTR		0	0
hsa-miR-107	NM_138492	PRELID2	785	822	0.846153846154	-21.1	1	0.002274447	0.485	-0.013455222222222236	0.16726113875	-11.35165869953655	16	37	9	CDS		0	0
hsa-miR-107	NM_138492	PRELID2	2538	2554	1.0	-18.1	1	0.000743691	0.618	0.09501024285714285	0.789054105	-13.552929361604008	13	16	7	3UTR		0	0
hsa-miR-107	NM_001080516	GRXCR2	650	706	0.846153846154	-21.6	1	0.0006398528	0.441	3.8446615307692307	3.4479633562500007	-7.163349424783512	16	24	6	CDS		0	0
hsa-miR-107	NM_152550	SH3RF2	268	285	0.846153846154	-21.3	1	0.0001268523	0.515	5.002968	5.31748716375	-11.638210795663031	14	17	12	CDS		0	0
hsa-miR-107	NM_152550	SH3RF2	363	381	0.923076923077	-19.1	1	0.0009496882	0.456	3.1785851999999997	4.166493858749999	-10.829785212011442	14	18	9	CDS		0	0
hsa-miR-107	XM_017009136	SH3RF2	258	275	0.923076923077	-21.3	1	0.0001268523	0.515	0.0	0.0	-11.638210795663031	14	17	12	CDS		0	0
hsa-miR-107	NM_001029869	PLAC8L1	1665	1688	0.846153846154	-21.4	1	4.431861e-06	0.382	0.23896012428571428	0.29271133562499996	-7.843498853153337	17	23	7	CDS		0	0
hsa-miR-107	NM_001317965	LARS	2385	2417	1.0	-22.9	1	0.000111751	0.5	4.610635125	5.2677432812500005	-11.272828113223541	17	22	8	CDS		0	0
hsa-miR-107	NM_020117	LARS	2504	2536	1.0	-22.9	1	0.000111751	0.5	4.551891725	5.59143435875	-11.272828113223541	17	22	8	CDS		0	0
hsa-miR-107	XM_005268468	RBM27	2095	2115	0.846153846154	-20.7	1	0.002599816	0.5	0.0	0.0	-12.430829832516213	15	20	6	CDS		0	0
hsa-miR-107	NM_018989	RBM27	1445	1481	0.923076923077	-28.0	1	1.268119e-06	0.441	3.26664459375	3.6145794125000004	-3.937574446201665	21	36	9	CDS		0	0
hsa-miR-107	NM_002700	POU4F3	199	214	0.923076923077	-19.0	1	3.015821e-05	0.441	3.52771	1.9502198725000008	-13.143420141192074	13	15	8	CDS		0	0
hsa-miR-107	NM_006706	TCERG1	2349	2381	0.846153846154	-21.0	1	0.000440779	0.544	6.334122363636364	5.71587675	-6.7623489216120145	18	32	8	CDS		0	0
hsa-miR-107	NM_001040006	TCERG1	2286	2318	0.846153846154	-21.0	1	0.000440779	0.544	6.334122363636364	5.71587675	-6.7623489216120145	18	32	8	CDS		0	0
hsa-miR-107	NM_001271899	PPP2R2B	558	585	0.923076923077	-18.6	1	0.001413676	0.632	6.3206147249999995	5.216105432500001	-12.46237056094386	18	27	8	CDS		0	0
hsa-miR-107	NM_181678	PPP2R2B	528	555	0.923076923077	-18.6	1	0.001413676	0.632	6.2698725	5.556084215000002	-12.46237056094386	18	27	8	CDS		0	0
hsa-miR-107	NM_181676	PPP2R2B	689	716	0.923076923077	-18.6	1	0.001413676	0.632	6.87878875	5.1536186	-12.46237056094386	18	27	8	CDS		0	0
hsa-miR-107	NM_181674	PPP2R2B	883	910	0.923076923077	-18.6	1	0.001413676	0.632	4.86544	5.484699569999999	-12.46237056094386	18	27	8	CDS		0	0
hsa-miR-107	NM_181675	PPP2R2B	605	632	0.923076923077	-18.6	1	0.001413676	0.632	5.407237975	4.974230039999999	-12.46237056094386	18	27	8	CDS		0	0
hsa-miR-107	NM_001271948	PPP2R2B	1085	1112	0.923076923077	-18.6	1	0.001413676	0.632	4.896319999999999	5.518165707	-12.46237056094386	18	27	8	CDS		0	0
hsa-miR-107	XM_017009213	STK32A	726	746	0.923076923077	-21.9	1	0.0006600888	0.471	0.0	0.0	-13.954798030444232	15	20	9	CDS		0	0
hsa-miR-107	XM_017009213	STK32A	805	848	0.923076923077	-19.7	1	0.0003570188	0.471	0.0	0.0	-4.528774397607753	17	43	11	CDS		0	0
hsa-miR-107	NM_001287740	STK32A	673	693	0.923076923077	-21.9	1	0.0006600888	0.471	4.503701111111111	4.152418299999999	-13.954798030444232	15	20	9	CDS		0	0
hsa-miR-107	NM_001287740	STK32A	3840	3860	1.0	-20.5	1	0.0009100844	0.588	-0.6905388199999999	-0.20364059749999996	-8.303804028968646	18	20	13	3UTR		0	0
hsa-miR-107	NM_001287740	STK32A	4555	4581	0.923076923077	-20.0	1	3.502195e-05	0.544	-0.03840983333333334	-0.2649382275	-5.529863923972706	19	26	10	3UTR		0	0
hsa-miR-107	NM_001112724	STK32A	673	693	0.923076923077	-21.9	1	0.0006600888	0.471	4.503701111111111	4.152418299999999	-13.954798030444232	15	20	9	CDS		0	0
hsa-miR-107	NM_001112724	STK32A	769	795	0.923076923077	-19.4	1	0.0003570188	0.471	2.0576211333333334	3.7511793999999994	-4.026373917660731	17	26	11	CDS		0	0
hsa-miR-107	NM_145001	STK32A	647	693	0.923076923077	-22.4	1	0.0008981913	0.471	5.630819222222223	4.201743304999999	-13.954798030444232	15	21	9	CDS		0	0
hsa-miR-107	NM_001197294	DPYSL3	2772	2794	1.0	-26.0	1	3.428732e-08	0.441	0.8558116153846154	0.8226952311250002	-9.94954242798301	17	22	7	3UTR		1	0
hsa-miR-107	NM_001197294	DPYSL3	2534	2563	0.846153846154	-23.4	1	0.0005539596	0.5	0.6922807176923076	0.84108010075	-4.761823477911366	19	23	13	3UTR		1	0
hsa-miR-107	NM_001197294	DPYSL3	3786	3820	0.923076923077	-21.6	1	0.000968128	0.5	5.835842028571428	5.646617534999999	-6.236470572775607	21	34	7	3UTR		1	0
hsa-miR-107	NM_001387	DPYSL3	2104	2133	1.0	-23.4	1	0.0005539596	0.5	-0.3734925	-0.21270963987499997	-4.761823477911366	19	23	13	3UTR		1	0
hsa-miR-107	NM_001387	DPYSL3	3356	3390	0.923076923077	-21.6	1	0.000968128	0.5	3.299560857142857	4.13226326875	-6.236470572775607	21	34	7	3UTR		1	0
hsa-miR-107	NM_001282282	JAKMIP2	149	171	0.923076923077	-22.3	1	8.353794e-05	0.294	1.164475811111111	1.47879457625	-11.35165869953655	16	22	9	5UTR		1	1
hsa-miR-107	NM_001282282	JAKMIP2	2423	2445	0.807692307692	-20.5	1	0.008284401	0.618	-0.26496384157894737	-0.010565468249999987	-5.495113920508112	18	22	14	CDS		1	1
hsa-miR-107	NM_001282282	JAKMIP2	5348	5372	0.846153846154	-20.4	1	3.113541e-05	0.529	0.46902162000000003	0.47839398750000006	-6.3903809408830785	19	24	10	3UTR		1	1
hsa-miR-107	NM_001270934	JAKMIP2	149	171	0.923076923077	-22.3	1	8.353794e-05	0.294	1.164475811111111	1.47879457625	-11.35165869953655	16	22	9	5UTR		1	1
hsa-miR-107	NM_001270934	JAKMIP2	2637	2659	0.923076923077	-20.5	1	0.008284401	0.618	0.21273634263157898	-0.14833058062499999	-5.495113920508112	18	22	14	CDS		1	1
hsa-miR-107	NM_001270934	JAKMIP2	5562	5586	0.923076923077	-20.4	1	3.113541e-05	0.529	0.55899408	0.25627645	-6.3903809408830785	19	24	10	3UTR		1	1
hsa-miR-107	NM_014790	JAKMIP2	149	171	0.923076923077	-22.3	1	8.353794e-05	0.294	1.164475811111111	1.47879457625	-11.35165869953655	16	22	9	5UTR		1	1
hsa-miR-107	NM_014790	JAKMIP2	2700	2722	0.923076923077	-20.5	1	0.008284401	0.618	-0.013706394210526312	-0.154961093625	-5.495113920508112	18	22	14	CDS		1	1
hsa-miR-107	NM_001270941	JAKMIP2	149	171	0.923076923077	-22.3	1	8.353794e-05	0.294	1.164475811111111	1.47879457625	-11.35165869953655	16	22	9	5UTR		1	1
hsa-miR-107	NM_001270941	JAKMIP2	2700	2722	0.923076923077	-20.5	1	0.008284401	0.618	-0.013706394210526312	-0.154961093625	-5.495113920508112	18	22	14	CDS		1	1
hsa-miR-107	NM_001270941	JAKMIP2	5625	5649	0.923076923077	-20.4	1	3.113541e-05	0.529	2.8157816	1.3752988674999997	-6.3903809408830785	19	24	10	3UTR		1	1
hsa-miR-107	NM_001127698	SPINK5	3577	3611	1.0	-25.3	1	0.06778837	0.603	0.7282452631578946	0.9282843187499998	-3.793324837357118	17	21	11	3UTR		0	0
hsa-miR-107	NM_001127698	SPINK5	78	103	0.923076923077	-24.5	1	0.001469081	0.515	1.6842149999999998	1.35269500375	-6.3519538380285185	20	25	7	CDS		0	0
hsa-miR-107	NM_001127698	SPINK5	2244	2268	1.0	-23.5	1	0.0001608957	0.515	1.9712343894736843	1.6293029425	-4.95700071937229	18	24	8	CDS		0	0
hsa-miR-107	NM_006846	SPINK5	3487	3521	1.0	-25.3	1	0.06778837	0.603	0.49768840000000003	0.9980435837500001	-3.793324837357118	17	21	11	3UTR		0	0
hsa-miR-107	NM_006846	SPINK5	78	103	0.923076923077	-24.5	1	0.001469081	0.515	0.5785889999999999	1.290129425	-6.3519538380285185	20	25	7	CDS		0	0
hsa-miR-107	NM_006846	SPINK5	2244	2268	1.0	-23.5	1	0.0001608957	0.515	2.0096381789473683	1.4483523299999999	-4.95700071937229	18	24	8	CDS		0	0
hsa-miR-107	NM_001127699	SPINK5	78	103	0.923076923077	-24.5	1	0.001469081	0.515	1.6842149999999998	1.35269500375	-6.3519538380285185	20	25	7	CDS		0	0
hsa-miR-107	NM_001127699	SPINK5	2244	2268	1.0	-23.5	1	0.0001608957	0.515	1.9712343894736843	1.6293029425	-4.95700071937229	18	24	8	CDS		0	0
hsa-miR-107	NM_001127699	SPINK5	621	668	0.846153846154	-21.1	1	0.0001784559	0.574	2.304083989130435	1.4543365550000003	-3.937574446201665	20	47	9	CDS		0	0
hsa-miR-107	XM_017009469	SPINK14	360	378	0.846153846154	-17.9	1	6.636577e-05	0.544	0.0	0.0	-16.02560674562799	13	18	6	CDS		0	0
hsa-miR-107	NM_205841	SPINK6	506	546	0.846153846154	-18.9	1	0.0002729512	0.574	0.0	0.0	-12.371084972707173	14	21	7	CDS		0	0
hsa-miR-107	NM_001195290	SPINK6	379	419	0.846153846154	-18.9	1	0.0002729512	0.574	2.672492366666667	2.1121074837500005	-12.371084972707173	14	21	7	CDS		0	0
hsa-miR-107	NM_001040129	SPINK13	159	222	1.0	-21.9	1	0.009608152	0.5	0.32931073384615384	-0.15550653	-3.793324837357118	19	28	8	CDS		0	0
hsa-miR-107	XM_017009709	SPINK9	2197	2215	1.0	-20.2	1	0.003276346	0.721	0.0	0.0	-11.35165869953655	14	18	9	3UTR		0	0
hsa-miR-107	XM_017009709	SPINK9	1609	1637	0.923076923077	-20.3	1	0.009824168	0.515	0.0	0.0	-4.95700071937229	16	23	10	3UTR		0	0
hsa-miR-107	NM_001040433	SPINK9	83	100	0.923076923077	-17.2	1	0.004999652	0.544	0.05129837499999999	0.12926378750000003	-15.207000707414915	14	17	11	CDS		0	0
hsa-miR-107	NM_030793	FBXO38	2472	2501	1.0	-23.5	1	0.0001959356	0.426	1.2936529920000002	2.11869374125	-3.937574446201665	21	29	9	CDS		0	0
hsa-miR-107	NM_030793	FBXO38	3974	4014	1.0	-21.1	1	0.0007100306	0.647	0.9140953500000002	0.9435826199999999	-5.337011372228436	17	28	8	3UTR		0	0
hsa-miR-107	NM_001271723	FBXO38	3464	3504	1.0	-21.1	1	0.0007100306	0.647	0.54759911	0.9014566912500002	-5.337011372228436	17	28	8	3UTR		0	0
hsa-miR-107	NM_001040169	HTR4	138	185	0.846153846154	-19.6	1	0.0001198328	0.5	0.3152505714285714	2.1362004694999994	-10.313720401660195	17	21	10	CDS		0	1
hsa-miR-107	NM_199453	HTR4	1194	1214	0.923076923077	-21.6	1	0.002726589	0.5	5.845816	5.6128363725	-5.694283598550164	16	20	10	3UTR		0	1
hsa-miR-107	NM_001040172	HTR4	138	185	0.923076923077	-19.6	1	0.0001198328	0.5	5.550643	2.9995940075	-10.313720401660195	17	21	10	CDS		0	1
hsa-miR-107	NM_001286410	HTR4	138	185	0.846153846154	-19.6	1	0.0001198328	0.5	0.15736428571428576	2.477432555	-10.313720401660195	17	21	10	CDS		0	1
hsa-miR-107	NM_000870	HTR4	2755	2788	0.923076923077	-26.6	1	6.562599e-05	0.485	3.448710714285714	3.29656839875	-8.196517805199235	15	18	8	3UTR		0	1
hsa-miR-107	NM_000870	HTR4	2725	2745	0.923076923077	-23.8	1	0.0003016994	0.412	2.2575348999999996	4.0357556225	-10.021548237390759	16	20	10	3UTR		0	1
hsa-miR-107	NM_000870	HTR4	1105	1143	0.923076923077	-22.7	1	0.0003948903	0.5	-0.21457021999999998	0.011461565000000007	-9.34574223368038	21	38	10	CDS		0	1
hsa-miR-107	NM_001040173	HTR4	2409	2442	0.923076923077	-26.6	1	6.562599e-05	0.485	3.347091	5.171216025	-8.196517805199235	15	18	8	3UTR		0	1
hsa-miR-107	NM_001040173	HTR4	2379	2399	0.923076923077	-23.8	1	0.0003016994	0.412	4.4491101	4.788316233374999	-10.021548237390759	16	20	10	3UTR		0	1
hsa-miR-107	NM_001040173	HTR4	639	677	0.923076923077	-22.7	1	0.0003948903	0.5	-0.03353234000000001	-0.0478016975	-9.34574223368038	21	38	10	CDS		0	1
hsa-miR-107	NM_000024	ADRB2	482	502	0.846153846154	-23.8	1	1.048765e-08	0.426	2.4083098666666665	3.577565945	-11.259165321765945	17	20	10	CDS		0	0
hsa-miR-107	NM_024577	SH3TC2	1851	1883	0.923076923077	-26.2	1	0.01083078	0.529	-0.28605177777777785	0.20720809374999996	-7.650646301409068	20	32	8	CDS		0	1
hsa-miR-107	NM_024577	SH3TC2	26250	26280	1.0	-24.9	1	0.03938307	0.691	2.3451158620689654	1.5202837487500003	-3.793324837357118	22	30	10	3UTR		0	1
hsa-miR-107	NM_024577	SH3TC2	3766	3782	0.807692307692	-24.5	1	0.00136339	0.426	-0.350346845	-0.15501842375	-10.602952126883691	14	16	10	CDS		0	1
hsa-miR-107	NM_024577	SH3TC2	1995	2014	0.923076923077	-23.8	1	3.892212e-05	0.338	0.11513832222222223	-0.016345380000000003	-11.599733606320754	18	19	18	CDS		0	1
hsa-miR-107	NM_152406	AFAP1L1	232	265	0.846153846154	-23.3	1	1.336339e-05	0.397	3.4659148571428573	3.068854983125001	-6.072460932479071	19	33	7	CDS		0	0
hsa-miR-107	NM_152406	AFAP1L1	3379	3409	1.0	-22.5	1	0.0007105016	0.632	0.7404382385238096	0.2998393230625001	-11.913933085066086	20	30	8	3UTR		0	0
hsa-miR-107	NM_001146337	AFAP1L1	232	265	0.846153846154	-23.3	1	1.336339e-05	0.397	3.4659148571428573	3.068854983125001	-6.072460932479071	19	33	7	CDS		0	0
hsa-miR-107	NM_001146337	AFAP1L1	3250	3280	1.0	-22.5	1	0.0007105016	0.632	0.7404382385238096	0.2998393230625001	-11.913933085066086	20	30	8	3UTR		0	0
hsa-miR-107	NM_152407	GRPEL2	110	146	0.923076923077	-21.5	1	6.423592e-07	0.324	1.5900863692307692	2.0440505787500003	-5.3856143151281595	18	21	13	5UTR		0	0
hsa-miR-107	NM_024028	PCYOX1L	889	911	0.923076923077	-25.0	1	0.0001714273	0.441	1.2523602	2.7528385799999997	-11.73905823461402	16	22	10	CDS		0	0
hsa-miR-107	XM_024446205	PCYOX1L	970	990	0.923076923077	-20.5	1	0.09254237	0.397	0.0	0.0	-9.551605062602114	14	20	7	CDS		0	0
hsa-miR-107	NM_001271741	CSNK1A1	497	515	0.846153846154	-17.7	1	0.003960596	0.338	-0.13099599555555558	0.040806523000000025	-15.718140253644634	15	18	9	5UTR		1	0
hsa-miR-107	NM_001892	CSNK1A1	497	515	0.846153846154	-17.7	1	0.003960596	0.338	-0.13099599555555558	0.040806523000000025	-15.718140253644634	15	18	9	5UTR		1	0
hsa-miR-107	NM_001025105	CSNK1A1	497	515	0.846153846154	-17.7	1	0.003960596	0.338	-0.13099599555555558	0.040806523000000025	-15.718140253644634	15	18	9	5UTR		1	0
hsa-miR-107	NM_001001669	ARHGEF37	3193	3214	0.846153846154	-27.7	1	4.418815e-06	0.309	0.22887463749999998	-0.14766034249999999	-11.599733606320754	17	21	9	3UTR		0	0
hsa-miR-107	NM_001001669	ARHGEF37	1577	1596	0.923076923077	-22.3	1	8.878728e-05	0.412	1.5987695555555557	1.776580175	-12.751095625563321	16	19	9	CDS		0	0
hsa-miR-107	NM_133263	PPARGC1B	3730	3750	1.0	-26.1	1	1.715484e-06	0.338	-0.042451285714285754	0.010013384625000028	-12.371084972707173	16	20	7	3UTR		0	0
hsa-miR-107	NM_133263	PPARGC1B	6350	6404	0.884615384615	-23.4	1	0.0004848177	0.5	2.4356591659090907	1.6538919462500004	-6.157639986462598	20	54	7	3UTR		0	0
hsa-miR-107	NM_133263	PPARGC1B	6277	6301	1.0	-21.6	1	0.02457136	0.559	1.9396267999999997	2.436726045	-6.7623489216120145	20	24	10	3UTR		0	0
hsa-miR-107	NM_133263	PPARGC1B	6867	6889	0.923076923077	-21.9	1	6.282334e-05	0.397	-0.3592975133333333	-0.10650721499999999	-9.076037894184761	19	22	10	3UTR		0	0
hsa-miR-107	NM_001172698	PPARGC1B	3613	3633	1.0	-26.1	1	1.715484e-06	0.338	-0.042451285714285754	0.010013384625000028	-12.371084972707173	16	20	7	3UTR		0	0
hsa-miR-107	NM_001172698	PPARGC1B	6233	6287	0.884615384615	-23.4	1	0.0004848177	0.5	2.4356591659090907	1.6538919462500004	-6.157639986462598	20	54	7	3UTR		0	0
hsa-miR-107	NM_001172698	PPARGC1B	6160	6184	1.0	-21.6	1	0.02457136	0.559	1.9396267999999997	2.436726045	-6.7623489216120145	20	24	10	3UTR		0	0
hsa-miR-107	NM_001172698	PPARGC1B	6750	6772	0.923076923077	-21.9	1	6.282334e-05	0.397	-0.3592975133333333	-0.10650721499999999	-9.076037894184761	19	22	10	3UTR		0	0
hsa-miR-107	XM_011537553	PPARGC1B	3357	3382	0.846153846154	-22.3	1	0.0214544	0.426	0.0	0.0	-5.495113920508112	20	25	10	3UTR		0	0
hsa-miR-107	NM_001172699	PPARGC1B	3644	3664	1.0	-26.1	1	1.715484e-06	0.338	0.2770558571428572	1.0952489791249997	-12.371084972707173	16	20	7	3UTR		0	0
hsa-miR-107	NM_001172699	PPARGC1B	6264	6318	0.807692307692	-23.4	1	0.0004848177	0.5	1.7649121977272733	2.57959357875	-6.157639986462598	20	54	7	3UTR		0	0
hsa-miR-107	NM_001172699	PPARGC1B	6191	6215	1.0	-21.6	1	0.02457136	0.559	2.8555418599999998	2.4993530462499995	-6.7623489216120145	20	24	10	3UTR		0	0
hsa-miR-107	NM_001172699	PPARGC1B	6781	6803	0.846153846154	-21.9	1	6.282334e-05	0.397	-0.24448200000000003	0.020703320000000053	-9.076037894184761	19	22	10	3UTR		0	0
hsa-miR-107	NM_000440	PDE6A	2329	2381	0.846153846154	-23.6	1	2.125422e-05	0.471	0.375667475	0.0031342525000000124	-7.140128146953473	21	52	10	CDS		0	0
hsa-miR-107	NM_000440	PDE6A	902	925	0.923076923077	-23.9	1	0.0005166891	0.5	0.020836454545454543	-0.34613058749999986	-6.514540193678739	16	23	11	CDS		0	0
hsa-miR-107	NM_000440	PDE6A	1888	1909	0.923076923077	-23.2	1	9.202357e-05	0.426	0.5751961285714285	-0.07113852625000001	-13.158236720639636	16	21	7	CDS		0	0
hsa-miR-107	XM_017009572	PDE6A	2073	2096	0.846153846154	-26.5	1	5.562086e-05	0.382	0.0	0.0	-16.265369821834263	16	23	10	CDS		0	0
hsa-miR-107	XM_017009572	PDE6A	657	680	1.0	-23.9	1	0.0005166891	0.5	0.0	0.0	-6.514540193678739	16	23	11	CDS		0	0
hsa-miR-107	XM_017009572	PDE6A	1643	1664	0.923076923077	-23.2	1	9.202357e-05	0.426	0.0	0.0	-13.158236720639636	16	21	7	CDS		0	0
hsa-miR-107	NM_000112	SLC26A2	6252	6296	0.846153846154	-21.7	1	0.0001000564	0.647	0.38723483255813956	0.121356735	-9.546562468637928	16	44	8	3UTR		0	0
hsa-miR-107	NM_000112	SLC26A2	7580	7602	1.0	-21.8	1	0.001000009	0.588	0.6623323375	0.22290665000000007	-11.230630368522041	14	16	14	3UTR		0	0
hsa-miR-107	NM_030953	TIGD6	1683	1705	0.846153846154	-19.1	1	0.001725946	0.515	0.5532959973333332	0.58027875925	-7.163349424783512	15	22	10	CDS		0	0
hsa-miR-107	NM_001243253	TIGD6	1670	1692	0.846153846154	-19.1	1	0.001725946	0.515	1.0887978626666666	0.488433871	-7.163349424783512	15	22	10	CDS		0	0
hsa-miR-107	NM_001243253	TIGD6	722	744	0.846153846154	-19.9	1	0.000265044	0.441	-0.30996862499999994	-0.06110853999999997	-13.206262985235469	16	22	8	5UTR		0	0
hsa-miR-107	NM_014983	HMGXB3	3891	3908	0.923076923077	-24.6	1	0.003323255	0.441	3.09279418	3.4370183599999997	-10.080671321356581	16	17	16	CDS		0	0
hsa-miR-107	NM_014983	HMGXB3	5113	5131	0.923076923077	-22.9	1	0.00131576	0.382	1.455047	2.33439225625	-12.422787160389001	14	18	7	3UTR		0	0
hsa-miR-107	NM_005211	CSF1R	2256	2295	1.0	-25.8	1	0.0009056452	0.456	1.0576955	1.292643425	-7.307599033628058	20	39	10	CDS		0	0
hsa-miR-107	NM_005211	CSF1R	1867	1888	0.923076923077	-25.2	1	0.0003010088	0.471	2.8312190000000004	4.427540912875	-7.307599033628058	19	21	10	CDS		0	0
hsa-miR-107	NM_005211	CSF1R	2127	2147	0.923076923077	-23.1	1	0.001047044	0.441	1.525482142857143	0.9698194237500002	-13.106534532957808	16	20	7	CDS		0	0
hsa-miR-107	NM_002609	PDGFRB	4286	4318	1.0	-27.8	1	0.0006366336	0.426	1.8236636000000002	1.7319814587499995	-7.140128146953473	18	21	10	3UTR		0	0
hsa-miR-107	NM_002609	PDGFRB	1969	1992	0.923076923077	-24.7	1	5.181941e-08	0.309	-0.04635045384615385	0.5379326350000001	-9.794371196571205	20	23	13	CDS		0	0
hsa-miR-107	NM_001804	CDX1	1040	1067	0.923076923077	-21.1	1	6.191026e-05	0.485	-0.1803237230769231	0.03551410249999999	-3.937574446201665	20	27	8	3UTR		0	0
hsa-miR-107	NM_001012301	ARSI	1137	1161	0.846153846154	-23.4	1	7.081403e-05	0.397	2.388228888888889	3.7314381668750003	-12.46237056094386	19	24	9	CDS		0	0
hsa-miR-107	NM_001012301	ARSI	1968	1998	0.846153846154	-21.1	1	0.03800799	0.382	3.2823868958333335	3.5693828937500003	-5.692450279622925	16	30	8	CDS		0	0
hsa-miR-107	NM_001012301	ARSI	1828	1843	0.923076923077	-19.7	1	5.740384e-07	0.338	4.061167	3.94146795	-6.9293008499994775	14	15	14	CDS		0	0
hsa-miR-107	NM_001135243	TCOF1	4028	4077	1.0	-24.5	1	1.821531e-05	0.441	1.2186092	0.9711016025000002	-12.198088878095733	18	24	9	CDS		0	0
hsa-miR-107	NM_001135243	TCOF1	3391	3420	0.846153846154	-20.2	1	1.417786e-07	0.397	0.01414489000000001	0.2493674375	-7.140128146953473	17	29	12	CDS		0	0
hsa-miR-107	NM_001135244	TCOF1	3917	3966	1.0	-24.5	1	1.821531e-05	0.441	1.2454398428571427	1.04505179625	-12.198088878095733	18	24	9	CDS		0	0
hsa-miR-107	NM_001195141	TCOF1	3914	3963	1.0	-24.5	1	1.821531e-05	0.441	1.2454398428571427	1.04505179625	-12.198088878095733	18	24	9	CDS		0	0
hsa-miR-107	NM_001135245	TCOF1	3800	3849	1.0	-24.5	1	1.821531e-05	0.441	1.2454398428571427	1.04505179625	-12.198088878095733	18	24	9	CDS		0	0
hsa-miR-107	NM_001135245	TCOF1	3160	3189	0.846153846154	-20.2	1	1.417786e-07	0.397	0.22077092	0.25397954125	-7.140128146953473	17	29	12	CDS		0	0
hsa-miR-107	NM_000356	TCOF1	3797	3846	1.0	-24.5	1	1.821531e-05	0.441	1.2454398428571427	1.04505179625	-12.198088878095733	18	24	9	CDS		0	0
hsa-miR-107	NM_000356	TCOF1	3160	3189	0.846153846154	-20.2	1	1.417786e-07	0.397	0.22077092	0.25397954125	-7.140128146953473	17	29	12	CDS		0	0
hsa-miR-107	XM_005268506	TCOF1	3967	4016	0.923076923077	-24.5	1	1.821531e-05	0.441	0.0	0.0	-12.198088878095733	18	24	9	CDS		0	0
hsa-miR-107	XM_005268509	TCOF1	109	128	0.846153846154	-19.3	1	1.773869e-07	0.353	0.0	0.0	-9.874431601747576	16	19	9	CDS		0	0
hsa-miR-107	XM_017010089	CD74	129	187	0.846153846154	-23.7	1	0.003312415	0.382	0.0	0.0	-3.937574446201665	19	41	11	CDS		0	0
hsa-miR-107	NM_001301063	NDST1	1812	1840	0.923076923077	-24.0	1	0.0005828093	0.456	5.045084	6.094705978125	-8.683814681824792	19	28	10	CDS		0	0
hsa-miR-107	NM_001543	NDST1	1725	1753	0.846153846154	-24.0	1	0.0005828093	0.456	6.159374	5.537560940625001	-8.683814681824792	19	28	10	CDS		0	0
hsa-miR-107	NM_001166208	SYNPO	3939	3976	0.923076923077	-27.7	1	4.85175e-07	0.338	-0.32090799999999997	0.13782033749999997	-6.5795178405566155	18	23	9	3UTR		0	0
hsa-miR-107	NM_001166209	SYNPO	3872	3909	0.846153846154	-27.7	1	4.85175e-07	0.338	0.3556265555555555	0.1521967125	-6.5795178405566155	18	23	9	3UTR		0	0
hsa-miR-107	NM_007286	SYNPO	5065	5083	0.846153846154	-21.1	1	0.0009608654	0.471	0.5228968571428572	0.19177590974999992	-9.453569563814709	15	18	7	3UTR		0	0
hsa-miR-107	NM_001109974	SYNPO	3375	3412	0.846153846154	-27.7	1	4.85175e-07	0.338	0.1451495777777778	0.015198421249999948	-6.5795178405566155	18	23	9	3UTR		0	0
hsa-miR-107	NM_018047	RBM22	290	313	0.897435897436	-19.8	1	0.002783757	0.485	1.24279915	0.3370580087499999	-16.121120212989716	15	23	10	CDS		0	0
hsa-miR-107	NM_018047	RBM22	1557	1579	0.846153846154	-19.3	1	0.05190297	0.603	6.37366209	4.9803354715	-10.70839485474167	17	22	9	3UTR		0	0
hsa-miR-107	NM_016221	DCTN4	1565	1594	0.846153846154	-19.5	1	0.008089292	0.588	0.1260742857142857	0.13880309999999998	-3.793324837357118	18	29	8	3UTR		0	0
hsa-miR-107	NM_016221	DCTN4	101	119	0.923076923077	-19.4	1	0.0004208539	0.382	0.818577209090909	1.0049805774999998	-15.86656429078464	15	18	9	5UTR		0	0
hsa-miR-107	NM_016221	DCTN4	307	340	0.846153846154	-18.8	1	0.002976802	0.471	0.6721024999999999	0.4027061075000001	-16.121120212989716	14	18	11	CDS		0	0
hsa-miR-107	NM_001135643	DCTN4	1586	1615	0.846153846154	-19.5	1	0.008089292	0.588	-0.07016299999999998	0.19449212499999996	-3.793324837357118	18	29	8	3UTR		0	0
hsa-miR-107	NM_001135643	DCTN4	101	119	0.923076923077	-19.4	1	0.0004208539	0.382	0.818577209090909	1.0049805774999998	-15.86656429078464	15	18	9	5UTR		0	0
hsa-miR-107	NM_001135643	DCTN4	307	340	0.846153846154	-18.8	1	0.002976802	0.471	0.6721024999999999	0.4027061075000001	-16.121120212989716	14	18	11	CDS		0	0
hsa-miR-107	NM_001135644	DCTN4	1733	1762	0.846153846154	-19.5	1	0.008089292	0.588	-0.06039136785714285	0.2546763912499999	-3.793324837357118	18	29	8	3UTR		0	0
hsa-miR-107	NM_001135644	DCTN4	475	508	0.846153846154	-18.8	1	0.002976802	0.471	0.14362303333333334	0.53708243125	-16.121120212989716	14	18	11	CDS		0	0
hsa-miR-107	NM_032947	SMIM3	2229	2272	1.0	-22.1	1	0.02388694	0.647	0.60454874	0.9090742485	-6.148579555084091	19	43	9	3UTR		0	0
hsa-miR-107	NM_001172832	ZNF300	140	160	0.923076923077	-21.9	1	1.56664e-05	0.338	0.8144777692307692	0.14625304149999993	-4.650164754877524	17	20	10	5UTR		0	0
hsa-miR-107	NM_001172832	ZNF300	2846	2878	0.923076923077	-21.8	1	0.0001582054	0.5	0.53181961	0.9498410500000003	-15.718140253644634	16	32	10	3UTR		0	0
hsa-miR-107	NM_052860	ZNF300	140	160	0.923076923077	-21.9	1	1.56664e-05	0.338	0.8144777692307692	0.14625304149999993	-4.650164754877524	17	20	10	5UTR		0	0
hsa-miR-107	NM_052860	ZNF300	2888	2920	0.923076923077	-21.8	1	0.0001582054	0.5	0.53181961	0.591980485	-15.718140253644634	16	32	10	3UTR		0	0
hsa-miR-107	NM_001172831	ZNF300	140	160	0.923076923077	-21.9	1	1.56664e-05	0.338	0.8144777692307692	0.14625304149999993	-4.650164754877524	17	20	10	5UTR		0	0
hsa-miR-107	NM_001172831	ZNF300	2943	2975	0.923076923077	-21.8	1	0.0001582054	0.5	0.53181961	0.15540338	-15.718140253644634	16	32	10	3UTR		0	0
hsa-miR-107	NM_002084	GPX3	1221	1237	0.923076923077	-18.7	1	9.327359e-07	0.485	0.05148506666666667	0.02840244625	-7.991346406196866	14	16	10	3UTR		0	0
hsa-miR-107	NM_001252390	TNIP1	983	1025	0.846153846154	-23.6	1	0.005763953	0.382	1.50206	1.5561847200000005	-8.303804028968646	20	42	11	CDS		0	0
hsa-miR-107	NM_001252392	TNIP1	2396	2417	0.923076923077	-20.4	1	0.0002413058	0.471	2.6953413384615383	2.5061829925	-7.2379701334214825	16	21	9	3UTR		0	0
hsa-miR-107	NM_001252391	TNIP1	2470	2491	0.923076923077	-20.4	1	0.0002413058	0.471	2.6953413384615383	2.5061829925	-7.2379701334214825	16	21	9	3UTR		0	0
hsa-miR-107	NM_001252386	TNIP1	946	988	0.923076923077	-23.6	1	0.005763953	0.382	1.9477951454545457	1.7169195175000005	-8.303804028968646	20	42	11	CDS		0	0
hsa-miR-107	NM_001252386	TNIP1	2401	2422	0.846153846154	-20.4	1	0.0002413058	0.471	1.2623477692307692	0.83520277475	-7.2379701334214825	16	21	9	3UTR		0	0
hsa-miR-107	NM_001252393	TNIP1	672	720	0.846153846154	-25.9	1	2.318782e-05	0.294	0.3743936461111112	0.3227394907499999	-7.373177227257086	19	48	8	CDS		0	0
hsa-miR-107	NM_001252393	TNIP1	1118	1160	0.923076923077	-23.6	1	0.005763953	0.382	3.6884453636363634	3.55826285	-8.303804028968646	20	42	11	CDS		0	0
hsa-miR-107	NM_001252393	TNIP1	2499	2520	0.846153846154	-20.4	1	0.0002413058	0.471	3.84862823076923	3.1376068975000004	-7.2379701334214825	16	21	9	3UTR		0	0
hsa-miR-107	NM_006058	TNIP1	672	720	0.846153846154	-25.9	1	2.318782e-05	0.294	0.3743936461111112	0.36427347475	-7.373177227257086	19	48	8	CDS		0	0
hsa-miR-107	NM_006058	TNIP1	1118	1160	0.846153846154	-23.6	1	0.005763953	0.382	1.5737426363636364	1.7098763474999998	-8.303804028968646	20	42	11	CDS		0	0
hsa-miR-107	NM_006058	TNIP1	2573	2594	0.846153846154	-20.4	1	0.0002413058	0.471	3.84862823076923	3.1376068975000004	-7.2379701334214825	16	21	9	3UTR		0	0
hsa-miR-107	NM_001252385	TNIP1	672	720	0.846153846154	-25.9	1	2.318782e-05	0.294	0.3816222433333334	0.30572399349999985	-7.373177227257086	19	48	8	CDS		0	0
hsa-miR-107	NM_001252385	TNIP1	1118	1160	0.846153846154	-23.6	1	0.005763953	0.382	1.687436727272727	1.4858697421250002	-8.303804028968646	20	42	11	CDS		0	0
hsa-miR-107	NM_001252385	TNIP1	2590	2611	0.846153846154	-20.4	1	0.0002413058	0.471	3.7492289999999997	3.214559755	-7.2379701334214825	16	21	9	3UTR		0	0
hsa-miR-107	NM_001258456	TNIP1	913	955	0.923076923077	-23.6	1	0.005763953	0.382	3.6884463636363636	3.705833275	-8.303804028968646	20	42	11	CDS		0	0
hsa-miR-107	NM_001258456	TNIP1	2079	2100	0.846153846154	-20.4	1	0.0002413058	0.471	0.15118329230769234	1.163102487125	-7.2379701334214825	16	21	9	3UTR		0	0
hsa-miR-107	NM_001258455	TNIP1	913	955	0.923076923077	-23.6	1	0.005763953	0.382	2.3241213636363636	1.6347054433750001	-8.303804028968646	20	42	11	CDS		0	0
hsa-miR-107	NM_001258455	TNIP1	2176	2197	0.846153846154	-20.4	1	0.0002413058	0.471	0.15118329230769234	1.163102487125	-7.2379701334214825	16	21	9	3UTR		0	0
hsa-miR-107	NM_001193544	ANXA6	177	201	0.923076923077	-22.4	1	4.455327e-05	0.426	0.43163858181818177	0.06503298999999998	-9.551605062602114	15	17	15	5UTR		0	0
hsa-miR-107	NM_015621	CCDC69	821	843	0.948717948718	-25.9	1	0.0002017205	0.382	-0.18864810909090907	-0.08729567999999999	-11.338057731442523	19	22	14	CDS		0	0
hsa-miR-107	NM_015621	CCDC69	259	284	0.923076923077	-21.2	1	1.981523e-05	0.5	-0.017013909090909093	-0.34038063625000003	-8.81432218342424	15	25	11	CDS		0	0
hsa-miR-107	NM_000405	GM2A	959	982	0.923076923077	-25.2	1	1.150308e-06	0.471	-0.30019915555555554	-0.007342118749999979	-12.763409488335926	17	23	9	3UTR		0	0
hsa-miR-107	NM_181774	SLC36A3	1765	1783	1.0	-20.0	1	0.001313491	0.5	3.3483215000000004	2.2835404216249997	-6.626141984894679	16	18	10	CDS		0	0
hsa-miR-107	NM_181774	SLC36A3	2029	2050	0.846153846154	-19.3	1	0.03248328	0.721	1.7058240866666667	2.7472834100000005	-11.77167060286305	16	21	8	3UTR		0	0
hsa-miR-107	NM_001145017	SLC36A3	1888	1906	1.0	-20.0	1	0.001313491	0.5	1.7956474666666669	2.570259785	-6.626141984894679	16	18	10	CDS		0	0
hsa-miR-107	NM_001145017	SLC36A3	2152	2173	0.923076923077	-19.3	1	0.03248328	0.721	0.6332800666666666	0.8309815600000001	-11.77167060286305	16	21	8	3UTR		0	0
hsa-miR-107	NM_181776	SLC36A2	1487	1531	1.0	-27.4	1	0.0002794664	0.441	-0.03570257142857141	0.270261965	-8.82806429066934	17	20	10	CDS		0	0
hsa-miR-107	NM_181776	SLC36A2	756	775	1.0	-22.8	1	8.263956e-05	0.426	0.31077576	-0.09895614875000001	-11.398282843874613	15	19	10	CDS		0	0
hsa-miR-107	XM_005268377	SLC36A2	728	747	1.0	-22.8	1	8.263956e-05	0.426	0.0	0.0	-11.398282843874613	15	19	10	CDS		0	0
hsa-miR-107	XM_005268377	SLC36A2	1142	1172	0.923076923077	-19.7	1	5.33311e-05	0.471	0.0	0.0	-3.793324837357118	20	30	8	CDS		0	0
hsa-miR-107	XM_005268377	SLC36A2	865	888	0.846153846154	-19.5	1	3.15246e-05	0.412	0.0	0.0	-9.847490563839964	17	23	8	CDS		0	0
hsa-miR-107	XM_005268386	SLC36A1	5083	5110	0.923076923077	-23.9	1	8.268038e-05	0.426	0.0	0.0	-7.284377755798021	17	27	11	3UTR		0	0
hsa-miR-107	XM_005268386	SLC36A1	798	817	1.0	-22.8	1	7.174132e-05	0.426	0.0	0.0	-11.398282843874613	15	19	10	CDS		0	0
hsa-miR-107	NM_001308151	SLC36A1	776	817	1.0	-22.8	1	7.174132e-05	0.426	2.5154128	3.29915541	-11.398282843874613	15	20	10	CDS		0	0
hsa-miR-107	NM_078483	SLC36A1	1340	1370	0.846153846154	-24.4	1	9.005719e-06	0.441	1.938721981818182	2.9502591499999995	-4.95700071937229	20	30	9	CDS		0	0
hsa-miR-107	NM_078483	SLC36A1	5113	5140	0.846153846154	-23.9	1	8.268038e-05	0.426	0.2616953090909092	-0.08549769000000002	-7.284377755798021	17	27	11	3UTR		0	0
hsa-miR-107	NM_078483	SLC36A1	828	847	1.0	-22.8	1	7.174132e-05	0.426	3.47658	3.5576097224999996	-11.398282843874613	15	19	10	CDS		0	0
hsa-miR-107	NM_001308150	SLC36A1	1340	1370	0.923076923077	-24.4	1	1.479067e-05	0.515	1.938721981818182	0.8493323275	-4.95700071937229	20	30	9	CDS		0	0
hsa-miR-107	NM_001308150	SLC36A1	806	847	1.0	-22.8	1	7.174132e-05	0.426	3.9124584999999996	2.5956527149999995	-11.398282843874613	15	20	10	CDS		0	0
hsa-miR-107	NM_001447	FAT2	11823	11849	0.923076923077	-25.4	1	0.001183424	0.412	4.4312810888888885	2.384185985	-11.254033235030066	15	21	9	CDS		0	0
hsa-miR-107	NM_001447	FAT2	4714	4738	1.0	-24.1	1	7.841173e-05	0.353	1.9597113714285714	2.9839516312500005	-9.684904208189748	18	24	7	CDS		0	0
hsa-miR-107	NM_003118	SPARC	1537	1585	0.846153846154	-19.9	1	0.001202565	0.5	0.7018032699999999	0.23857346874999996	-7.996968064473879	19	48	10	3UTR		0	0
hsa-miR-107	NM_005754	G3BP1	238	263	0.948717948718	-22.8	1	0.02225116	0.574	5.251206666666666	5.0814705587499995	-11.599733606320754	14	19	9	CDS		0	0
hsa-miR-107	NM_198395	G3BP1	207	232	0.948717948718	-22.8	1	0.02225116	0.574	5.251206666666666	5.0814705587499995	-11.599733606320754	14	19	9	CDS		0	0
hsa-miR-107	NM_020167	NMUR2	1936	1960	1.0	-21.6	1	0.0006699188	0.632	0.9127769890909092	0.13876565949999997	-9.430348285984671	19	24	11	3UTR		0	0
hsa-miR-107	NM_020167	NMUR2	1774	1818	0.846153846154	-20.0	1	0.01052021	0.559	2.3398585833333336	2.422479444	-6.236470572775607	19	44	8	3UTR		0	0
hsa-miR-107	NM_001317995	FAM114A2	3061	3080	0.923076923077	-19.3	1	0.001205953	0.559	3.5610603000000007	2.45635726	-10.94438428712878	16	19	11	3UTR		0	0
hsa-miR-107	NM_001317995	FAM114A2	638	654	0.923076923077	-18.5	1	1.220881e-05	0.603	0.6824849142857143	0.31493724875000007	-13.928624447013624	13	16	7	CDS		0	0
hsa-miR-107	NM_018691	FAM114A2	3271	3290	0.846153846154	-19.3	1	0.001205953	0.559	0.922125725	1.3337165970000002	-10.94438428712878	16	19	11	3UTR		0	0
hsa-miR-107	NM_018691	FAM114A2	848	864	0.923076923077	-18.5	1	1.220881e-05	0.603	0.2682171428571429	0.17786023874999998	-13.928624447013624	13	16	7	CDS		0	0
hsa-miR-107	NM_001317993	FAM114A2	3318	3337	0.923076923077	-19.3	1	0.001205953	0.559	1.1622202625	1.6621818872500005	-10.94438428712878	16	19	11	3UTR		0	0
hsa-miR-107	NM_001317993	FAM114A2	895	911	0.846153846154	-18.5	1	1.220881e-05	0.603	0.7839379999999999	0.06985453750000002	-13.928624447013624	13	16	7	CDS		0	0
hsa-miR-107	NM_001317994	FAM114A2	1412	1428	0.923076923077	-18.5	1	1.220881e-05	0.603	0.513396342857143	0.33912857625000004	-13.928624447013624	13	16	7	CDS		0	0
hsa-miR-107	NM_001242336	MFAP3	3281	3314	0.923076923077	-21.9	1	0.03301325	0.588	2.0103142000000003	1.3093748577125002	-8.108626787507722	18	33	12	3UTR		1	0
hsa-miR-107	NM_001242336	MFAP3	1593	1619	0.846153846154	-19.8	1	0.0007134426	0.559	0.05682652727272728	0.5711245325000001	-5.8179050102739955	18	26	11	CDS		1	0
hsa-miR-107	NM_001135037	MFAP3	2523	2556	0.923076923077	-21.9	1	0.03301325	0.588	2.0103142000000003	1.3093748577125002	-8.108626787507722	18	33	12	3UTR		1	0
hsa-miR-107	NM_001135037	MFAP3	835	861	0.846153846154	-19.8	1	0.0007134426	0.559	0.05682652727272728	0.5711245325000001	-5.8179050102739955	18	26	11	CDS		1	0
hsa-miR-107	NM_198321	GALNT10	1722	1739	0.846153846154	-22.9	1	0.0002109192	0.426	5.47114075	5.32982559375	-10.47542077681942	15	17	10	CDS		0	0
hsa-miR-107	NM_198321	GALNT10	2318	2344	1.0	-23.2	1	0.01465809	0.544	-0.09292821999999995	-0.01900141787500001	-9.34574223368038	20	26	9	3UTR		0	0
hsa-miR-107	NM_198321	GALNT10	2735	2793	0.923076923077	-22.5	1	0.0001334569	0.515	0.11635409214285711	0.2291867330000001	-7.284377755798021	21	58	10	3UTR		0	0
hsa-miR-107	NM_024632	SAP30L	6091	6109	1.0	-21.9	1	0.009762692	0.603	1.9418610833333334	1.8678963887500002	-8.327025306798683	17	18	17	3UTR		0	0
hsa-miR-107	NM_001131062	SAP30L	5968	5986	1.0	-21.9	1	0.009762692	0.603	1.9418610833333334	1.8678963887500002	-8.327025306798683	17	18	17	3UTR		0	0
hsa-miR-107	NM_001131063	SAP30L	5953	5971	1.0	-21.9	1	0.009762692	0.603	1.9418610833333334	1.8678963887500002	-8.327025306798683	17	18	17	3UTR		0	0
hsa-miR-107	NM_015315	LARP1	4235	4251	0.846153846154	-21.9	1	0.0006405071	0.471	-0.437026125	0.9845490361249997	-6.106959766537749	14	16	8	3UTR		0	0
hsa-miR-107	NM_015315	LARP1	138	156	0.923076923077	-22.5	1	1.103013e-05	0.353	0.5443971666666667	0.4893976559999999	-10.997449611005424	17	18	17	CDS		0	0
hsa-miR-107	NM_015315	LARP1	5941	5976	0.923076923077	-22.5	1	0.1070541	0.588	0.3293407111111111	0.14535130337499988	-5.4812609810729835	21	35	7	3UTR		0	0
hsa-miR-107	NM_032385	FAXDC2	354	407	0.846153846154	-23.1	1	0.0001547349	0.471	-0.4992178333333333	-0.1255629525	-7.580607366921569	16	23	6	CDS		0	0
hsa-miR-107	NM_001301083	CNOT8	881	903	0.923076923077	-18.5	1	0.0006059145	0.5	0.9702189444444446	0.70843649875	-6.516143797417284	18	22	6	3UTR		0	0
hsa-miR-107	XM_017010048	CNOT8	1146	1168	0.846153846154	-18.5	1	0.0006059145	0.5	0.0	0.0	-6.516143797417284	18	22	6	3UTR		0	0
hsa-miR-107	NM_001301082	CNOT8	761	783	0.923076923077	-18.5	1	0.0006059145	0.5	0.9702189444444446	0.70843649875	-6.516143797417284	18	22	6	3UTR		0	0
hsa-miR-107	NM_004779	CNOT8	1285	1307	0.923076923077	-18.5	1	0.0006059145	0.5	0.8897593888888888	1.4959408775000003	-6.516143797417284	18	22	6	3UTR		0	0
hsa-miR-107	NM_001301073	CNOT8	1237	1259	0.923076923077	-18.5	1	0.0006059145	0.5	0.8897593888888888	1.4959408775000003	-6.516143797417284	18	22	6	3UTR		0	0
hsa-miR-107	NM_001301074	CNOT8	1075	1097	0.923076923077	-18.5	1	0.0006059145	0.5	0.8897593888888888	1.4959408775000003	-6.516143797417284	18	22	6	3UTR		0	0
hsa-miR-107	NM_001301077	CNOT8	1149	1171	0.923076923077	-18.5	1	0.0006059145	0.5	0.8897593888888888	1.4959408775000003	-6.516143797417284	18	22	6	3UTR		0	0
hsa-miR-107	NM_001301080	CNOT8	1048	1070	0.923076923077	-18.5	1	0.0006059145	0.5	0.8897593888888888	1.4959408775000003	-6.516143797417284	18	22	6	3UTR		0	0
hsa-miR-107	NM_001301086	CNOT8	886	908	0.923076923077	-18.5	1	0.0006059145	0.5	0.8897593888888888	1.4959408775000003	-6.516143797417284	18	22	6	3UTR		0	0
hsa-miR-107	XM_017010055	CNOT8	1101	1123	0.846153846154	-18.5	1	0.0006059145	0.5	0.0	0.0	-6.516143797417284	18	22	6	3UTR		0	0
hsa-miR-107	NM_015465	GEMIN5	3188	3212	0.923076923077	-24.7	1	0.001093811	0.515	3.0669784000000004	3.93158465375	-6.138845108269123	19	24	7	CDS		0	0
hsa-miR-107	NM_015465	GEMIN5	3708	3723	1.0	-22.4	1	0.003467796	0.426	4.082855444444444	4.3695427375	-8.303804028968646	14	15	14	CDS		0	0
hsa-miR-107	NM_001099293	KIF4B	951	998	0.923076923077	-25.5	1	0.02139193	0.515	1.3134381307692307	3.066861267500001	-7.163349424783512	19	47	13	CDS		0	0
hsa-miR-107	NM_001099293	KIF4B	2646	2667	0.923076923077	-24.8	1	0.003502921	0.544	1.9930239777777778	2.3995512225	-10.449774559155296	16	21	9	CDS		0	0
hsa-miR-107	NM_001099293	KIF4B	1030	1054	1.0	-23.5	1	1.887131e-05	0.544	3.4720119285714284	2.658491962625	-7.08103967572289	21	24	9	CDS		0	0
hsa-miR-107	NM_000337	SGCD	813	840	0.923076923077	-23.7	1	0.007521829	0.544	3.633567413333333	4.698243971250001	-8.707035959654831	18	27	9	CDS		0	0
hsa-miR-107	NM_001128209	SGCD	767	794	0.923076923077	-23.7	1	0.007521829	0.544	3.921983066666667	4.230431436250001	-8.707035959654831	18	27	9	CDS		0	0
hsa-miR-107	NM_172244	SGCD	813	840	1.0	-23.7	1	0.007521829	0.544	0.9595913133333335	2.364692526250001	-8.707035959654831	18	27	9	CDS		0	0
hsa-miR-107	NM_206858	PPP1R2B	1052	1077	1.0	-20.5	1	0.009884147	0.691	0.9784296400000001	0.89216776	-6.246131332038532	20	25	15	3UTR		0	0
hsa-miR-107	NM_206858	PPP1R2B	1596	1614	0.923076923077	-17.4	1	0.02542401	0.618	0.4257285714285714	-0.10766258749999999	-9.075983850792646	15	18	8	3UTR		0	0
hsa-miR-107	NM_032782	HAVCR2	274	302	1.0	-22.9	1	0.0007094105	0.515	0.1934185	0.01909282224999992	-7.307599033628058	16	22	7	CDS		0	0
hsa-miR-107	NM_004270	MED7	96	116	0.923076923077	-17.9	1	0.00104068	0.485	-0.1022797888888889	-0.07819836750000003	-14.568811733967767	17	20	15	5UTR		0	0
hsa-miR-107	NM_001100816	MED7	24	40	0.923076923077	-18.2	1	0.0002246388	0.353	0.3845270875	0.3911845569642857	-9.870711841670003	12	16	8	5UTR		0	0
hsa-miR-107	NM_001100816	MED7	380	400	0.923076923077	-17.9	1	0.0007846286	0.515	2.651030522222222	3.1327355100000003	-14.568811733967767	17	20	15	5UTR		0	0
hsa-miR-107	NM_130899	FAM71B	1114	1147	0.846153846154	-26.6	1	5.590091e-06	0.441	0.628662875	0.212379105	-11.207409090692002	16	21	8	CDS		0	0
hsa-miR-107	NM_005546	ITK	2429	2481	0.846153846154	-22.0	1	0.0001404162	0.515	0.04357900952380952	0.109677555	-3.793324837357118	20	30	8	3UTR		0	0
hsa-miR-107	NM_001291722	CYFIP2	2037	2060	0.846153846154	-26.7	1	0.0008329818	0.471	5.3689056	6.545876212499998	-7.140128146953473	20	23	10	CDS		0	0
hsa-miR-107	NM_001037333	CYFIP2	1962	1985	0.846153846154	-26.7	1	0.0008329818	0.471	5.3689056	6.545876212499998	-7.140128146953473	20	23	10	CDS		0	0
hsa-miR-107	NM_001291721	CYFIP2	1884	1907	0.846153846154	-26.7	1	0.0008329818	0.471	5.3689056	6.545876212499998	-7.140128146953473	20	23	10	CDS		0	0
hsa-miR-107	XM_011534516	CYFIP2	1918	1941	1.0	-26.7	1	0.0008329818	0.471	0.0	0.0	-7.140128146953473	20	23	10	CDS		0	0
hsa-miR-107	XM_011534516	CYFIP2	1269	1288	0.923076923077	-22.7	1	3.026029e-06	0.382	0.0	0.0	-10.283593376474698	16	19	8	CDS		0	0
hsa-miR-107	XM_011534516	CYFIP2	1112	1134	0.923076923077	-21.7	1	0.001578736	0.426	0.0	0.0	-6.55112351607057	16	22	7	CDS		0	0
hsa-miR-107	NM_001001343	FNDC9	405	423	1.0	-20.3	1	0.004009337	0.471	-0.10233640000000001	-0.15319339874999993	-7.650646301409068	14	18	9	CDS		0	0
hsa-miR-107	NM_001099287	NIPAL4	2317	2340	0.923076923077	-24.8	1	0.01586856	0.529	0.2960598888888889	0.12502357875	-12.846322712801108	17	23	9	3UTR		0	0
hsa-miR-107	NM_001099287	NIPAL4	1311	1330	0.923076923077	-19.9	1	0.0003644672	0.471	4.282133816666667	3.23235499875	-9.667183802198736	15	19	8	CDS		0	0
hsa-miR-107	NM_001172292	NIPAL4	2260	2283	0.923076923077	-24.8	1	0.01586856	0.529	0.2960598888888889	0.12502357875	-12.846322712801108	17	23	9	3UTR		0	0
hsa-miR-107	NM_001172292	NIPAL4	1254	1273	0.923076923077	-19.9	1	0.0003644672	0.471	4.282133816666667	3.23235499875	-9.667183802198736	15	19	8	CDS		0	0
hsa-miR-107	NM_033274	ADAM19	4936	4977	0.923076923077	-23.9	1	0.001734278	0.456	4.6505245	3.6828717437500007	-7.140128146953473	20	41	10	3UTR		0	0
hsa-miR-107	NM_001308165	SOX30	669	719	1.0	-26.6	1	0.001460323	0.426	3.4768324	2.56657016875	-6.7623489216120145	18	44	10	CDS		0	0
hsa-miR-107	NM_178424	SOX30	1779	1822	0.846153846154	-26.3	1	0.001460323	0.426	3.890192399999999	3.716960135	-6.7623489216120145	18	43	10	CDS		0	0
hsa-miR-107	NM_173491	LSM11	5129	5150	1.0	-23.1	1	2.944746e-06	0.559	0.016618058333333324	0.0163491	-7.140128146953473	17	21	7	3UTR		0	0
hsa-miR-107	NM_001195556	CLINT1	1537	1591	1.0	-22.5	1	5.680857e-05	0.603	3.4237611944444435	2.3034334687499998	-3.793324837357118	21	38	10	CDS		0	0
hsa-miR-107	NM_014666	CLINT1	15	33	0.846153846154	-20.8	1	5.556277e-06	0.258	-0.1844833636363636	0.19052340000000004	-10.195371699742703	15	18	10	5UTR		0	0
hsa-miR-107	NM_001195555	CLINT1	1560	1614	0.846153846154	-22.5	1	5.680857e-05	0.603	1.801364547222222	2.51904083	-3.793324837357118	21	38	10	CDS		0	0
hsa-miR-107	XM_017009201	EBF1	21258	21306	0.846153846154	-28.5	1	0.008466183	0.368	0.0	0.0	-3.793324837357118	18	24	16	CDS		1	0
hsa-miR-107	XM_017009201	EBF1	15030	15050	1.0	-24.3	1	0.0005129607	0.544	0.0	0.0	-8.327025306798683	16	20	11	5UTR		1	0
hsa-miR-107	NM_001199380	RNF145	276	298	0.923076923077	-23.5	1	0.000107083	0.471	3.4485965555555556	4.0326537	-11.414656890240842	17	22	10	CDS		0	0
hsa-miR-107	NM_001199383	RNF145	400	422	0.923076923077	-23.5	1	0.000107083	0.471	2.494637	3.223876667999999	-11.414656890240842	17	22	10	CDS		0	0
hsa-miR-107	NM_001199383	RNF145	524	574	0.846153846154	-20.6	1	4.735687e-05	0.559	2.7846595110204078	2.2192677599999997	-3.937574446201665	20	50	13	CDS		0	0
hsa-miR-107	NM_001199381	RNF145	63	87	1.0	-25.5	1	0.000268956	0.529	3.2790315	3.6318393999999996	-9.041086908146521	19	24	10	5UTR		0	0
hsa-miR-107	NM_001199381	RNF145	323	345	0.923076923077	-23.5	1	0.000107083	0.471	3.6944660000000002	4.166527039999998	-11.414656890240842	17	22	10	CDS		0	0
hsa-miR-107	NM_001199381	RNF145	28	46	0.846153846154	-22.7	1	5.152222e-08	0.397	3.586760000000001	3.214195779761904	-10.94438428712878	15	18	11	5UTR		0	0
hsa-miR-107	NM_144726	RNF145	139	169	0.846153846154	-23.9	1	0.000107083	0.471	4.444011888888888	3.403908337499999	-11.414656890240842	17	23	10	CDS		0	0
hsa-miR-107	NM_001199382	RNF145	241	271	0.846153846154	-23.9	1	0.000107083	0.471	3.340417777777778	3.615566099999999	-11.414656890240842	17	23	10	CDS		0	0
hsa-miR-107	NM_145049	UBLCP1	771	813	0.846153846154	-20.3	1	0.0004344518	0.588	5.136675583333333	5.816063260000001	-6.5006872542436085	16	20	12	CDS		0	0
hsa-miR-107	NM_000679	ADRA1B	2044	2067	1.0	-21.1	1	6.048837e-05	0.382	-0.07584579999999994	0.12238945625	-8.145411092473203	18	23	13	3UTR		0	0
hsa-miR-107	NM_000679	ADRA1B	545	566	0.846153846154	-21.3	1	6.147071e-07	0.397	2.5585935537777775	3.5169343123	-10.195371699742703	17	21	15	CDS		0	0
hsa-miR-107	NM_003314	TTC1	1212	1236	1.0	-22.8	1	0.002820003	0.5	0.6189849947368422	0.1565160362500001	-7.91236201216959	20	24	9	3UTR		0	0
hsa-miR-107	NM_003314	TTC1	1068	1084	1.0	-19.5	1	0.00050479	0.618	0.5178260428571428	0.5923607162500001	-12.686117978685445	14	16	7	3UTR		0	0
hsa-miR-107	NM_001282500	TTC1	1209	1233	1.0	-22.8	1	0.002820003	0.5	0.40710977894736833	0.5719792362500002	-7.91236201216959	20	24	9	3UTR		0	0
hsa-miR-107	NM_001282500	TTC1	1065	1081	1.0	-19.5	1	0.00050479	0.618	1.1534472857142857	0.8704450387499996	-12.686117978685445	14	16	7	3UTR		0	0
hsa-miR-107	NM_001267035	PWWP2A	1013	1048	0.923076923077	-19.6	1	0.00427758	0.676	2.2700589411764707	1.312712785	-3.937574446201665	19	35	11	CDS		0	0
hsa-miR-107	NM_052927	PWWP2A	1639	1672	0.923076923077	-20.4	1	3.351123e-05	0.456	1.1988038666666667	1.19709717375	-4.95700071937229	20	33	7	CDS		0	0
hsa-miR-107	NM_052927	PWWP2A	1013	1048	0.923076923077	-19.6	1	0.00427758	0.676	2.2700589411764707	1.312712785	-3.937574446201665	19	35	11	CDS		0	0
hsa-miR-107	NM_001130864	PWWP2A	1013	1048	0.846153846154	-19.6	1	0.00427758	0.676	2.841734032352941	2.8932814162500007	-3.937574446201665	19	35	11	CDS		0	0
hsa-miR-107	NM_001130958	FABP6	535	558	0.923076923077	-20.1	1	0.0008144591	0.426	3.74602818125	3.5006528912499997	-10.94438428712878	16	23	8	CDS		0	0
hsa-miR-107	XM_011534646	CCNJL	934	975	0.884615384615	-24.3	1	1.223352e-05	0.324	0.0	0.0	-11.259165321765945	16	19	13	CDS		0	0
hsa-miR-107	NM_001308173	CCNJL	1074	1092	0.884615384615	-24.0	1	1.223352e-05	0.324	-0.2793628857142857	0.04637634624999998	-11.259165321765945	16	18	13	CDS		0	0
hsa-miR-107	NM_024565	CCNJL	1218	1236	0.846153846154	-24.0	1	1.223352e-05	0.324	-0.4767790571428571	-0.26755401874999996	-11.259165321765945	16	18	13	CDS		0	0
hsa-miR-107	XM_011534425	C1QTNF2	799	824	1.0	-23.4	1	0.0001438052	0.412	0.0	0.0	-6.674744927794402	18	25	9	CDS		0	0
hsa-miR-107	XM_011534425	C1QTNF2	290	317	0.923076923077	-22.7	1	0.02493856	0.309	0.0	0.0	-13.697178970448556	13	20	8	CDS		0	0
hsa-miR-107	NM_031908	C1QTNF2	667	692	0.923076923077	-23.4	1	0.0001438052	0.412	-0.7392341866666666	-0.29710454375	-6.674744927794402	18	25	9	CDS		0	0
hsa-miR-107	NM_031908	C1QTNF2	158	185	0.846153846154	-22.7	1	0.02457453	0.309	-0.367629875	-0.2529197262499999	-13.697178970448556	13	20	8	CDS		0	0
hsa-miR-107	NM_022090	ZBED8	1200	1243	0.923076923077	-21.4	1	0.000227336	0.544	1.885611714285714	1.5042551150000003	-7.91236201216959	19	27	10	CDS		0	0
hsa-miR-107	NM_022090	ZBED8	2802	2819	0.846153846154	-18.8	1	5.587392e-05	0.662	0.0	0.0	-14.721989301696164	14	17	7	3UTR		0	0
hsa-miR-107	NM_001303251	ZBED8	1274	1317	0.923076923077	-21.4	1	0.000227336	0.544	1.9141443333333334	1.5701690237500001	-7.91236201216959	19	27	10	CDS		0	0
hsa-miR-107	NM_001303251	ZBED8	2876	2893	0.923076923077	-18.8	1	5.587392e-05	0.662	-0.31885565833333335	-0.4617048669642857	-14.721989301696164	14	17	7	3UTR		0	0
hsa-miR-107	NM_006425	SLU7	3258	3300	0.923076923077	-19.5	1	0.0002084105	0.603	5.732819500000001	5.671336246250001	-6.936790066878343	13	17	6	3UTR		0	0
hsa-miR-107	NM_025153	ATP10B	4655	4676	0.846153846154	-23.0	1	0.001357415	0.485	0.12179960999999997	0.027387374999999964	-3.793324837357118	16	21	13	CDS		0	0
hsa-miR-107	XM_011534472	ATP10B	3943	3973	0.884615384615	-23.8	1	0.001357415	0.485	0.0	0.0	-3.793324837357118	21	30	12	CDS		0	0
hsa-miR-107	NM_000813	GABRB2	112	134	0.923076923077	-19.4	1	0.0001056845	0.471	4.938466666666667	3.5867082125	-13.22123491134393	18	22	8	5UTR		0	0
hsa-miR-107	NM_000813	GABRB2	3013	3038	0.923076923077	-19.0	1	0.00291418	0.691	0.008417357142857152	0.283761447	-6.106959766537749	18	25	13	3UTR		0	0
hsa-miR-107	NM_021911	GABRB2	112	134	0.846153846154	-19.4	1	0.0001056845	0.471	4.501851111111112	3.7782725125000005	-13.22123491134393	18	22	8	5UTR		0	0
hsa-miR-107	NM_021911	GABRB2	3127	3152	0.923076923077	-19.0	1	0.00291418	0.691	-0.35222080142857143	0.2637260758750001	-6.106959766537749	18	25	13	3UTR		0	0
hsa-miR-107	NM_000811	GABRA6	337	366	0.846153846154	-18.8	1	6.728024e-05	0.441	2.585124083333333	2.390213025	-13.949755436480046	12	15	8	5UTR		0	0
hsa-miR-107	NM_000806	GABRA1	4077	4102	0.923076923077	-20.8	1	0.0005950825	0.691	4.309301428571429	3.57927830875	-5.226705058867908	20	25	9	3UTR		0	0
hsa-miR-107	NM_016533	NINJ2	478	544	0.923076923077	-26.9	1	3.146529e-05	0.412	3.265564	2.6569448700000002	-4.95700071937229	19	47	10	CDS		0	0
hsa-miR-107	NM_001294346	NINJ2	259	305	0.846153846154	-26.4	1	3.146529e-05	0.412	-0.3013647377777778	-0.00131869250000001	-4.95700071937229	19	46	10	CDS		0	0
hsa-miR-107	XM_011520997	WNK1	2214	2260	1.0	-21.9	1	0.001157216	0.485	0.0	0.0	-5.3856143151281595	19	46	8	CDS		1	1
hsa-miR-107	XM_011520997	WNK1	9432	9462	0.923076923077	-20.4	1	0.0126261	0.559	0.0	0.0	-5.9392953675437665	18	30	8	3UTR		1	1
hsa-miR-107	NM_213655	WNK1	8619	8649	1.0	-20.4	1	0.0126261	0.559	3.1483452499999998	1.6744969912500005	-5.9392953675437665	18	30	8	3UTR		1	1
hsa-miR-107	NM_213655	WNK1	6843	6866	0.923076923077	-20.6	1	1.20965e-05	0.441	1.8359310071428567	2.7468712687500005	-10.826918185212804	17	23	10	CDS		1	1
hsa-miR-107	NM_001184985	WNK1	8643	8673	1.0	-20.4	1	0.0126261	0.559	3.1483452499999998	1.6744969912500005	-5.9392953675437665	18	30	8	3UTR		1	1
hsa-miR-107	NM_001184985	WNK1	6867	6890	0.923076923077	-20.6	1	1.20965e-05	0.441	1.8359310071428567	2.7468712687500005	-10.826918185212804	17	23	10	CDS		1	1
hsa-miR-107	NM_018979	WNK1	6087	6110	0.923076923077	-20.6	1	1.20965e-05	0.441	2.3305529414285715	2.2324808210000002	-10.826918185212804	17	23	10	CDS		1	1
hsa-miR-107	NM_014823	WNK1	5346	5369	0.923076923077	-20.6	1	7.348582e-06	0.441	2.3305529414285715	2.2324808210000002	-10.826918185212804	17	23	10	CDS		1	1
hsa-miR-107	NM_001297419	RAD52	370	393	0.923076923077	-24.8	1	2.581287e-05	0.412	0.2655342685714286	0.10232724549999994	-9.847490563839964	17	23	7	CDS		0	0
hsa-miR-107	NM_001297419	RAD52	2886	2907	0.846153846154	-20.8	1	2.576166e-07	0.412	0.12331297125000001	0.5244780933749998	-6.5006872542436085	17	21	9	3UTR		0	0
hsa-miR-107	NM_134424	RAD52	772	798	0.846153846154	-23.4	1	0.000943803	0.324	-0.1494858888888889	0.005962699999999974	-10.997449611005424	17	26	9	CDS		0	0
hsa-miR-107	NM_001297422	RAD52	258	281	0.846153846154	-24.8	1	2.581287e-05	0.412	-0.19874557142857138	0.9429351455000001	-9.847490563839964	17	23	7	CDS		0	0
hsa-miR-107	NM_001297420	RAD52	137	160	0.846153846154	-24.8	1	2.581287e-05	0.412	0.13034657142857145	-0.32890728874999997	-9.847490563839964	17	23	7	CDS		0	0
hsa-miR-107	NM_178040	ERC1	8300	8322	0.923076923077	-25.3	1	8.013663e-08	0.368	0.04488219	0.2204994899999998	-15.230111153054922	17	22	10	3UTR		0	0
hsa-miR-107	NM_178039	ERC1	8216	8238	0.923076923077	-25.3	1	8.013663e-08	0.368	0.04488219	0.2204994899999998	-15.230111153054922	17	22	10	3UTR		0	0
hsa-miR-107	XM_017019062	ERC1	6448	6477	1.0	-20.4	1	0.001032773	0.529	0.0	0.0	-5.337011372228436	19	29	11	3UTR		0	0
hsa-miR-107	XM_017019062	ERC1	118	136	0.923076923077	-20.3	1	0.001665766	0.368	0.0	0.0	-4.95700071937229	15	18	7	5UTR		0	0
hsa-miR-107	XM_017019066	ERC1	6364	6393	1.0	-20.4	1	0.001032773	0.529	0.0	0.0	-5.337011372228436	19	29	11	3UTR		0	0
hsa-miR-107	XM_017019066	ERC1	118	136	0.923076923077	-20.3	1	0.001665766	0.368	0.0	0.0	-4.95700071937229	15	18	7	5UTR		0	0
hsa-miR-107	XM_017019069	ERC1	109	136	0.923076923077	-20.6	1	0.001665766	0.368	0.0	0.0	-4.95700071937229	15	19	7	5UTR		0	0
hsa-miR-107	XM_017019069	ERC1	1312	1331	0.846153846154	-18.8	1	0.002329901	0.529	0.0	0.0	-11.207409090692002	15	19	8	CDS		0	0
hsa-miR-107	XM_017019071	ERC1	109	136	0.923076923077	-20.6	1	0.001665766	0.368	0.0	0.0	-4.95700071937229	15	19	7	5UTR		0	0
hsa-miR-107	XM_017019071	ERC1	1312	1331	0.846153846154	-18.8	1	0.002329901	0.529	0.0	0.0	-11.207409090692002	15	19	8	CDS		0	0
hsa-miR-107	NM_001301248	ERC1	8241	8263	0.923076923077	-25.3	1	8.013663e-08	0.368	0.5105626	0.7611642262499997	-15.230111153054922	17	22	10	3UTR		0	0
hsa-miR-107	XM_024449207	WNT5B	251	291	0.846153846154	-21.3	1	0.001230298	0.382	0.0	0.0	-8.870555482353902	17	21	9	CDS		0	0
hsa-miR-107	NM_152441	FBXL14	1147	1198	0.846153846154	-23.8	1	0.0005737622	0.353	5.736677	5.1612435250000015	-7.650646301409068	17	20	13	CDS		0	0
hsa-miR-107	NM_030775	WNT5B	258	298	0.923076923077	-21.3	1	0.001230298	0.382	3.8204093642857138	3.6354945250000004	-8.870555482353902	17	21	9	CDS		0	0
hsa-miR-107	NM_032642	WNT5B	316	336	0.846153846154	-21.2	1	0.001230298	0.382	4.023779364285715	3.7560878874999997	-8.870555482353902	17	20	9	CDS		0	0
hsa-miR-107	NM_024551	ADIPOR2	1982	2015	1.0	-28.4	1	5.541346e-06	0.5	0.0	0.0	-3.793324837357118	22	33	10	3UTR		0	0
hsa-miR-107	NM_024551	ADIPOR2	1137	1187	0.923076923077	-25.4	1	0.0007531445	0.397	0.0	0.0	-8.40585589311169	16	21	14	CDS		0	0
hsa-miR-107	NM_172364	CACNA2D4	2266	2286	0.846153846154	-24.1	1	7.53008e-07	0.441	0.0	0.0	-11.128578504378995	16	20	8	CDS		0	0
hsa-miR-107	NM_172364	CACNA2D4	2856	2881	0.846153846154	-24.3	1	0.0001320873	0.412	0.0	0.0	-9.419264242075428	18	25	5	CDS		0	0
hsa-miR-107	NM_172364	CACNA2D4	1833	1852	0.846153846154	-22.4	1	0.0003632076	0.382	0.0	0.0	-11.089997032168144	16	19	10	CDS		0	0
hsa-miR-107	NM_001163926	LRTM2	139	173	1.0	-27.2	1	1.043528e-05	0.338	-0.4492785333333334	0.07892141250000001	-6.236470572775607	21	26	8	5UTR		0	0
hsa-miR-107	NM_001163926	LRTM2	889	908	1.0	-25.6	1	0.0005412701	0.368	2.46269375	2.2107462125	-8.40585589311169	17	19	14	CDS		0	0
hsa-miR-107	NM_001163925	LRTM2	139	173	1.0	-27.2	1	1.043528e-05	0.338	0.0	0.0	-6.236470572775607	21	26	8	5UTR		0	0
hsa-miR-107	NM_001163925	LRTM2	1818	1842	0.846153846154	-25.2	1	9.130459e-06	0.412	0.0	0.0	-13.822224086415774	18	24	8	CDS		0	0
hsa-miR-107	NM_001163925	LRTM2	922	941	1.0	-25.6	1	0.0005412701	0.368	0.0	0.0	-8.40585589311169	17	19	14	CDS		0	0
hsa-miR-107	NM_001039029	LRTM2	139	173	1.0	-27.2	1	1.043528e-05	0.338	-0.4492785333333334	0.07892141250000001	-6.236470572775607	21	26	8	5UTR		0	0
hsa-miR-107	NM_001039029	LRTM2	886	905	1.0	-25.6	1	0.0005412701	0.368	2.46269375	2.2107462125	-8.40585589311169	17	19	14	CDS		0	0
hsa-miR-107	XM_017019946	CACNA1C	2492	2510	0.923076923077	-22.3	1	0.002584427	0.456	0.0	0.0	-12.408048357782313	14	18	8	CDS		1	1
hsa-miR-107	XM_017019932	CACNA1C	2492	2510	0.923076923077	-22.3	1	0.002584427	0.456	0.0	0.0	-12.408048357782313	14	18	8	CDS		1	1
hsa-miR-107	NM_001319292	DCP1B	214	237	0.846153846154	-23.9	0	2.069932e-06	0.397	-0.3213562857142857	0.06770770899999999	-16.702664512373776	16	23	14	CDS		0	0
hsa-miR-107	NM_001319292	DCP1B	459	499	0.846153846154	-20.8	1	0.000201638	0.618	0.44162523499999995	0.418609261	-3.793324837357118	19	34	12	CDS		0	0
hsa-miR-107	NM_001167623	CACNA1C	1126	1144	0.871794871795	-22.3	1	0.002584427	0.456	4.5011807625	5.097216227499999	-12.408048357782313	14	18	8	CDS		1	1
hsa-miR-107	NM_001129840	CACNA1C	1126	1144	0.923076923077	-22.3	1	0.002584427	0.456	0.0	0.0	-12.408048357782313	14	18	8	CDS		1	1
hsa-miR-107	NM_001129827	CACNA1C	1126	1144	0.923076923077	-22.3	1	0.002584427	0.456	0.0	0.0	-12.408048357782313	14	18	8	CDS		1	1
hsa-miR-107	NM_001129832	CACNA1C	1126	1144	0.871794871795	-22.3	1	0.002584427	0.456	4.4981505125	5.8727997625	-12.408048357782313	14	18	8	CDS		1	1
hsa-miR-107	NM_001129831	CACNA1C	1126	1144	0.923076923077	-22.3	1	0.002584427	0.456	0.0	0.0	-12.408048357782313	14	18	8	CDS		1	1
hsa-miR-107	NM_001129833	CACNA1C	1126	1144	0.923076923077	-22.3	1	0.002584427	0.456	0.0	0.0	-12.408048357782313	14	18	8	CDS		1	1
hsa-miR-107	NM_001129842	CACNA1C	1126	1144	0.871794871795	-22.3	1	0.002584427	0.456	4.4981505125	5.8727997625	-12.408048357782313	14	18	8	CDS		1	1
hsa-miR-107	NM_001129829	CACNA1C	1126	1144	0.871794871795	-22.3	1	0.002584427	0.456	4.4981505125	5.8727997625	-12.408048357782313	14	18	8	CDS		1	1
hsa-miR-107	NM_001129834	CACNA1C	1126	1144	0.923076923077	-22.3	1	0.002584427	0.456	0.0	0.0	-12.408048357782313	14	18	8	CDS		1	1
hsa-miR-107	NM_000719	CACNA1C	1126	1144	0.923076923077	-22.3	1	0.002584427	0.456	0.0	0.0	-12.408048357782313	14	18	8	CDS		1	1
hsa-miR-107	NM_001129837	CACNA1C	1126	1144	0.923076923077	-22.3	1	0.002584427	0.456	0.0	0.0	-12.408048357782313	14	18	8	CDS		1	1
hsa-miR-107	NM_001129839	CACNA1C	1126	1144	0.871794871795	-22.3	1	0.002584427	0.456	4.4981505125	5.8727997625	-12.408048357782313	14	18	8	CDS		1	1
hsa-miR-107	NM_001129836	CACNA1C	1126	1144	0.871794871795	-22.3	1	0.002584427	0.456	4.4981505125	5.8727997625	-12.408048357782313	14	18	8	CDS		1	1
hsa-miR-107	NM_001129841	CACNA1C	1126	1144	0.923076923077	-22.3	1	0.002584427	0.456	0.0	0.0	-12.408048357782313	14	18	8	CDS		1	1
hsa-miR-107	NM_001129835	CACNA1C	1126	1144	0.923076923077	-22.3	1	0.002584427	0.456	0.0	0.0	-12.408048357782313	14	18	8	CDS		1	1
hsa-miR-107	NM_001129843	CACNA1C	1126	1144	0.871794871795	-22.3	1	0.002584427	0.456	4.4981505125	5.8727997625	-12.408048357782313	14	18	8	CDS		1	1
hsa-miR-107	NM_001129838	CACNA1C	1126	1144	0.871794871795	-22.3	1	0.002584427	0.456	4.4981505125	5.8727997625	-12.408048357782313	14	18	8	CDS		1	1
hsa-miR-107	NM_001167624	CACNA1C	1091	1109	0.871794871795	-22.3	1	0.002584427	0.456	4.4981505125	5.8727997625	-12.408048357782313	14	18	8	CDS		1	1
hsa-miR-107	NM_001129830	CACNA1C	1091	1109	0.871794871795	-22.3	1	0.002584427	0.456	5.4011024999999995	5.161777584999999	-12.408048357782313	14	18	8	CDS		1	1
hsa-miR-107	XM_011521023	CACNA1C	1091	1109	0.923076923077	-22.3	1	0.002584427	0.456	0.0	0.0	-12.408048357782313	14	18	8	CDS		1	1
hsa-miR-107	NM_002014	FKBP4	2428	2460	0.923076923077	-19.7	1	0.002052862	0.397	-1.21850062	-0.62932481875	-8.916863762128406	15	19	9	3UTR		0	0
hsa-miR-107	NM_018463	ITFG2	826	868	0.923076923077	-22.0	1	0.0008627127	0.412	5.1753365833333325	3.0626154803750003	-9.286098677140124	14	21	7	CDS		0	0
hsa-miR-107	NM_018463	ITFG2	968	984	0.846153846154	-21.4	1	0.005449689	0.456	5.186932199999999	4.696529659999999	-10.715280944617287	13	16	10	CDS		0	0
hsa-miR-107	NM_031474	NRIP2	1564	1602	0.846153846154	-22.6	1	0.0009231532	0.618	-0.2556388	-0.20121347750000002	-7.382219742266031	19	38	10	3UTR		0	0
hsa-miR-107	NM_031474	NRIP2	1684	1704	0.923076923077	-21.3	1	0.0006059113	0.456	1.225163	-0.1243076	-8.624726210594211	16	20	9	3UTR		0	0
hsa-miR-107	NM_031474	NRIP2	2657	2698	0.846153846154	-20.9	1	0.02452683	0.426	0.49332358000000004	0.3516853174999999	-7.307599033628058	17	41	10	3UTR		0	0
hsa-miR-107	NM_001243088	FOXM1	1495	1513	0.923076923077	-21.7	1	0.001225142	0.426	-0.2009602777777778	1.5091828324999996	-13.4976292297232	13	18	9	CDS		0	0
hsa-miR-107	NM_001243088	FOXM1	2526	2562	0.923076923077	-21.3	1	0.002549338	0.368	-0.18826650000000011	3.0807095257499997	-8.707035959654831	13	19	8	CDS		0	0
hsa-miR-107	NM_202003	FOXM1	1495	1513	0.846153846154	-21.7	1	0.001225142	0.426	0.1059293888888889	1.609996045	-13.4976292297232	13	18	9	CDS		0	0
hsa-miR-107	NM_202003	FOXM1	2526	2562	0.923076923077	-21.3	1	0.002549338	0.368	0.06700049999999996	3.0442645007500007	-8.707035959654831	13	19	8	CDS		0	0
hsa-miR-107	NM_021953	FOXM1	1540	1558	0.846153846154	-21.7	1	0.001225142	0.426	1.7508583333333334	1.7423045125	-13.4976292297232	13	18	9	CDS		0	0
hsa-miR-107	NM_021953	FOXM1	2571	2607	0.923076923077	-21.3	1	0.002549338	0.368	0.06700049999999996	3.0442645007500007	-8.707035959654831	13	19	8	CDS		0	0
hsa-miR-107	NM_202002	FOXM1	2685	2721	0.923076923077	-21.3	1	0.002549338	0.368	0.06700049999999996	3.0442645007500007	-8.707035959654831	13	19	8	CDS		0	0
hsa-miR-107	NM_001257097	RHNO1	324	343	0.923076923077	-18.8	1	0.0005172178	0.382	2.0392645714285718	1.2644818716749997	-12.800372873411064	16	19	9	CDS		0	0
hsa-miR-107	NM_001252499	RHNO1	203	222	0.923076923077	-18.8	1	0.0005172178	0.382	2.1275019285714287	0.7274528489000001	-12.800372873411064	16	19	9	CDS		0	0
hsa-miR-107	NM_001252500	RHNO1	203	222	0.923076923077	-18.8	1	0.0005172178	0.382	2.1275019285714287	0.7274528489000001	-12.800372873411064	16	19	9	CDS		0	0
hsa-miR-107	NM_001160408	TULP3	1589	1610	0.846153846154	-19.7	1	0.0001359104	0.397	-0.42909654444444445	-0.27911407125	-10.997449611005424	17	21	11	3UTR		0	0
hsa-miR-107	NM_006675	TSPAN9	608	628	0.923076923077	-20.9	1	0.02196874	0.456	3.3625653076923077	4.694811655	-5.3856143151281595	16	20	11	CDS		1	0
hsa-miR-107	NM_001168320	TSPAN9	1740	1757	0.846153846154	-22.9	1	1.383409e-07	0.368	-0.2977009	-0.7379087225000001	-9.286098677140124	15	17	10	3UTR		1	0
hsa-miR-107	NM_001168320	TSPAN9	541	561	1.0	-20.9	1	0.02196874	0.456	5.927250615384616	3.7119545424999996	-5.3856143151281595	16	20	11	CDS		1	0
hsa-miR-107	NM_001256536	PRMT8	140	155	0.923076923077	-23.5	1	0.001983755	0.353	2.365645144444444	3.17838477875	-10.403402386158335	14	15	14	CDS		1	0
hsa-miR-107	NM_001256536	PRMT8	1598	1638	0.846153846154	-21.8	1	3.297225e-05	0.485	1.0553774	0.900960195	-8.880860652723838	19	40	9	3UTR		1	0
hsa-miR-107	NM_001256536	PRMT8	1692	1708	1.0	-18.7	1	0.001351661	0.588	0.8989489	0.45648050250000005	-6.106959766537749	14	16	11	3UTR		1	0
hsa-miR-107	NM_019854	PRMT8	549	564	0.923076923077	-23.5	1	0.001901614	0.353	1.712260033333333	3.3123290249999995	-10.403402386158335	14	15	14	CDS		1	0
hsa-miR-107	NM_019854	PRMT8	2007	2047	0.846153846154	-21.8	1	3.297225e-05	0.485	0.9391741333333332	0.8406236	-8.880860652723838	19	40	9	3UTR		1	0
hsa-miR-107	NM_019854	PRMT8	2101	2117	1.0	-18.7	1	0.001351661	0.588	1.3313614999999996	0.4836320725	-6.106959766537749	14	16	11	3UTR		1	0
hsa-miR-107	NM_001144958	CRACR2A	2350	2368	0.923076923077	-23.9	1	9.850031e-06	0.382	-0.39813389999999993	-0.2504095145	-13.822224086415774	17	18	17	CDS		0	0
hsa-miR-107	NM_001144958	CRACR2A	850	868	1.0	-23.2	1	0.0001701621	0.456	0.4099188571428571	1.20936049125	-12.371084972707173	17	18	17	CDS		0	0
hsa-miR-107	NM_032680	CRACR2A	850	868	1.0	-23.2	1	0.0001701621	0.456	2.3725907142857143	2.5231271151250003	-12.371084972707173	17	18	17	CDS		0	0
hsa-miR-107	NM_001286521	PARP11	1626	1676	0.961538461538	-19.8	1	0.006169698	0.632	-0.02098930232558138	-0.05100583749999997	-3.793324837357118	19	50	11	3UTR		0	0
hsa-miR-107	NM_001286522	PARP11	899	947	0.846153846154	-20.1	1	1.171451e-05	0.618	0.15300397777777774	-0.39550043249999994	-8.237904470243807	18	48	9	CDS		0	0
hsa-miR-107	NM_001759	CCND2	955	1001	1.0	-26.4	1	0.0008578774	0.456	3.4844208333333335	4.06398072375	-12.198088878095733	18	23	12	CDS		0	0
hsa-miR-107	NM_020375	TIGAR	3929	3959	0.923076923077	-22.6	1	2.727028e-06	0.515	-0.41470489	-0.13199309874999998	-10.10915223120837	20	30	10	3UTR		0	0
hsa-miR-107	NM_020638	FGF23	150	198	1.0	-25.2	1	3.916061e-05	0.397	-0.5222182	-0.15370285874999995	-5.337011372228436	16	20	11	CDS		0	0
hsa-miR-107	NM_020996	FGF6	43	68	0.923076923077	-25.0	1	5.625315e-07	0.426	0.24590910000000007	2.4255553492954545	-10.729023051862386	19	25	10	5UTR		0	0
hsa-miR-107	NM_001304811	C12orf4	1793	1843	0.923076923077	-18.9	1	0.0007618072	0.574	-0.1470075714285714	-0.011059373749999987	-6.013390377618052	15	20	7	3UTR		0	0
hsa-miR-107	NM_020374	C12orf4	1801	1851	1.0	-18.9	1	0.0007618072	0.574	0.3780318571428571	-0.07340778499999999	-6.013390377618052	15	20	7	3UTR		0	0
hsa-miR-107	NM_001130862	RAD51AP1	398	424	1.0	-19.5	0	0.01621402	0.559	1.0536232727272727	1.083945020375	-14.533279192037693	14	21	11	CDS		0	0
hsa-miR-107	NM_006479	RAD51AP1	1422	1446	0.923076923077	-17.4	1	0.01411423	0.603	0.4417118181818182	0.023525418750000006	-12.25512276139502	18	24	8	3UTR		0	0
hsa-miR-107	NM_003845	DYRK4	1525	1547	0.846153846154	-21.7	1	0.01004182	0.529	-0.416416125	0.32142043	-10.97403482085599	18	22	8	CDS		0	0
hsa-miR-107	NM_003845	DYRK4	584	614	0.884615384615	-21.2	1	3.811385e-06	0.485	5.612329	4.013883663749999	-9.847490563839964	15	18	11	CDS		0	0
hsa-miR-107	NM_003845	DYRK4	516	556	0.846153846154	-19.2	1	0.02025454	0.529	5.419599857142857	4.733405397499999	-11.607250928285591	16	40	7	CDS		0	0
hsa-miR-107	NM_006422	AKAP3	2965	3002	0.923076923077	-22.4	1	1.329454e-06	0.397	1.8350231111111113	1.4426967527500003	-9.964902622363823	16	22	9	CDS		0	0
hsa-miR-107	NM_006422	AKAP3	1709	1730	0.846153846154	-21.2	1	0.001804588	0.515	1.271384076	2.0612433682500004	-11.993461094026614	15	21	5	CDS		0	0
hsa-miR-107	NM_006422	AKAP3	966	992	0.846153846154	-20.6	1	0.03828351	0.588	1.5306264100000002	1.0337456315	-11.873939505063658	19	26	10	CDS		0	0
hsa-miR-107	NM_001278309	AKAP3	2987	3024	0.923076923077	-22.4	1	1.329454e-06	0.397	1.1867292777777778	1.4882783712499998	-9.964902622363823	16	22	9	CDS		0	0
hsa-miR-107	NM_001278309	AKAP3	1731	1752	0.923076923077	-21.2	1	0.001804588	0.515	2.71162	1.8858591635000002	-11.993461094026614	15	21	5	CDS		0	0
hsa-miR-107	NM_001278309	AKAP3	988	1014	0.846153846154	-20.6	1	0.03828351	0.588	2.6252071380000004	1.1201596269999998	-11.873939505063658	19	26	10	CDS		0	0
hsa-miR-107	NM_005002	NDUFA9	28	86	0.846153846154	-21.1	1	0.02854404	0.471	0.3658278437499999	1.559482729166667	-6.618099312767468	17	26	13	5UTR		0	0
hsa-miR-107	NM_017417	GALNT8	1913	1936	1.0	-22.8	1	2.066994e-05	0.471	0.7350905714285714	1.5421144500000001	-7.99954344768037	17	23	7	CDS		0	0
hsa-miR-107	NM_017417	GALNT8	1361	1384	0.923076923077	-19.8	1	7.805592e-05	0.441	2.084607266666666	3.06493288375	-7.140128146953473	16	23	8	CDS		0	0
hsa-miR-107	NM_017417	GALNT8	1085	1108	0.846153846154	-18.8	1	0.001023407	0.485	2.5857973846153848	2.351827561325	-6.674744927794402	18	23	8	CDS		0	0
hsa-miR-107	NM_002235	KCNA6	1659	1685	0.923076923077	-20.6	1	0.005396388	0.456	4.9322206	2.9860991187500003	-7.503684728856533	19	26	7	CDS		0	0
hsa-miR-107	NM_002234	KCNA5	262	308	0.923076923077	-23.3	1	2.027402e-06	0.294	0.81058086	0.7265261774999998	-10.829785212011442	17	21	9	CDS		0	0
hsa-miR-107	NM_001102654	NTF3	972	997	1.0	-18.0	1	0.0002585581	0.515	6.495276470588235	3.7850342037499987	-10.211258138743531	18	25	8	CDS		0	0
hsa-miR-107	NM_002527	NTF3	805	830	1.0	-18.0	1	0.0002585581	0.515	5.880675000000001	3.66717329125	-10.211258138743531	18	25	8	CDS		0	0
hsa-miR-107	NM_001278597	ANO2	630	649	0.846153846154	-19.9	1	1.039467e-06	0.456	0.6983241538461539	0.2433327499999998	-5.813840636892696	15	19	5	CDS		0	0
hsa-miR-107	NM_000552	VWF	3742	3775	0.807692307692	-27.8	1	3.370265e-08	0.353	3.6232122692307693	2.2496248962500003	-3.793324837357118	17	28	12	CDS		0	0
hsa-miR-107	NM_001330312	CD9	501	519	0.923076923077	-20.3	1	0.0001394796	0.368	3.8532421111111117	1.90864296	-9.737184250479435	15	18	9	5UTR		0	0
hsa-miR-107	NM_001330312	CD9	550	568	0.923076923077	-19.7	1	2.032516e-08	0.397	2.550149166666667	1.55487231	-8.127475566073326	15	18	10	CDS		0	0
hsa-miR-107	NM_001769	CD9	385	403	0.961538461538	-20.3	1	0.0001394796	0.368	3.5575521111111112	3.900913465	-9.737184250479435	15	18	9	CDS		0	0
hsa-miR-107	NM_001769	CD9	434	452	0.923076923077	-19.7	1	2.032516e-08	0.397	2.1603660000000002	3.0393319575	-8.127475566073326	15	18	10	CDS		0	0
hsa-miR-107	NM_018173	PLEKHG6	639	658	0.846153846154	-22.5	1	2.002428e-05	0.397	3.230167555555555	2.568275118750001	-8.28130692370761	16	19	9	CDS		0	0
hsa-miR-107	NM_018173	PLEKHG6	1003	1022	0.961538461538	-22.7	1	3.84367e-05	0.456	2.4652267857142856	2.7146284074999993	-7.91236201216959	16	19	8	CDS		0	0
hsa-miR-107	NM_001144856	PLEKHG6	721	740	0.846153846154	-22.5	1	2.002428e-05	0.397	3.230167555555555	2.568275118750001	-8.28130692370761	16	19	9	CDS		0	0
hsa-miR-107	NM_001144856	PLEKHG6	1085	1104	0.961538461538	-22.7	1	3.84367e-05	0.456	2.4652267857142856	2.7146284074999993	-7.91236201216959	16	19	8	CDS		0	0
hsa-miR-107	NM_001144857	PLEKHG6	889	908	0.846153846154	-22.5	1	2.002428e-05	0.397	3.230167555555555	2.568275118750001	-8.28130692370761	16	19	9	CDS		0	0
hsa-miR-107	NM_001144857	PLEKHG6	1253	1272	0.961538461538	-22.7	1	3.84367e-05	0.456	2.4652267857142856	2.7146284074999993	-7.91236201216959	16	19	8	CDS		0	0
hsa-miR-107	NM_001065	TNFRSF1A	927	945	0.853846153846	-20.0	1	6.133755e-05	0.471	0.03173381363636367	-0.287313925625	-9.430348285984671	16	18	13	CDS		0	0
hsa-miR-107	NM_001159575	SCNN1A	2377	2401	0.923076923077	-22.9	1	0.0001706994	0.426	2.434748188888889	1.9473803024999996	-5.694283598550164	17	24	10	3UTR		0	0
hsa-miR-107	NM_001038	SCNN1A	509	561	0.923076923077	-25.7	1	5.079417e-08	0.412	2.1291878	0.79201286	-7.140128146953473	19	25	10	CDS		0	0
hsa-miR-107	NM_001038	SCNN1A	2506	2530	0.846153846154	-22.9	1	0.0001706994	0.426	-0.09348186666666666	1.2036093725	-5.694283598550164	17	24	10	3UTR		0	0
hsa-miR-107	NM_001159576	SCNN1A	661	713	0.846153846154	-25.7	1	5.079417e-08	0.412	0.6700723	0.43661430874999996	-7.140128146953473	19	25	10	CDS		0	0
hsa-miR-107	NM_001159576	SCNN1A	2658	2682	0.923076923077	-22.9	1	0.0001706994	0.426	2.9253927777777786	3.19292586625	-5.694283598550164	17	24	10	3UTR		0	0
hsa-miR-107	NM_018009	TAPBPL	13	32	0.846153846154	-24.5	1	5.579897e-06	0.344	-0.03662661818181815	0.0794575100000003	-7.140128146953473	17	19	11	5UTR		0	0
hsa-miR-107	NM_016830	VAMP1	563	620	0.923076923077	-24.4	1	0.0004007455	0.544	1.9385762999999998	3.237950532499999	-7.140128146953473	20	47	10	CDS		1	1
hsa-miR-107	NM_001297438	VAMP1	563	620	0.846153846154	-24.4	1	0.0004007455	0.544	0.8382788800000001	0.9497083099999999	-7.140128146953473	20	47	10	CDS		1	1
hsa-miR-107	NM_014231	VAMP1	563	620	0.846153846154	-24.4	1	0.0004007455	0.544	0.8382788800000001	0.9497083099999999	-7.140128146953473	20	47	10	CDS		1	1
hsa-miR-107	NM_014231	VAMP1	1894	1916	0.846153846154	-19.4	1	0.006020582	0.397	-0.195687175	-0.18155341499999997	-6.106959766537749	18	22	8	3UTR		1	1
hsa-miR-107	NM_199245	VAMP1	563	620	0.846153846154	-24.4	1	0.0004007455	0.544	0.8382788800000001	0.9497083099999999	-7.140128146953473	20	47	10	CDS		1	1
hsa-miR-107	NM_016497	MRPL51	27	52	0.846153846154	-18.9	1	8.759633e-06	0.309	0.006749733333333329	0.33018126305555556	-13.143420141192074	16	19	12	5UTR	MIRT504887	0	0
hsa-miR-107	NM_014865	NCAPD2	200	219	1.0	-23.3	1	0.0001831189	0.456	3.127615625	2.3740406025	-8.196517805199235	16	19	7	CDS		0	0
hsa-miR-107	NM_014865	NCAPD2	798	826	0.846153846154	-23.7	1	0.0002705801	0.456	4.264305666666667	3.6492154305	-8.707035959654831	16	21	7	CDS		0	0
hsa-miR-107	NM_001256799	GAPDH	41	59	0.923076923077	-22.9	1	9.371131e-05	0.324	2.5972939999999998	0.3462501874999999	-7.8606057810956464	14	18	8	5UTR		0	0
hsa-miR-107	NM_001193457	IFFO1	1069	1087	0.846153846154	-18.9	1	2.65031e-05	0.382	5.243368571428571	4.2493929464999995	-13.14117450616756	16	18	13	CDS		1	0
hsa-miR-107	XM_006718981	IFFO1	201	229	1.0	-24.2	1	4.519989e-05	0.485	0.0	0.0	-8.683814681824792	16	20	9	5UTR		1	0
hsa-miR-107	NM_006170	NOP2	624	647	0.923076923077	-23.0	1	5.691312e-07	0.368	0.12802827142857143	0.6196636587499998	-16.86765381714959	14	23	7	CDS		0	0
hsa-miR-107	NM_001258310	NOP2	624	647	0.923076923077	-23.0	1	5.691312e-07	0.368	0.12802827142857143	0.6196636587499998	-16.86765381714959	14	23	7	CDS		0	0
hsa-miR-107	NM_001258308	NOP2	636	659	0.923076923077	-23.0	1	5.691312e-07	0.368	-0.04301478571428571	0.5708262587499998	-16.86765381714959	14	23	7	CDS		0	0
hsa-miR-107	NM_001258309	NOP2	735	758	0.846153846154	-23.0	1	1.256661e-06	0.368	0.20904842857142866	1.6514368124999999	-16.86765381714959	14	23	7	CDS		0	0
hsa-miR-107	NM_001033714	NOP2	692	715	1.0	-23.0	1	5.691312e-07	0.368	0.5601368857142857	0.3872929024999999	-16.86765381714959	14	23	7	CDS		0	0
hsa-miR-107	NM_001273	CHD4	3246	3270	0.846153846154	-20.9	1	0.09996372	0.5	5.0289308727272735	5.492758044999999	-12.496539703358245	18	24	8	CDS		0	0
hsa-miR-107	NM_001297553	CHD4	3091	3115	0.846153846154	-20.9	1	0.09996372	0.5	5.222259727272728	5.2770879125	-12.496539703358245	18	24	8	CDS		0	0
hsa-miR-107	NM_020400	LPAR5	1706	1740	0.923076923077	-25.8	1	5.748912e-06	0.441	1.326575527272727	2.16200517875	-9.430348285984671	16	25	11	3UTR		0	0
hsa-miR-107	NM_020400	LPAR5	6	30	0.846153846154	-21.8	1	0.0004748883	0.407	-0.1506525125	-0.11891154590909087	-9.861343503275094	18	24	8	5UTR		0	0
hsa-miR-107	NM_001142961	LPAR5	1556	1580	0.846153846154	-25.4	1	5.748912e-06	0.441	1.316149363636364	1.6928016062499995	-9.430348285984671	16	24	11	3UTR		0	0
hsa-miR-107	NM_001142961	LPAR5	44	78	0.923076923077	-23.3	1	0.000111219	0.397	-0.05822308	-0.027251972500000055	-8.5268842241262	17	26	8	5UTR		0	0
hsa-miR-107	NM_032489	ACRBP	1824	1846	1.0	-21.8	1	5.129469e-05	0.471	-0.10877537799999996	0.5101679095500001	-7.436357758077022	17	22	7	3UTR		0	0
hsa-miR-107	NM_032489	ACRBP	1016	1034	0.923076923077	-20.5	1	1.866513e-06	0.426	1.1732597777777778	0.74830277	-9.964902622363823	16	18	9	CDS		0	0
hsa-miR-107	NM_001127585	ING4	820	837	1.0	-21.8	1	7.410896e-07	0.353	0.42222849999999995	0.8331833074999999	-10.254597317694373	16	17	16	3UTR		0	0
hsa-miR-107	NM_001127585	ING4	958	1006	0.923076923077	-19.4	1	0.0002466104	0.471	5.847706555555556	5.41561152	-11.557192100134865	13	19	9	3UTR		0	0
hsa-miR-107	NM_001127584	ING4	880	897	0.923076923077	-21.8	1	7.410896e-07	0.353	1.31655128	3.1835299249999993	-10.254597317694373	16	17	16	3UTR		0	0
hsa-miR-107	NM_001127584	ING4	1018	1066	0.923076923077	-19.4	1	0.0002466104	0.471	5.939336666666667	6.13957753	-11.557192100134865	13	19	9	3UTR		0	0
hsa-miR-107	NM_001127583	ING4	883	900	0.923076923077	-21.8	1	7.410896e-07	0.353	1.82449248	3.1055457674999998	-10.254597317694373	16	17	16	3UTR		0	0
hsa-miR-107	NM_001127583	ING4	1021	1069	0.923076923077	-19.4	1	0.0002466104	0.471	6.4262502222222215	6.134843879999999	-11.557192100134865	13	19	9	3UTR		0	0
hsa-miR-107	NM_016162	ING4	889	906	1.0	-21.8	1	7.410896e-07	0.353	4.156873200000001	3.2342876049999996	-10.254597317694373	16	17	16	3UTR		0	0
hsa-miR-107	NM_016162	ING4	1027	1075	0.923076923077	-19.4	1	0.0002466104	0.471	6.785638888888889	5.9458239425	-11.557192100134865	13	19	9	3UTR		0	0
hsa-miR-107	NM_001127586	ING4	744	761	1.0	-21.8	1	7.410896e-07	0.353	0.8786645500000001	0.8105145687499999	-10.254597317694373	16	17	16	3UTR		0	0
hsa-miR-107	NM_001127586	ING4	882	930	0.923076923077	-19.4	1	0.0002466104	0.471	2.7378644000000003	3.171351904999999	-11.557192100134865	13	19	9	3UTR		0	0
hsa-miR-107	NM_001127582	ING4	892	909	1.0	-21.8	1	7.410896e-07	0.353	4.20870316	3.1902315674999997	-10.254597317694373	16	17	16	3UTR		0	0
hsa-miR-107	NM_001127582	ING4	1030	1078	0.923076923077	-19.4	1	0.0002466104	0.471	6.159606666666667	5.977244829999999	-11.557192100134865	13	19	9	3UTR		0	0
hsa-miR-107	NM_001039920	ZNF384	536	574	0.923076923077	-28.0	1	1.90499e-06	0.382	0.7762263351351354	0.7483790287500001	-3.937574446201665	22	38	8	CDS		0	0
hsa-miR-107	NM_001135734	ZNF384	536	574	0.923076923077	-28.0	1	0.003023477	0.426	0.7762263351351354	0.7483790287500001	-3.937574446201665	22	38	8	CDS		0	0
hsa-miR-107	NM_133476	ZNF384	609	647	1.0	-28.0	1	0.003023477	0.426	1.6080401162162161	0.553164845	-3.937574446201665	22	38	8	CDS		0	0
hsa-miR-107	XM_017018941	ZNF384	561	599	1.0	-28.0	1	0.003023477	0.426	0.0	0.0	-3.937574446201665	22	38	8	CDS		0	0
hsa-miR-107	NM_153685	PIANP	1633	1651	0.923076923077	-22.5	1	3.669071e-07	0.294	1.8081417714285715	3.2148710300000003	-8.397179905568944	16	18	11	3UTR		1	0
hsa-miR-107	NM_153685	PIANP	274	306	0.923076923077	-22.4	1	0.0003639692	0.368	1.1063838571428573	0.3931186087500001	-11.7439832151653	17	20	10	CDS		1	0
hsa-miR-107	NM_001244014	PIANP	2005	2023	0.923076923077	-22.5	1	3.669071e-07	0.294	1.8081417714285715	3.2148710300000003	-8.397179905568944	16	18	11	3UTR		1	0
hsa-miR-107	NM_001244014	PIANP	274	306	0.923076923077	-22.4	1	0.0003639692	0.368	1.1063838571428573	0.3931186087500001	-11.7439832151653	17	20	10	CDS		1	0
hsa-miR-107	NM_001244015	PIANP	1699	1717	0.923076923077	-22.5	1	3.669071e-07	0.294	2.896290142857143	3.07491858875	-8.397179905568944	16	18	11	3UTR		1	0
hsa-miR-107	NM_001244015	PIANP	353	372	0.846153846154	-22.0	1	0.0003639399	0.368	1.0382917142857142	0.5781222362500001	-11.7439832151653	17	19	10	CDS		1	0
hsa-miR-107	NM_001164095	COPS7A	1698	1726	1.0	-26.1	1	3.427755e-06	0.426	0.7362197111111112	0.50710893875	-11.35165869953655	16	20	9	3UTR	MIRT048306	0	0
hsa-miR-107	NM_001164095	COPS7A	1446	1469	0.846153846154	-23.3	1	6.158099e-09	0.456	1.2357240307692305	0.05363251249999996	-9.755789724360351	19	23	10	3UTR	MIRT048306	0	0
hsa-miR-107	NM_001164095	COPS7A	617	661	0.923076923077	-21.3	1	0.0001469385	0.485	4.375762472558137	4.600659153999999	-3.937574446201665	17	44	12	CDS	MIRT048306	0	0
hsa-miR-107	NM_001164094	COPS7A	1627	1655	1.0	-26.1	1	3.427755e-06	0.426	0.7362197111111112	0.50710893875	-11.35165869953655	16	20	9	3UTR	MIRT048306	0	0
hsa-miR-107	NM_001164094	COPS7A	1375	1398	0.846153846154	-23.3	1	6.158099e-09	0.456	1.2357240307692305	0.05363251249999996	-9.755789724360351	19	23	10	3UTR	MIRT048306	0	0
hsa-miR-107	NM_001164094	COPS7A	546	590	0.923076923077	-21.3	1	0.0001469385	0.485	4.375762472558137	4.600659153999999	-3.937574446201665	17	44	12	CDS	MIRT048306	0	0
hsa-miR-107	NM_016319	COPS7A	1600	1628	1.0	-26.1	1	3.427755e-06	0.426	0.7362197111111112	0.50710893875	-11.35165869953655	16	20	9	3UTR	MIRT048306	0	0
hsa-miR-107	NM_016319	COPS7A	1348	1371	0.846153846154	-23.3	1	6.158099e-09	0.456	1.2357240307692305	0.05363251249999996	-9.755789724360351	19	23	10	3UTR	MIRT048306	0	0
hsa-miR-107	NM_016319	COPS7A	519	563	0.923076923077	-21.3	1	0.0001469385	0.485	4.375762472558137	4.600659153999999	-3.937574446201665	17	44	12	CDS	MIRT048306	0	0
hsa-miR-107	NM_001164093	COPS7A	1771	1790	0.846153846154	-25.7	1	3.427755e-06	0.426	1.214047977777778	0.26176300750000003	-11.35165869953655	16	19	9	3UTR	MIRT048306	0	0
hsa-miR-107	NM_001164093	COPS7A	1510	1533	0.923076923077	-23.3	1	6.158099e-09	0.456	0.33661779230769234	0.04260596749999995	-9.755789724360351	19	23	10	3UTR	MIRT048306	0	0
hsa-miR-107	NM_001164093	COPS7A	681	725	0.923076923077	-21.3	1	0.0001469385	0.485	4.758063511627906	4.099491422749999	-3.937574446201665	17	44	12	CDS	MIRT048306	0	0
hsa-miR-107	XM_005253694	COPS7A	1525	1553	0.923076923077	-26.1	1	3.427755e-06	0.426	0.0	0.0	-11.35165869953655	16	20	9	3UTR	MIRT048306	0	0
hsa-miR-107	NM_005439	MLF2	825	846	0.846153846154	-20.1	1	0.00041927	0.426	4.561259475	5.252825115000002	-6.5006872542436085	16	21	11	3UTR		0	0
hsa-miR-107	NM_002286	LAG3	1571	1591	0.884615384615	-22.9	1	0.0001134953	0.368	1.0473070000000002	0.5392643447500003	-10.31640003075721	17	20	14	CDS		0	0
hsa-miR-107	NM_000616	CD4	1425	1465	0.846153846154	-25.1	1	2.655084e-06	0.338	-0.39430533333333334	0.17352812000000012	-9.360193687214407	17	20	11	CDS		0	0
hsa-miR-107	NM_019858	GPR162	372	392	0.846153846154	-20.2	1	0.002573886	0.368	0.2919444	0.6604941515	-7.102971249558938	15	20	10	5UTR		0	0
hsa-miR-107	NM_014449	GPR162	361	392	1.0	-20.6	1	0.002219063	0.426	3.222288261	2.5999526591249995	-7.102971249558938	15	21	10	5UTR		0	0
hsa-miR-107	NM_014262	P3H3	1475	1514	0.846153846154	-25.5	1	4.340793e-06	0.324	0.8465911444444445	2.9945565652499995	-5.180080914529843	20	39	9	CDS		0	0
hsa-miR-107	NM_001098536	USP5	1702	1730	0.923076923077	-20.0	1	0.005375643	0.441	5.2160146	5.5389201375	-9.964902622363823	16	28	7	CDS		0	0
hsa-miR-107	NM_003481	USP5	1696	1724	0.923076923077	-20.0	1	0.005375643	0.441	4.983636799999998	5.446105637499999	-9.964902622363823	16	28	7	CDS		0	0
hsa-miR-107	NM_001159287	TPI1	1287	1307	1.0	-19.5	1	0.005839387	0.426	0.20740129999999996	0.277790525	-4.849714495602881	16	20	6	3UTR		0	0
hsa-miR-107	NM_000365	TPI1	1178	1198	1.0	-19.5	1	0.005839387	0.426	0.5668344000000001	0.2343590125	-4.849714495602881	16	20	6	3UTR		0	0
hsa-miR-107	NM_001258026	TPI1	1421	1441	1.0	-19.5	1	0.005839387	0.426	0.20740129999999996	0.277790525	-4.849714495602881	16	20	6	3UTR		0	0
hsa-miR-107	NM_032641	SPSB2	999	1027	1.0	-22.2	1	0.001025706	0.397	0.86926935	1.6042843512499996	-6.013390377618052	16	28	8	CDS		0	0
hsa-miR-107	NM_001146316	SPSB2	206	255	0.923076923077	-24.9	1	2.217774e-05	0.324	-0.15418968536585362	2.33345579	-5.4812609810729835	18	49	10	CDS		0	0
hsa-miR-107	NM_001146316	SPSB2	947	975	1.0	-22.2	1	0.001025706	0.397	2.80197915	1.6555303893750002	-6.013390377618052	16	28	8	CDS		0	0
hsa-miR-107	NM_001135217	LRRC23	1264	1282	0.923076923077	-21.1	1	9.184345e-05	0.426	1.3745130470588234	1.0645392874999997	-9.546562468637928	15	18	7	CDS		0	0
hsa-miR-107	NM_201650	LRRC23	1092	1110	0.923076923077	-21.1	1	9.184345e-05	0.426	1.3745130470588234	1.0645392874999997	-9.546562468637928	15	18	7	CDS		0	0
hsa-miR-107	NM_006992	LRRC23	839	857	0.846153846154	-19.0	1	0.1139598	0.485	2.425266	2.8402970199999995	-12.763409488335926	14	18	8	CDS		0	0
hsa-miR-107	NM_001975	ENO2	1937	1962	1.0	-21.6	1	0.0004111658	0.471	0.01649151583333333	0.3018613297500001	-4.95700071937229	17	25	7	3UTR		0	0
hsa-miR-107	NM_001007026	ATN1	2993	3027	1.0	-26.6	1	5.580778e-05	0.368	3.1862192499999993	2.9928755579999997	-5.337011372228436	17	29	12	CDS		0	0
hsa-miR-107	NM_001940	ATN1	2992	3020	0.923076923077	-26.5	1	5.580778e-05	0.368	2.69291625	4.34354073125	-5.337011372228436	17	28	12	CDS		0	0
hsa-miR-107	NM_001940	ATN1	3321	3358	0.846153846154	-25.5	1	0.006686514	0.338	3.379669479166667	3.155870533	-7.140128146953473	20	37	7	CDS		0	0
hsa-miR-107	NM_001301834	C12orf57	226	282	0.846153846154	-18.9	1	1.106829e-05	0.368	4.056856	2.95502659695	-7.682187029836714	15	23	10	CDS		0	0
hsa-miR-107	NM_001301834	C12orf57	66	84	0.846153846154	-18.2	1	0.0004526226	0.485	0.15536683333333326	0.18697783250000002	-12.933538438346368	14	18	6	5UTR		0	0
hsa-miR-107	NM_001301838	C12orf57	485	507	0.846153846154	-18.7	1	1.403609e-05	0.368	3.9148473571428575	4.1940450070875	-7.682187029836714	15	22	10	5UTR		0	0
hsa-miR-107	NM_138425	C12orf57	389	411	0.846153846154	-18.7	1	1.106829e-05	0.368	3.922992	4.162928057499999	-7.682187029836714	15	22	10	CDS		0	0
hsa-miR-107	NM_001301837	C12orf57	355	411	0.846153846154	-18.9	1	1.03021e-05	0.368	4.056856	2.95502659695	-7.682187029836714	15	23	10	CDS		0	0
hsa-miR-107	NM_080548	PTPN6	35	88	0.846153846154	-25.1	1	5.852442e-05	0.294	-0.253913875	0.3762733325	-7.650646301409068	16	21	7	5UTR		0	0
hsa-miR-107	NM_001267700	PHB2	769	799	0.846153846154	-23.4	1	0.001143796	0.485	4.654312833333334	5.217882805	-9.387185388024657	16	24	6	CDS		0	0
hsa-miR-107	NM_006331	EMG1	986	1014	0.846153846154	-18.5	1	0.0006580689	0.588	-0.32285338666666674	-0.1733969925	-8.82817512285937	15	23	7	3UTR		0	0
hsa-miR-107	NM_005768	LPCAT3	1588	1613	0.923076923077	-24.5	1	1.347568e-05	0.471	5.2747020833333345	4.310383135	-8.647811572420224	20	25	15	3UTR		0	0
hsa-miR-107	NM_201442	C1S	87	135	0.938461538462	-27.5	1	2.421069e-05	0.324	-0.47438963999999995	0.4783576337500002	-7.163349424783512	16	18	16	5UTR		0	0
hsa-miR-107	NM_001346850	C1S	87	135	0.938461538462	-27.5	1	2.421069e-05	0.324	-0.47438963999999995	0.4783576337500002	-7.163349424783512	16	18	16	5UTR		0	0
hsa-miR-107	NM_001734	C1S	87	135	0.938461538462	-27.5	1	2.421069e-05	0.324	-0.47438963999999995	0.4783576337500002	-7.163349424783512	16	18	16	5UTR		0	0
hsa-miR-107	NM_001354346	C1R	3	58	0.846153846154	-23.0	1	8.531024e-06	0.324	0.0	0.0	-5.337011372228436	21	55	8	5UTR		0	0
hsa-miR-107	NM_016546	C1RL	3074	3093	0.846153846154	-18.9	1	8.958267e-05	0.559	1.9077275500000002	1.6556242600000002	-9.504651489940631	14	19	8	3UTR		0	0
hsa-miR-107	NM_016546	C1RL	1800	1815	0.846153846154	-18.7	1	0.00037324	0.397	0.122	-0.12099999999999993	-10.602952126883691	12	15	8	3UTR		0	0
hsa-miR-107	NM_001297642	C1RL	3121	3140	0.846153846154	-18.9	1	8.958267e-05	0.559	1.9077275500000002	1.6556242600000002	-9.504651489940631	14	19	8	3UTR		0	0
hsa-miR-107	NM_001297642	C1RL	1847	1862	1.0	-18.7	1	0.00037324	0.397	0.3379999999999999	1.7653999999999999	-10.602952126883691	12	15	8	3UTR		0	0
hsa-miR-107	NM_031491	RBP5	177	227	0.923076923077	-21.4	1	9.661728e-06	0.412	0.318590278125	-0.011549981250000035	-3.937574446201665	19	34	8	CDS		0	0
hsa-miR-107	NM_014718	CLSTN3	661	683	0.820512820513	-21.7	1	7.123155e-06	0.456	5.453916705882353	5.12174431875	-6.825347112316308	17	22	7	CDS		0	0
hsa-miR-107	NM_001131026	PEX5	1632	1651	0.846153846154	-20.5	1	0.0006285685	0.426	6.14528625	4.693840177499999	-7.875384194884712	14	19	8	CDS		0	0
hsa-miR-107	NM_001131025	PEX5	2726	2746	1.0	-22.1	1	0.002614933	0.515	2.7937110000000005	1.04976435	-11.398282843874613	15	20	10	3UTR		0	0
hsa-miR-107	NM_001131023	PEX5	2305	2325	1.0	-22.1	1	0.002614933	0.515	2.7937110000000005	1.04976435	-11.398282843874613	15	20	10	3UTR		0	0
hsa-miR-107	NM_001131024	PEX5	2149	2169	1.0	-22.1	1	0.002614933	0.515	2.7937110000000005	1.04976435	-11.398282843874613	15	20	10	3UTR		0	0
hsa-miR-107	NM_001300789	PEX5	2331	2351	1.0	-22.1	1	0.002614933	0.515	2.7937110000000005	1.04976435	-11.398282843874613	15	20	10	3UTR		0	0
hsa-miR-107	NM_000319	PEX5	2171	2191	1.0	-22.1	1	0.002614933	0.515	2.7937110000000005	1.04976435	-11.398282843874613	15	20	10	3UTR		0	0
hsa-miR-107	NM_001080454	ACSM4	319	335	0.923076923077	-21.1	1	1.903665e-05	0.412	1.9351582222222226	2.9194846312499996	-11.850501189176057	13	16	9	CDS		0	0
hsa-miR-107	NM_001080454	ACSM4	378	400	0.846153846154	-19.5	1	0.0001495439	0.471	6.164605162500001	3.0157837812499997	-11.386660674342247	19	22	8	CDS		0	0
hsa-miR-107	NM_174941	CD163L1	46	69	0.923076923077	-25.6	1	0.008646324	0.574	0.035424230000000015	0.12877354999999996	-9.286098677140124	18	23	10	5UTR		0	0
hsa-miR-107	NM_174941	CD163L1	683	704	1.0	-20.6	1	0.0001255723	0.544	2.556803642857143	1.4225022041250004	-9.138982041496941	18	21	9	CDS		0	0
hsa-miR-107	NM_001297650	CD163L1	46	69	0.923076923077	-25.6	1	0.008646324	0.574	0.035424230000000015	0.12877354999999996	-9.286098677140124	18	23	10	5UTR		0	0
hsa-miR-107	NM_001297650	CD163L1	713	734	0.923076923077	-20.6	1	0.0001255723	0.544	-0.039873785714285424	1.4615918165	-9.138982041496941	18	21	9	CDS		0	0
hsa-miR-107	XM_024449278	CD163	993	1022	0.923076923077	-22.8	1	0.0005380332	0.485	0.0	0.0	-5.529863923972706	20	29	12	CDS		0	0
hsa-miR-107	NM_203416	CD163	1003	1032	0.923076923077	-22.8	1	0.0005380332	0.485	2.0101802611111115	1.261972275	-5.529863923972706	20	29	12	CDS		0	0
hsa-miR-107	NM_004244	CD163	1003	1032	1.0	-22.8	1	0.0005380332	0.485	0.11967279999999997	1.5494935137499999	-5.529863923972706	20	29	12	CDS		0	0
hsa-miR-107	NM_004244	CD163	3481	3507	1.0	-21.7	1	6.958995e-05	0.618	-0.021969800000000195	2.3652278075	-12.990572321645654	14	21	10	CDS		0	0
hsa-miR-107	NM_020634	GDF3	1002	1026	0.923076923077	-21.5	1	0.02073624	0.471	0.2938333333333332	1.249025	-9.283231650341488	19	24	7	CDS		0	0
hsa-miR-107	NM_001145465	NANOGNB	634	668	0.923076923077	-19.4	1	0.001151514	0.544	-0.5066485000000001	0.015852366250000006	-13.353379620878652	14	21	8	CDS		0	0
hsa-miR-107	NM_001145465	NANOGNB	584	613	0.846153846154	-18.3	1	2.825007e-05	0.515	-0.17390630434782609	0.09636214625000002	-6.5006872542436085	19	29	7	CDS		0	0
hsa-miR-107	NM_024865	NANOG	1957	1975	0.846153846154	-19.5	1	0.003308917	0.603	-0.18306518333333335	0.18756320875000002	-8.020189342303919	15	18	6	3UTR		0	0
hsa-miR-107	NM_024865	NANOG	1014	1030	0.846153846154	-18.7	1	3.215601e-05	0.441	0.6608506500000002	0.21050244625000003	-16.265369821834263	12	16	6	CDS		0	0
hsa-miR-107	NM_001297698	NANOG	1909	1927	0.846153846154	-19.5	1	0.003308917	0.603	-0.18306518333333335	0.18756320875000002	-8.020189342303919	15	18	6	3UTR		0	0
hsa-miR-107	NM_001297698	NANOG	966	982	0.846153846154	-18.7	1	3.215601e-05	0.441	0.6608506500000002	0.21050244625000003	-16.265369821834263	12	16	6	CDS		0	0
hsa-miR-107	NM_001286237	SLC2A14	3020	3040	0.961538461538	-21.2	1	0.002047206	0.529	4.213216200000001	2.7695748999999994	-7.560796672566943	16	20	10	3UTR		1	1
hsa-miR-107	NM_001286237	SLC2A14	1761	1782	0.923076923077	-20.2	1	0.005314963	0.529	-0.036566077777777775	0.21733092125000003	-11.35165869953655	17	21	12	3UTR		1	1
hsa-miR-107	NM_153449	SLC2A14	3163	3183	1.0	-21.2	1	0.002047206	0.529	1.18347201	2.05561550875	-7.560796672566943	16	20	10	3UTR		1	1
hsa-miR-107	NM_153449	SLC2A14	1904	1925	0.923076923077	-20.2	1	0.005314963	0.529	4.703608666666667	2.5690543362500002	-11.35165869953655	17	21	12	3UTR		1	1
hsa-miR-107	NM_001286236	SLC2A14	2966	2986	0.923076923077	-21.2	1	0.002047206	0.529	1.6050744900000002	2.543446931250001	-7.560796672566943	16	20	10	3UTR		1	1
hsa-miR-107	NM_001286236	SLC2A14	1707	1728	0.923076923077	-20.2	1	0.005314963	0.529	1.1198530333333332	0.52518469375	-11.35165869953655	17	21	12	3UTR		1	1
hsa-miR-107	NM_001286234	SLC2A14	3127	3147	0.923076923077	-21.2	1	0.002047206	0.529	-0.70757601	2.2260888075	-7.560796672566943	16	20	10	3UTR		1	1
hsa-miR-107	NM_001286234	SLC2A14	1868	1889	1.0	-20.2	1	0.005314963	0.529	-0.8723943777777777	2.2074011925000003	-11.35165869953655	17	21	12	3UTR		1	1
hsa-miR-107	NM_001286235	SLC2A14	3425	3445	0.846153846154	-21.2	1	0.002047206	0.529	3.440977970000001	3.7322656674999988	-7.560796672566943	16	20	10	3UTR		1	1
hsa-miR-107	NM_001286235	SLC2A14	2166	2187	1.0	-20.2	1	0.005314963	0.529	2.3131865555555557	3.0208460074999994	-11.35165869953655	17	21	12	3UTR		1	1
hsa-miR-107	NM_001286233	SLC2A14	3881	3901	0.923076923077	-21.2	1	0.002047206	0.529	0.17976814600000002	0.07364778425	-7.560796672566943	16	20	10	3UTR		1	1
hsa-miR-107	NM_001286233	SLC2A14	2622	2643	1.0	-20.2	1	0.005314963	0.529	2.040790566666667	3.0753910175000003	-11.35165869953655	17	21	12	3UTR		1	1
hsa-miR-107	NM_006931	SLC2A3	421	439	0.846153846154	-19.0	1	0.0001601035	0.412	-0.084302	-0.0193819125	-12.640789312202793	13	18	9	CDS	MIRT521058	1	1
hsa-miR-107	NM_018416	FOXJ2	98	122	1.0	-24.2	1	5.296538e-06	0.309	0.61981088375	0.572290102625	-11.207409090692002	17	24	8	5UTR		1	1
hsa-miR-107	NM_018416	FOXJ2	2946	2966	1.0	-23.4	1	0.00408633	0.515	2.59503875	1.5392616387500004	-11.207409090692002	15	20	8	3UTR		1	1
hsa-miR-107	NM_018416	FOXJ2	4215	4238	0.923076923077	-20.9	1	0.01079695	0.632	0.37567444285714285	-0.0016058674999999897	-11.245602294630501	17	23	7	3UTR		1	1
hsa-miR-107	NM_004054	C3AR1	1391	1410	0.923076923077	-19.5	1	0.00449046	0.529	0.05960499999999999	-0.094857265	-11.652949598269721	17	19	13	CDS		0	0
hsa-miR-107	NM_015509	NECAP1	2035	2091	0.923076923077	-25.7	1	0.01960184	0.544	0.20389965925925926	0.5087698337500001	-3.793324837357118	17	29	11	3UTR		0	0
hsa-miR-107	NM_001319982	FAM90A1	2241	2259	0.923076923077	-21.5	1	3.799073e-05	0.397	-0.188496125	-0.25953738750000005	-8.746332336335787	15	18	8	3UTR		0	0
hsa-miR-107	NM_001319982	FAM90A1	83	115	0.846153846154	-22.8	1	0.000108959	0.338	0.05364863333333335	-0.043354356250000003	-6.5006872542436085	18	27	9	5UTR		0	0
hsa-miR-107	NM_018088	FAM90A1	2398	2416	0.923076923077	-21.5	1	3.799073e-05	0.397	-0.188496125	-0.25953738750000005	-8.746332336335787	15	18	8	3UTR		0	0
hsa-miR-107	NM_018088	FAM90A1	83	115	0.846153846154	-22.8	1	0.000108959	0.338	0.05364863333333335	-0.043354356250000003	-6.5006872542436085	18	27	9	5UTR		0	0
hsa-miR-107	NM_001007033	CLEC6A	1201	1223	0.923076923077	-21.1	1	0.001012506	0.574	-0.2505038875	-0.042371529999999984	-14.307096023207245	15	22	8	3UTR		0	0
hsa-miR-107	NM_080387	CLEC4D	1370	1407	1.0	-21.1	1	0.000598068	0.647	-0.2641938888888889	-0.01583766750000004	-8.340767414043784	19	23	9	3UTR		0	0
hsa-miR-107	NM_001330343	AICDA	854	873	1.0	-21.1	1	0.0001364296	0.515	0.11196849999999998	-0.011555162000000015	-11.046052553905145	15	19	9	3UTR		0	0
hsa-miR-107	NM_001330343	AICDA	301	327	0.846153846154	-21.2	1	0.000280927	0.353	0.1877298266666667	0.50798526375	-12.198088878095733	16	20	7	CDS		0	0
hsa-miR-107	NM_020661	AICDA	884	903	0.923076923077	-21.1	1	0.0001364296	0.515	0.26019666666666663	0.11369774999999999	-11.046052553905145	15	19	9	3UTR		0	0
hsa-miR-107	NM_020661	AICDA	301	327	0.846153846154	-21.2	1	0.000280927	0.353	0.1877298266666667	0.50798526375	-12.198088878095733	16	20	7	CDS		0	0
hsa-miR-107	XM_011520773	AICDA	404	430	0.846153846154	-21.2	1	0.000280927	0.353	0.0	0.0	-12.198088878095733	16	20	7	CDS		0	0
hsa-miR-107	NM_001297710	MFAP5	1249	1290	1.0	-24.1	1	0.0001178607	0.647	-0.2238542181818182	0.06856535125000002	-6.936790066878343	18	22	11	3UTR		0	0
hsa-miR-107	NM_001297711	MFAP5	1240	1281	1.0	-24.1	1	0.0001178607	0.647	-0.24613923636363638	0.13674316874999998	-6.936790066878343	18	22	11	3UTR		0	0
hsa-miR-107	NM_001297712	MFAP5	1123	1164	1.0	-24.1	1	0.0001178607	0.647	0.5561170090909091	0.016474656249999976	-6.936790066878343	18	22	11	3UTR		0	0
hsa-miR-107	NM_001297709	MFAP5	1285	1326	1.0	-24.1	1	0.0001178607	0.647	0.3444096545454546	-0.17503627875	-6.936790066878343	18	22	11	3UTR		0	0
hsa-miR-107	NM_003480	MFAP5	1315	1356	1.0	-24.1	1	0.0001178607	0.647	-0.33527814545454543	0.07469383124999998	-6.936790066878343	18	22	11	3UTR		0	0
hsa-miR-107	NM_020734	RIMKLB	3212	3235	1.0	-26.7	1	0.1159548	0.75	3.1738029250000004	2.9376622149999996	-6.7623489216120145	21	23	17	3UTR		0	0
hsa-miR-107	NM_001297776	RIMKLB	2382	2405	1.0	-26.7	1	0.1159548	0.75	3.47952125	2.5913574125000007	-6.7623489216120145	21	23	17	3UTR		0	0
hsa-miR-107	XM_024449093	RIMKLB	1	29	1.0	-20.5	1	7.781135e-05	0.552	0.0	0.0	-9.94954242798301	16	18	16	5UTR		0	0
hsa-miR-107	XM_024449093	RIMKLB	1190	1216	0.948717948718	-18.1	1	0.004303608	0.603	0.0	0.0	-12.053839269251187	18	26	8	3UTR		0	0
hsa-miR-107	NM_144670	A2ML1	309	331	0.923076923077	-23.1	1	5.503913e-05	0.515	1.3085609875	1.0668377587499998	-8.056611621014136	18	22	8	CDS		0	0
hsa-miR-107	NM_144670	A2ML1	3060	3080	0.846153846154	-21.6	1	8.228465e-06	0.397	3.1847141	1.887806564999999	-10.403402386158335	17	20	8	CDS		0	0
hsa-miR-107	NM_144670	A2ML1	720	760	0.923076923077	-20.6	1	3.300238e-05	0.397	0.7270225555555556	1.2086518124999994	-10.449774559155296	15	22	9	CDS		0	0
hsa-miR-107	NM_001282424	A2ML1	3646	3664	0.923076923077	-18.9	1	4.983139e-06	0.559	-0.29678733333333335	-0.1228534595	-16.437158126911786	13	18	6	3UTR		0	0
hsa-miR-107	XM_005253334	PHC1	1814	1835	1.0	-23.9	1	0.002311854	0.382	0.0	0.0	-8.41763659008735	17	21	9	CDS		0	0
hsa-miR-107	XM_005253334	PHC1	1714	1734	1.0	-22.7	1	0.0003518646	0.382	0.0	0.0	-5.337011372228436	18	20	15	CDS		0	0
hsa-miR-107	NM_004426	PHC1	1826	1847	1.0	-23.9	1	0.002311854	0.382	2.2244569444444444	2.3318878100000004	-8.41763659008735	17	21	9	CDS		0	0
hsa-miR-107	NM_004426	PHC1	1726	1746	0.923076923077	-22.7	1	0.0003518646	0.382	2.4319102399999997	2.0466390150000002	-5.337011372228436	18	20	15	CDS		0	0
hsa-miR-107	NM_004426	PHC1	2490	2524	0.846153846154	-22.0	1	0.0001468575	0.471	1.9810835555555555	2.2392104225	-9.816014836792442	19	34	9	CDS		0	0
hsa-miR-107	NM_001207024	M6PR	1840	1870	0.923076923077	-22.5	1	0.0001092522	0.368	3.6254929999999996	2.0187440187500005	-5.915530474780478	16	22	9	3UTR		0	0
hsa-miR-107	NM_001207024	M6PR	728	750	0.923076923077	-23.5	1	0.005158623	0.471	0.3047404142857143	0.067907331875	-11.245602294630501	17	22	7	CDS		0	0
hsa-miR-107	NM_002355	M6PR	2098	2128	0.923076923077	-22.5	1	0.0001092522	0.368	3.6254929999999996	2.0187440187500005	-5.915530474780478	16	22	9	3UTR		0	0
hsa-miR-107	NM_002355	M6PR	986	1008	1.0	-23.5	1	0.005174506	0.485	0.6755742857142858	0.619662759625	-11.245602294630501	17	22	7	CDS		0	0
hsa-miR-107	NM_005810	KLRG1	469	506	1.0	-22.7	1	0.0004945984	0.574	0.46160014399999993	0.71489561625	-3.793324837357118	20	27	13	CDS		0	0
hsa-miR-107	NM_001329099	KLRG1	469	506	1.0	-22.7	1	0.000502946	0.574	0.46160014399999993	0.71489561625	-3.793324837357118	20	27	13	CDS		0	0
hsa-miR-107	NM_000014	A2M	1584	1605	1.0	-22.8	1	0.02839612	0.529	5.387947999999999	3.8509030374999997	-7.39607268170116	19	21	15	CDS		0	0
hsa-miR-107	NM_000014	A2M	2172	2198	0.923076923077	-19.7	1	0.004689168	0.368	1.0342948125	3.822411314999999	-5.413129994833456	16	26	8	CDS		0	0
hsa-miR-107	NM_002864	PZP	1809	1835	0.846153846154	-19.7	1	0.01148479	0.426	0.3744170749999999	0.8683779587499999	-5.413129994833456	16	26	8	CDS		0	0
hsa-miR-107	NM_002864	PZP	2224	2248	0.923076923077	-20.0	1	0.003236886	0.485	2.7553838749999997	2.4207632475	-10.31640003075721	17	24	7	CDS		0	0
hsa-miR-107	NM_002258	KLRB1	158	198	0.846153846154	-19.2	1	0.007327536	0.559	0.09656849999999999	0.10910628750000005	-12.053839269251187	13	20	6	CDS		0	0
hsa-miR-107	NM_001004419	CLEC2D	2415	2436	0.846153846154	-20.6	1	0.0001789158	0.574	-0.051504400000000006	-0.06400350375000002	-13.334927209790218	15	21	8	3UTR		0	0
hsa-miR-107	NM_013269	CLEC2D	2333	2354	0.846153846154	-20.6	1	0.0001789158	0.574	-0.051504400000000006	-0.06400350375000002	-13.334927209790218	15	21	8	3UTR		0	0
hsa-miR-107	NM_001197318	CLEC2D	2229	2250	0.846153846154	-20.6	1	0.0001789158	0.574	-0.051504400000000006	-0.06400350375000002	-13.334927209790218	15	21	8	3UTR		0	0
hsa-miR-107	NM_001197317	CLEC2D	2222	2243	0.846153846154	-20.6	1	0.0001789158	0.574	-0.051504400000000006	-0.06400350375000002	-13.334927209790218	15	21	8	3UTR		0	0
hsa-miR-107	NM_001197319	CLEC2D	2118	2139	0.846153846154	-20.6	1	0.0001789158	0.574	-0.051504400000000006	-0.06400350375000002	-13.334927209790218	15	21	8	3UTR		0	0
hsa-miR-107	XM_011520574	CLECL1	301	320	1.0	-18.8	1	0.006140108	0.559	0.0	0.0	-4.95700071937229	14	17	11	CDS		0	0
hsa-miR-107	NM_172004	CLECL1	258	277	1.0	-18.8	1	0.006140108	0.559	0.10607795333333338	0.24854255000000006	-4.95700071937229	14	17	11	CDS		0	0
hsa-miR-107	NM_001781	CD69	179	216	0.923076923077	-20.7	1	0.01614873	0.574	-0.16547014285714284	0.3061754112499999	-8.91699543934141	14	16	14	CDS		1	0
hsa-miR-107	NM_005127	CLEC2B	151	187	0.846153846154	-19.4	1	0.002034357	0.632	0.10370255555555558	0.070395325	-9.816014836792442	15	20	9	5UTR		0	0
hsa-miR-107	NM_001207010	CLEC12A	507	551	1.0	-19.9	1	0.0001623953	0.529	0.4417789999999999	0.12342979249999997	-14.554018887968963	15	17	15	CDS		0	0
hsa-miR-107	NM_138337	CLEC12A	634	678	1.0	-19.9	1	0.0001623953	0.529	0.9087091249999999	0.22232309000000006	-14.554018887968963	15	17	15	CDS		0	0
hsa-miR-107	NM_201623	CLEC12A	535	579	1.0	-19.9	1	0.0001623953	0.529	0.9087091249999999	0.22232309000000006	-14.554018887968963	15	17	15	CDS		0	0
hsa-miR-107	NM_001300730	CLEC12A	634	678	1.0	-19.9	1	0.0001623953	0.529	0.9087091249999999	0.22232309000000006	-14.554018887968963	15	17	15	CDS		0	0
hsa-miR-107	XM_011520685	CLEC1B	2114	2138	1.0	-18.6	1	0.00249414	0.691	0.0	0.0	-8.327025306798683	15	24	10	3UTR		0	0
hsa-miR-107	NM_016509	CLEC1B	284	347	0.846153846154	-21.4	1	0.0001290704	0.382	2.0380701818181817	0.8240113549999999	-11.673828616395038	18	22	13	CDS		0	0
hsa-miR-107	NM_001129998	CLEC12B	50	74	0.923076923077	-20.1	1	0.02879347	0.603	0.6171100249999999	0.33568745999999994	-7.284377755798021	18	24	8	5UTR		0	0
hsa-miR-107	NM_205852	CLEC12B	50	74	0.923076923077	-20.1	1	0.02879347	0.603	0.6171100249999999	0.33568745999999994	-7.284377755798021	18	24	8	5UTR		0	0
hsa-miR-107	NM_001297749	CLEC1A	471	499	0.846153846154	-20.8	1	0.0004545711	0.426	-0.3336554095238095	-0.27093176625000004	-7.140128146953473	16	28	11	CDS		0	0
hsa-miR-107	NM_001297748	CLEC1A	648	676	0.846153846154	-20.8	1	0.0004545711	0.426	-0.3638350380952381	-0.021030000000000017	-7.140128146953473	16	28	11	CDS		0	0
hsa-miR-107	NM_016511	CLEC1A	309	329	1.0	-21.3	1	0.0003795463	0.397	0.36998811578947366	0.050267201250000004	-3.937574446201665	17	20	9	CDS		0	0
hsa-miR-107	NM_001172632	OLR1	1828	1848	1.0	-19.5	1	0.01768796	0.691	1.2605828333333333	1.1401259587500001	-8.452480037449755	15	20	6	3UTR		0	0
hsa-miR-107	NM_001172633	OLR1	1852	1872	1.0	-19.5	1	0.01768796	0.691	2.9074861666666663	1.2286203312500004	-8.452480037449755	15	20	6	3UTR		0	0
hsa-miR-107	NM_002543	OLR1	1968	1988	1.0	-19.5	1	0.01768796	0.691	3.619253333333333	1.2239587325000003	-8.452480037449755	15	20	6	3UTR		0	0
hsa-miR-107	NM_001079815	TMEM52B	499	550	0.923076923077	-25.0	1	0.002887381	0.382	1.4179066249999999	2.4136711381249993	-8.851285568499378	17	26	8	CDS		0	0
hsa-miR-107	NM_153022	TMEM52B	757	776	0.846153846154	-24.0	1	0.002887381	0.382	2.9494628500000006	1.8805659062499993	-8.851285568499378	14	19	8	CDS		0	0
hsa-miR-107	NM_031412	GABARAPL1	215	238	0.923076923077	-20.2	1	0.0001161673	0.368	1.3752724285714284	1.3128456891249998	-15.718140253644634	13	15	13	5UTR		0	0
hsa-miR-107	NM_031412	GABARAPL1	1785	1805	0.807692307692	-19.3	1	0.0007492285	0.559	0.15732237500000001	1.32495030875	-10.47542077681942	17	20	15	3UTR		0	0
hsa-miR-107	NM_001114396	KLRD1	2375	2415	0.846153846154	-20.7	1	2.237317e-05	0.515	0.002763000000000004	-0.17909798124999998	-8.647811572420224	16	21	8	3UTR		0	0
hsa-miR-107	NM_002262	KLRD1	2433	2473	0.846153846154	-20.7	1	2.237317e-05	0.515	0.0027630999999999906	-0.03323828750000001	-8.647811572420224	16	21	8	3UTR		0	0
hsa-miR-107	NM_001351063	KLRD1	2370	2410	0.846153846154	-20.7	1	2.237317e-05	0.515	0.0027630999999999906	-0.03323828750000001	-8.647811572420224	16	21	8	3UTR		0	0
hsa-miR-107	NM_007334	KLRD1	2340	2380	0.846153846154	-20.7	1	2.237317e-05	0.515	0.002763000000000004	-0.17909798124999998	-8.647811572420224	16	21	8	3UTR		0	0
hsa-miR-107	NM_007333	KLRC3	645	677	0.846153846154	-20.4	1	0.002622706	0.559	0.2847432833333334	-0.6814061610000002	-5.583913391967179	18	25	12	CDS		0	0
hsa-miR-107	NM_007333	KLRC3	292	324	0.923076923077	-19.1	1	0.002803809	0.618	-0.24424032999999995	0.1604932605	-5.495113920508112	22	32	8	CDS		0	0
hsa-miR-107	NM_002260	KLRC2	612	636	0.846153846154	-19.4	1	0.004760808	0.588	-0.2865823916666667	-0.5279851787500002	-5.583913391967179	13	16	12	CDS		0	0
hsa-miR-107	NM_001304448	KLRC1	1068	1092	0.884615384615	-19.4	1	0.002701861	0.588	-0.07752473300833335	-0.19080075951249992	-5.583913391967179	13	16	12	CDS		0	0
hsa-miR-107	NM_213657	KLRC1	945	969	0.923076923077	-19.4	1	0.002325839	0.588	0.3127221825	-0.15818671649999996	-5.583913391967179	13	16	12	CDS		0	0
hsa-miR-107	NM_213658	KLRC1	999	1023	0.923076923077	-19.4	1	0.002325839	0.588	0.3127221825	-0.15818671649999996	-5.583913391967179	13	16	12	CDS		0	0
hsa-miR-107	NM_007328	KLRC1	771	795	1.0	-19.4	1	0.002325839	0.588	0.41280340000000004	0.1710159475	-5.583913391967179	13	16	12	CDS		0	0
hsa-miR-107	NM_002259	KLRC1	825	849	0.923076923077	-19.4	1	0.002325839	0.588	0.83505025	0.11184521487499999	-5.583913391967179	13	16	12	CDS		0	0
hsa-miR-107	NM_001357731	EIF2S3B	431	460	0.923076923077	-22.7	1	3.04552e-05	0.529	4.432586852941177	3.8592159625000013	-10.172150421912663	20	29	8	CDS		0	0
hsa-miR-107	NM_001357731	EIF2S3B	1617	1639	0.846153846154	-18.5	1	0.00880394	0.735	0.2594881	0.09765437325000001	-8.573508368464264	17	22	11	3UTR		0	0
hsa-miR-107	NM_001357734	EIF2S3B	417	460	0.846153846154	-22.9	1	3.04552e-05	0.529	4.058844617647059	3.934563162500001	-10.172150421912663	20	30	8	CDS		0	0
hsa-miR-107	NM_001319985	MAGOHB	1494	1548	1.0	-23.6	1	0.08406997	0.691	-0.07155665777777777	0.114646054	-8.056611621014136	21	34	10	3UTR		0	0
hsa-miR-107	NM_001319985	MAGOHB	1851	1883	0.846153846154	-19.4	1	0.03512405	0.544	1.0250208888888888	0.48196851000000007	-12.496539703358245	17	32	9	3UTR		0	0
hsa-miR-107	NM_018048	MAGOHB	1596	1650	0.923076923077	-23.6	1	0.08406997	0.691	0.09272485481481478	0.13266557999999998	-8.056611621014136	21	34	10	3UTR		0	0
hsa-miR-107	NM_018048	MAGOHB	1953	1985	0.846153846154	-19.4	1	0.03512405	0.544	0.6800307777777779	0.7494901020000001	-12.496539703358245	17	32	9	3UTR		0	0
hsa-miR-107	NM_018423	STYK1	506	528	0.846153846154	-26.3	1	1.342986e-06	0.382	0.12584702666666664	-0.01498919750000001	-10.94438428712878	18	22	9	5UTR		0	0
hsa-miR-107	NM_018423	STYK1	824	841	0.846153846154	-23.0	1	7.868259e-05	0.397	-0.2668819333333334	0.0738916325	-11.508589157235143	14	17	8	CDS		0	0
hsa-miR-107	NM_018423	STYK1	2031	2068	1.0	-21.8	1	0.01588241	0.529	1.8286987666666665	1.6474384724999998	-5.337011372228436	20	37	9	3UTR		0	0
hsa-miR-107	NM_023919	TAS2R7	748	768	0.923076923077	-20.8	1	0.001902175	0.5	0.6452301857142857	1.1299540662500003	-12.751095625563321	17	20	7	CDS		0	0
hsa-miR-107	NM_023919	TAS2R7	594	633	1.0	-19.7	1	0.001624123	0.544	0.15764055000000002	-0.015575356249999995	-8.82806429066934	14	17	8	CDS		0	0
hsa-miR-107	NM_023917	TAS2R9	261	306	0.923076923077	-21.4	1	0.001211176	0.588	-0.4508594625	-0.73543953	-14.554018887968963	16	22	8	CDS		0	0
hsa-miR-107	NM_023921	TAS2R10	744	777	0.846153846154	-19.0	1	0.005385767	0.618	0.577	-0.534	-4.1706235265052785	15	27	8	CDS		0	0
hsa-miR-107	NM_001098538	PRR4	11	48	0.815384615385	-20.9	1	5.091241e-05	0.426	0.22453499999999998	0.19985678535714288	-13.4976292297232	14	23	9	5UTR		0	0
hsa-miR-107	NM_007244	PRR4	11	48	0.892307692308	-20.9	1	5.091241e-05	0.426	0.06780674444444447	0.11590556017857136	-13.4976292297232	14	23	9	5UTR		0	0
hsa-miR-107	NM_023922	TAS2R14	329	402	1.0	-21.7	1	0.003150266	0.603	0.8863147979999999	-0.50739653875	-12.408048357782313	18	20	18	CDS		0	0
hsa-miR-107	NM_023922	TAS2R14	859	888	1.0	-19.8	1	0.003467409	0.5	0.5931313636363635	-0.38804877550000005	-8.319888395918463	17	23	11	CDS		0	0
hsa-miR-107	NM_176890	TAS2R50	310	353	0.846153846154	-18.7	1	0.0001284509	0.588	-0.09327114285714282	-0.41720829749999994	-9.518604142510485	14	20	7	CDS		0	0
hsa-miR-107	NM_176889	TAS2R20	1975	2008	0.846153846154	-19.3	1	1.145401e-05	0.515	0.06647328571428568	-0.32946259875000006	-13.937992785408532	11	20	7	3UTR		0	0
hsa-miR-107	NM_001271592	SMIM10L1	297	313	0.846153846154	-17.9	1	0.0002401545	0.368	2.662354833333333	2.795503735	-13.143420141192074	14	16	8	CDS		0	1
hsa-miR-107	NM_006249	PRB3	25	71	0.923076923077	-18.7	0	7.433121e-06	0.456	0.38321666000000004	-0.10320422249999997	-27.894353780276045	10	12	10	5UTR		0	0
hsa-miR-107	NM_001261399	PRB4	24	46	0.846153846154	-20.6	1	6.187228e-06	0.382	0.03619066153846152	0.09162871988636367	-9.430348285984671	16	22	9	5UTR		0	0
hsa-miR-107	NM_002723	PRB4	24	46	0.923076923077	-20.6	1	6.187228e-06	0.382	-0.27086172307692313	0.04640014602272738	-9.430348285984671	16	22	9	5UTR		0	0
hsa-miR-107	NM_006248	PRB2	7	44	0.923076923077	-20.7	1	0.0009036509	0.426	0.5810061428571428	-0.18854131250000006	-6.083544976388314	17	23	8	5UTR		0	0
hsa-miR-107	NM_138723	BCL2L14	1610	1640	1.0	-24.0	1	0.007533967	0.588	0.0	0.0	-6.083544976388314	20	30	9	3UTR		0	0
hsa-miR-107	NM_138723	BCL2L14	1205	1242	0.846153846154	-23.3	1	4.530261e-06	0.515	0.0	0.0	-8.81432218342424	17	20	13	3UTR		0	0
hsa-miR-107	NM_030766	BCL2L14	1757	1787	0.923076923077	-24.0	1	0.007533967	0.588	0.18928502631578947	0.07498653124999996	-6.083544976388314	20	30	9	3UTR		0	0
hsa-miR-107	NM_030766	BCL2L14	1352	1389	1.0	-23.3	1	4.530261e-06	0.515	0.36118884615384617	0.65560160625	-8.81432218342424	17	20	13	3UTR		0	0
hsa-miR-107	NM_138722	BCL2L14	1604	1634	0.923076923077	-24.0	1	0.007533967	0.588	0.18928502631578947	0.07498653124999996	-6.083544976388314	20	30	9	3UTR		0	0
hsa-miR-107	NM_138722	BCL2L14	1199	1236	1.0	-23.3	1	4.530261e-06	0.515	0.36118884615384617	0.65560160625	-8.81432218342424	17	20	13	3UTR		0	0
hsa-miR-107	XM_006719078	LRP6	9049	9085	1.0	-20.7	1	3.240644e-05	0.632	0.0	0.0	-5.226705058867908	19	36	8	3UTR		0	0
hsa-miR-107	NM_018050	MANSC1	1565	1620	0.846153846154	-20.8	1	4.927743e-05	0.588	0.5549755411764706	0.535728255	-6.083544976388314	17	27	7	3UTR		0	0
hsa-miR-107	NM_058169	BORCS5	2116	2159	0.923076923077	-22.2	1	0.0006635257	0.485	0.36874767869999997	-0.11879221396249999	-7.307599033628058	17	19	17	3UTR		0	0
hsa-miR-107	NM_058169	BORCS5	4734	4757	0.923076923077	-19.6	1	0.001181036	0.588	-0.3245267777777778	0.01578357500000003	-14.291187596725136	17	23	9	3UTR		0	0
hsa-miR-107	NM_001330356	BORCS5	1972	2015	0.923076923077	-22.2	1	0.0006635257	0.485	0.0	0.0	-7.307599033628058	17	19	17	3UTR		0	0
hsa-miR-107	NM_001330356	BORCS5	4590	4613	0.846153846154	-19.6	1	0.001181036	0.588	0.0	0.0	-14.291187596725136	17	23	9	3UTR		0	0
hsa-miR-107	NM_001300742	BORCS5	1725	1768	0.923076923077	-22.2	1	0.0006635257	0.485	0.0	0.0	-7.307599033628058	17	19	17	3UTR		0	0
hsa-miR-107	NM_001300742	BORCS5	4343	4366	0.846153846154	-19.6	1	0.001181036	0.588	0.0	0.0	-14.291187596725136	17	23	9	3UTR		0	0
hsa-miR-107	NM_030640	DUSP16	806	847	0.826923076923	-26.0	1	0.02172946	0.529	0.0	0.0	-11.35165869953655	20	41	11	CDS		0	0
hsa-miR-107	NM_001310	CREBL2	3120	3142	0.923076923077	-19.1	1	1.441917e-05	0.5	0.5492205555555556	0.17500155062499997	-12.208498617056957	15	22	9	3UTR		0	0
hsa-miR-107	NM_006143	GPR19	743	770	0.846153846154	-20.6	1	0.001262421	0.515	5.447024307692308	4.5753763875	-10.197951702667437	18	27	6	CDS		0	0
hsa-miR-107	NM_001130415	APOLD1	638	678	1.0	-27.0	1	0.09679818	0.456	1.9945661666666663	1.8539987324999996	-5.694283598550164	16	19	12	CDS		0	0
hsa-miR-107	NM_030817	APOLD1	546	586	0.923076923077	-27.0	1	0.09679818	0.456	1.5591359999999999	1.9746890275000002	-5.694283598550164	16	19	12	CDS		0	0
hsa-miR-107	NM_016355	DDX47	357	397	0.846153846154	-22.9	1	0.0001067709	0.515	4.5408669222222215	3.9753706374999997	-3.793324837357118	21	40	9	CDS		0	0
hsa-miR-107	NM_201224	DDX47	357	397	0.846153846154	-22.9	1	0.0001067709	0.515	4.5408669222222215	3.9753706374999997	-3.793324837357118	21	40	9	CDS		0	0
hsa-miR-107	NM_003979	GPRC5A	2031	2070	0.846153846154	-22.8	1	4.971896e-06	0.397	0.08092087499999999	-0.3126786087500001	-8.769201929689997	16	21	8	3UTR	MIRT621494	0	0
hsa-miR-107	NM_003979	GPRC5A	2173	2193	0.923076923077	-20.2	1	0.1148109	0.515	-0.6614137571428572	0.22038575999999999	-11.943532955890657	15	20	7	3UTR	MIRT621494	0	0
hsa-miR-107	XM_017019583	GPRC5D	1351	1379	0.846153846154	-23.0	1	4.152481e-05	0.441	0.0	0.0	-8.429258759619717	17	28	7	CDS		0	0
hsa-miR-107	XM_017019583	GPRC5D	120	155	0.923076923077	-22.0	1	0.001919176	0.471	0.0	0.0	-3.793324837357118	21	35	11	5UTR		0	0
hsa-miR-107	NM_018654	GPRC5D	813	841	1.0	-23.0	1	4.677863e-05	0.441	1.9694091636363638	2.19081586375	-8.429258759619717	17	28	7	CDS		0	0
hsa-miR-107	NM_015987	HEBP1	336	358	0.846153846154	-19.8	1	1.16604e-06	0.471	-0.5204255666666667	-0.07942041250000006	-12.331140364301508	17	22	10	CDS		0	0
hsa-miR-107	NM_020853	FAM234B	3935	3958	1.0	-25.2	1	0.0006924187	0.471	-0.20468941207692307	0.030744662862499973	-11.113218309998182	17	23	13	3UTR		0	0
hsa-miR-107	NM_020853	FAM234B	497	521	1.0	-21.1	1	0.008845928	0.471	2.58545075	1.9675535450000003	-8.650849964602461	18	24	8	CDS		0	0
hsa-miR-107	NM_020853	FAM234B	2662	2682	0.846153846154	-20.2	1	0.0001423315	0.559	-0.5012810000000001	-0.2808188462499999	-9.041086908146521	18	20	14	3UTR		0	0
hsa-miR-107	NM_020853	FAM234B	1241	1256	0.961538461538	-20.1	1	0.0002050653	0.5	1.3159835000000002	2.2371621575000002	-12.918566512237907	14	15	14	CDS		0	0
hsa-miR-107	NM_001206842	GSG1	761	780	0.846153846154	-18.8	1	0.007350451	0.471	-0.23757966666666666	-0.23497065499999992	-15.039336308420934	16	19	9	CDS	MIRT543827	0	0
hsa-miR-107	NM_001206842	GSG1	1698	1718	0.923076923077	-19.0	1	1.227597e-06	0.471	4.151338416666666	4.4103667575	-9.286098677140124	14	20	6	3UTR	MIRT543827	0	0
hsa-miR-107	NM_001080555	GSG1	830	849	0.846153846154	-18.8	1	0.007350451	0.471	-1.0498818000000003	-0.19724351499999998	-15.039336308420934	16	19	9	CDS	MIRT543827	0	0
hsa-miR-107	NM_001080555	GSG1	1767	1787	0.846153846154	-19.0	1	1.227597e-06	0.471	4.534681325	4.71179158125	-9.286098677140124	14	20	6	3UTR	MIRT543827	0	0
hsa-miR-107	NM_001206845	GSG1	1521	1541	0.923076923077	-19.0	1	1.227597e-06	0.471	-0.11615675000000002	1.534312195	-9.286098677140124	14	20	6	3UTR	MIRT543827	0	0
hsa-miR-107	NM_153823	GSG1	1674	1694	0.846153846154	-19.0	1	1.227597e-06	0.471	5.659548333333333	4.45833665	-9.286098677140124	14	20	6	3UTR	MIRT543827	0	0
hsa-miR-107	NM_001206843	GSG1	1590	1610	0.846153846154	-19.0	1	1.227597e-06	0.471	1.1829100333333333	2.36001314	-9.286098677140124	14	20	6	3UTR	MIRT543827	0	0
hsa-miR-107	NM_001423	EMP1	421	445	1.0	-22.8	1	0.000565999	0.544	2.9856850285714285	3.3131899550000004	-11.461281034578906	17	24	8	CDS		0	0
hsa-miR-107	NM_018179	ATF7IP	2776	2795	1.0	-19.7	1	0.01245122	0.485	2.2978106666666664	2.6478004950000003	-5.08245545002336	15	19	8	CDS		0	0
hsa-miR-107	NM_018179	ATF7IP	5040	5059	0.846153846154	-20.8	1	1.845625e-05	0.397	-0.20154362500000006	-0.025590690000000003	-10.528605145468303	14	19	8	3UTR		0	0
hsa-miR-107	NM_001286514	ATF7IP	5037	5056	0.846153846154	-20.8	1	1.845625e-05	0.397	0.27373035	-0.20404645875	-10.528605145468303	14	19	8	3UTR		0	0
hsa-miR-107	NM_001286514	ATF7IP	2773	2792	1.0	-19.7	1	0.01245122	0.485	2.7075210166666674	2.7821710674999998	-5.08245545002336	15	19	8	CDS		0	0
hsa-miR-107	NM_001286515	ATF7IP	2773	2792	1.0	-19.7	1	0.01245122	0.485	2.7075210166666674	2.7821710674999998	-5.08245545002336	15	19	8	CDS		0	0
hsa-miR-107	NM_001286515	ATF7IP	3762	3784	0.884615384615	-19.5	1	0.0008007236	0.676	0.20521899166666668	-0.17294778249999998	-6.674744927794402	16	22	8	3UTR		0	0
hsa-miR-107	NM_181352	ATF7IP	2897	2936	0.846153846154	-22.0	1	0.01245122	0.485	1.9980891894736843	2.6636238281000004	-3.793324837357118	18	39	9	CDS		0	0
hsa-miR-107	NM_181352	ATF7IP	62	78	1.0	-20.7	1	0.008150905	0.603	2.5342911	2.6781055425	-7.650646301409068	15	16	15	5UTR		0	0
hsa-miR-107	XM_011520754	ATF7IP	4880	4899	0.923076923077	-20.8	1	1.845625e-05	0.397	0.0	0.0	-10.528605145468303	14	19	8	3UTR		0	0
hsa-miR-107	XM_011520754	ATF7IP	2616	2635	0.942307692308	-19.7	1	0.01245122	0.485	0.0	0.0	-5.08245545002336	15	19	8	CDS		0	0
hsa-miR-107	NM_024829	PLBD1	1352	1374	1.0	-20.8	1	0.02981675	0.574	1.9102313999999998	2.3619923975000003	-6.7842445331743555	18	22	9	CDS		0	0
hsa-miR-107	NM_024829	PLBD1	1565	1587	0.846153846154	-19.7	1	0.02167451	0.485	4.010113538461539	2.408469975	-6.106959766537749	15	22	7	CDS		0	0
hsa-miR-107	NM_004963	GUCY2C	2888	2929	1.0	-23.2	1	0.0003325789	0.5	2.965892025	0.6450510287499998	-8.327025306798683	16	19	13	CDS		0	0
hsa-miR-107	NM_177925	H2AFJ	1092	1148	0.923076923077	-22.5	1	0.0009352894	0.588	-0.21590857999999993	0.10966796875000004	-7.284377755798021	21	56	10	3UTR		0	0
hsa-miR-107	NM_016312	WBP11	2224	2302	0.923076923077	-22.1	1	0.0007899171	0.618	0.8117902454545454	0.4155760850000001	-7.517426836101634	20	27	11	3UTR		0	0
hsa-miR-107	NM_016312	WBP11	1668	1686	0.923076923077	-18.7	1	4.675287e-05	0.368	0.35220838571428575	-0.012025263750000008	-10.172150421912663	15	18	9	CDS		0	0
hsa-miR-107	NM_175874	C12orf60	126	172	0.923076923077	-18.7	1	0.005695171	0.515	0.8934568125	0.67537467	-8.851285568499378	19	46	8	5UTR		0	0
hsa-miR-107	NM_001013698	SMCO3	426	473	0.923076923077	-22.9	1	0.0006807973	0.485	-0.10034965500000001	0.103509673125	-5.529863923972706	17	21	7	CDS		0	0
hsa-miR-107	NM_001013698	SMCO3	1395	1416	0.923076923077	-19.9	1	0.01779361	0.632	1.6614522875000004	1.9717116737499998	-8.519058073960514	16	21	8	3UTR		0	0
hsa-miR-107	NM_021071	ART4	1114	1139	0.846153846154	-19.9	1	0.07014831	0.485	-0.17244923076923074	-0.21675437675	-7.39607268170116	19	25	10	CDS		0	0
hsa-miR-107	NM_001354646	ART4	1114	1139	1.0	-19.9	1	0.07014831	0.485	2.593980384615385	1.0561371100000003	-7.39607268170116	19	25	10	CDS		0	0
hsa-miR-107	NM_000900	MGP	489	544	1.0	-21.1	1	0.00896387	0.485	0.014704630666666647	0.14731371149999997	-4.528774397607753	19	25	11	CDS		0	0
hsa-miR-107	NM_000900	MGP	691	718	0.846153846154	-18.1	1	0.02493181	0.529	-0.3009242222222222	-0.11609768849999998	-7.650646301409068	14	27	9	3UTR		0	0
hsa-miR-107	NM_001190839	MGP	564	619	0.846153846154	-21.1	1	0.00896387	0.485	-0.16283688666666668	0.030172665250000008	-4.528774397607753	19	25	11	CDS		0	0
hsa-miR-107	NM_001190839	MGP	766	793	0.846153846154	-18.1	1	0.02493181	0.529	-0.22919112444444448	-0.111053881	-7.650646301409068	14	27	9	3UTR		0	0
hsa-miR-107	NM_152321	ERP27	134	152	0.846153846154	-27.1	1	0.002855449	0.426	0.6012856	0.3015565775	-12.263798748937765	17	18	17	CDS		0	0
hsa-miR-107	NM_001175	ARHGDIB	334	353	1.0	-19.0	1	0.001345978	0.559	-0.5644515299999999	-0.18563790250000003	-12.751095625563321	14	19	7	CDS		0	0
hsa-miR-107	NM_001321420	ARHGDIB	492	511	1.0	-19.0	1	0.001345978	0.559	3.7790973450000003	2.53584486	-12.751095625563321	14	19	7	CDS		0	0
hsa-miR-107	NM_001321423	ARHGDIB	275	318	0.871794871795	-23.4	1	0.06295269	0.426	0.023931638947368442	-0.03895388050000003	-6.969596721160855	21	43	12	CDS		0	0
hsa-miR-107	NM_001321423	ARHGDIB	64	93	1.0	-21.6	1	0.02790317	0.618	1.3788170909090909	0.581960051	-4.993964104447428	18	22	8	5UTR		0	0
hsa-miR-107	NM_001321423	ARHGDIB	201	220	0.923076923077	-19.0	1	0.001345978	0.559	0.27577544000000004	0.016586544999999953	-12.751095625563321	14	19	7	CDS		0	0
hsa-miR-107	NM_006205	PDE6H	384	429	1.0	-20.3	1	0.001665327	0.559	-0.001480214285714305	0.40858270374999994	-8.519058073960514	15	17	15	3UTR		0	0
hsa-miR-107	NM_030667	PTPRO	3763	3803	0.846153846154	-24.7	1	7.001309e-05	0.5	4.6704472181818195	4.819249247499998	-9.286098677140124	19	26	6	CDS		0	0
hsa-miR-107	NM_002848	PTPRO	3679	3719	0.846153846154	-24.7	1	7.001309e-05	0.5	4.6704472181818195	4.819249247499998	-9.286098677140124	19	26	6	CDS		0	0
hsa-miR-107	NM_030671	PTPRO	1369	1394	0.923076923077	-24.4	1	7.001309e-05	0.5	4.7924418181818185	5.09808177	-9.286098677140124	19	25	6	CDS		0	0
hsa-miR-107	NM_030669	PTPRO	1369	1394	0.923076923077	-24.4	1	7.001309e-05	0.5	4.7924418181818185	5.09808177	-9.286098677140124	19	25	6	CDS		0	0
hsa-miR-107	NM_030670	PTPRO	1285	1310	0.923076923077	-24.4	1	7.001309e-05	0.5	4.7924418181818185	5.09808177	-9.286098677140124	19	25	6	CDS		0	0
hsa-miR-107	NM_030668	PTPRO	1285	1310	0.923076923077	-24.4	1	7.001309e-05	0.5	4.7924418181818185	5.09808177	-9.286098677140124	19	25	6	CDS		0	0
hsa-miR-107	NM_004447	EPS8	2728	2786	1.0	-25.1	1	0.005870281	0.515	3.7435906950000004	4.638475471249999	-5.337011372228436	19	30	8	CDS		0	0
hsa-miR-107	XM_024448882	EPS8	2467	2525	0.923076923077	-25.1	1	0.005870281	0.515	0.0	0.0	-5.337011372228436	19	30	8	CDS		0	0
hsa-miR-107	XM_024448882	EPS8	1484	1503	0.923076923077	-20.5	1	8.8626e-05	0.485	0.0	0.0	-13.274549034565645	16	19	8	CDS		0	0
hsa-miR-107	XM_024448880	EPS8	2674	2732	0.923076923077	-25.1	1	0.005870281	0.515	0.0	0.0	-5.337011372228436	19	30	8	CDS		0	0
hsa-miR-107	XM_024448880	EPS8	1691	1710	0.923076923077	-20.5	1	8.8626e-05	0.485	0.0	0.0	-13.274549034565645	16	19	8	CDS		0	0
hsa-miR-107	NM_007178	STRAP	599	621	0.846153846154	-21.2	1	0.0001826663	0.485	4.862602575	5.0487775275	-5.771280865935932	16	22	8	CDS		0	0
hsa-miR-107	NM_015954	DERA	696	733	0.846153846154	-23.3	1	3.905387e-05	0.426	5.772908500000001	4.909906139625001	-13.6655996434504	17	21	14	CDS		0	0
hsa-miR-107	NM_015954	DERA	904	925	0.846153846154	-23.3	1	0.001869247	0.544	6.211115511111111	4.630134895	-12.846322712801108	16	21	9	CDS		0	0
hsa-miR-107	NM_015954	DERA	521	542	1.0	-22.2	1	8.904964e-05	0.485	4.3632326	4.217008141249998	-3.793324837357118	17	21	13	CDS		0	0
hsa-miR-107	NM_001300779	DERA	775	796	0.846153846154	-23.3	1	0.001831712	0.544	6.211115511111111	4.630134895	-12.846322712801108	16	21	9	CDS		0	0
hsa-miR-107	NM_001300779	DERA	510	542	1.0	-22.4	1	8.904964e-05	0.485	4.650400724999999	4.641519926249999	-3.793324837357118	17	22	13	CDS		0	0
hsa-miR-107	XM_024449000	DERA	545	582	1.0	-23.3	1	3.905387e-05	0.426	0.0	0.0	-13.6655996434504	17	21	14	CDS		0	0
hsa-miR-107	XM_024449000	DERA	753	774	0.923076923077	-23.3	1	0.001869247	0.544	0.0	0.0	-12.846322712801108	16	21	9	CDS		0	0
hsa-miR-107	XM_024449000	DERA	370	391	0.846153846154	-22.2	1	8.904964e-05	0.485	0.0	0.0	-3.793324837357118	17	21	13	CDS		0	0
hsa-miR-107	NM_001170798	SLC15A5	872	894	0.846153846154	-18.4	1	0.0001268913	0.574	0.3397221375	0.017580117500000016	-13.970053986410612	18	22	8	CDS		0	0
hsa-miR-107	NM_001170798	SLC15A5	2669	2689	0.884615384615	-17.6	1	0.009432156	0.574	3.1241793333333328	3.1626187650000004	-9.383940663608133	15	20	6	3UTR		0	0
hsa-miR-107	NM_145792	MGST1	494	512	0.923076923077	-16.4	1	0.0006267084	0.632	5.373667833333333	1.7777827937500004	-8.362681071510268	17	18	17	CDS		0	0
hsa-miR-107	NM_020300	MGST1	519	537	1.0	-16.4	1	0.0006267084	0.632	4.684141	1.5650143187500003	-8.362681071510268	17	18	17	CDS		0	0
hsa-miR-107	NM_145791	MGST1	572	590	0.923076923077	-16.4	1	0.0006267084	0.632	5.373667833333333	1.7777827937500004	-8.362681071510268	17	18	17	CDS		0	0
hsa-miR-107	NM_145764	MGST1	502	520	0.923076923077	-16.4	1	0.0006267084	0.632	5.373667833333333	1.7777827937500004	-8.362681071510268	17	18	17	CDS		0	0
hsa-miR-107	NM_018640	LMO3	104	134	0.923076923077	-23.1	1	0.0008343258	0.412	1.428454444444444	1.3248758575	-8.683814681824792	18	22	13	5UTR		0	0
hsa-miR-107	NM_001243611	LMO3	441	464	0.923076923077	-22.3	1	0.0001484196	0.5	0.715741	0.5909176325	-7.627231511259633	19	23	8	5UTR		0	0
hsa-miR-107	XM_006719111	LMO3	551	580	0.846153846154	-20.3	0	0.1350977	0.5	0.0	0.0	-16.846914121218322	17	29	9	CDS		0	0
hsa-miR-107	NM_001007068	SDCBP	406	437	0.923076923077	-22.6	1	0.02208944	0.603	4.38030005	3.641136075	-4.95700071937229	21	31	9	CDS		1	1
hsa-miR-107	NM_001007068	SDCBP	741	761	0.923076923077	-20.7	1	0.01449082	0.676	6.965657666666666	4.779322413499999	-10.85048803845289	17	20	8	CDS		1	1
hsa-miR-107	NM_001007068	SDCBP	1115	1136	0.923076923077	-19.4	1	3.238237e-05	0.485	2.839828909090909	1.4612325719999997	-10.021548237390759	14	21	7	3UTR		1	1
hsa-miR-107	NM_001007067	SDCBP	421	452	0.923076923077	-22.6	1	0.02208944	0.603	4.38030005	3.641136075	-4.95700071937229	21	31	9	CDS		1	1
hsa-miR-107	NM_001007067	SDCBP	756	776	0.923076923077	-20.7	1	0.01449082	0.676	6.965657666666666	4.779322413499999	-10.85048803845289	17	20	8	CDS		1	1
hsa-miR-107	NM_001007067	SDCBP	1130	1151	0.923076923077	-19.4	1	3.238237e-05	0.485	2.839828909090909	1.4612325719999997	-10.021548237390759	14	21	7	3UTR		1	1
hsa-miR-107	XM_024447231	SDCBP	2589	2620	0.923076923077	-22.6	1	0.01163375	0.603	0.0	0.0	-4.95700071937229	21	31	9	CDS		1	1
hsa-miR-107	XM_024447231	SDCBP	2924	2944	0.923076923077	-20.7	1	0.01449082	0.676	0.0	0.0	-10.85048803845289	17	20	8	CDS		1	1
hsa-miR-107	NM_003580	NSMAF	3422	3445	0.846153846154	-19.1	1	0.007471695	0.603	-0.7588464545454546	0.08899998725	-5.08245545002336	19	23	11	3UTR		0	0
hsa-miR-107	NM_001144772	NSMAF	1365	1389	0.846153846154	-19.2	1	0.0005634474	0.618	5.994328333333333	4.299683915000001	-6.963799684058155	18	24	11	CDS		0	0
hsa-miR-107	NM_014729	TOX	1857	1880	0.826923076923	-20.7	1	0.002410396	0.662	4.008985	4.4183243	-12.845343048321826	17	23	12	3UTR		0	0
hsa-miR-107	NM_014729	TOX	2058	2075	0.923076923077	-19.3	1	0.0009571588	0.603	4.72144125	3.705868281250001	-5.2688803859889095	14	17	8	3UTR		0	0
hsa-miR-107	NM_004056	CA8	1294	1332	1.0	-26.8	1	0.0221123	0.632	0.03860645647058824	0.16598305674999997	-7.27063564855292	20	26	8	3UTR		0	0
hsa-miR-107	NM_004056	CA8	2492	2537	0.923076923077	-24.2	1	2.588135e-05	0.397	0.5471702727272727	-0.021362111249999927	-11.873939505063658	20	45	11	3UTR		0	0
hsa-miR-107	NM_004056	CA8	3299	3322	0.923076923077	-21.3	1	2.52451e-05	0.574	-0.11987488571428573	-0.42469359125	-15.556915342883354	17	23	7	3UTR		0	0
hsa-miR-107	NM_002865	RAB2A	825	878	0.846153846154	-26.3	1	7.235788e-05	0.515	6.398829999999999	3.9230524724999998	-10.887143297644894	17	21	10	CDS		0	0
hsa-miR-107	NM_017894	ZSCAN2	370	408	0.923076923077	-25.4	1	1.826516e-05	0.324	1.3112221	1.1259588712499997	-12.371084972707173	17	38	10	CDS		0	0
hsa-miR-107	NM_017894	ZSCAN2	608	637	0.923076923077	-21.1	1	0.001604674	0.426	1.3935606	0.8464247437499997	-8.429258759619717	16	24	10	CDS		0	0
hsa-miR-107	XM_024449975	ZSCAN2	422	460	0.923076923077	-25.4	1	1.826516e-05	0.324	0.0	0.0	-12.371084972707173	17	38	10	CDS		0	0
hsa-miR-107	XM_024449975	ZSCAN2	3214	3234	0.923076923077	-20.9	1	7.016216e-06	0.382	0.0	0.0	-9.504651489940631	15	20	8	3UTR		0	0
hsa-miR-107	XM_024449976	ZSCAN2	2643	2663	0.923076923077	-20.9	1	7.016216e-06	0.382	0.0	0.0	-9.504651489940631	15	20	8	3UTR		0	0
hsa-miR-107	XM_024449976	ZSCAN2	1954	1978	0.846153846154	-18.5	1	0.01295928	0.5	0.0	0.0	-11.230630368522041	17	24	7	3UTR		0	0
hsa-miR-107	NM_032856	WDR73	853	906	0.846153846154	-26.6	1	0.007900092	0.382	0.0489135	0.01580911249999999	-11.65283876607969	17	23	8	CDS		0	0
hsa-miR-107	NM_032856	WDR73	1311	1332	0.846153846154	-23.1	1	3.93879e-06	0.456	-0.07792400000000001	-0.18110589375000002	-10.584773443017838	17	21	9	3UTR		0	0
hsa-miR-107	NM_001271921	SEC11A	519	544	0.846153846154	-18.6	1	0.0009204637	0.588	4.8361410128571425	4.471037474999999	-10.202582151200787	19	25	7	CDS		0	0
hsa-miR-107	XM_017022734	ZNF592	2335	2364	0.846153846154	-22.2	1	0.001304669	0.412	0.0	0.0	-5.529863923972706	16	24	9	CDS		0	1
hsa-miR-107	XM_017022734	ZNF592	1155	1177	1.0	-21.9	1	0.001331415	0.456	0.0	0.0	-7.993179725124106	17	22	6	CDS		0	1
hsa-miR-107	NM_014630	ZNF592	4264	4290	0.846153846154	-22.1	1	4.146118e-06	0.382	0.22360953	0.4742317099999999	-4.95700071937229	18	26	7	3UTR		0	1
hsa-miR-107	NM_020778	ALPK3	4522	4546	0.826923076923	-23.1	1	0.0003505246	0.382	3.2968411999999994	3.7045826404999995	-11.715836956783981	18	24	10	CDS		0	0
hsa-miR-107	NM_020778	ALPK3	3931	3947	0.846153846154	-21.7	1	1.02905e-05	0.265	4.309396166666667	3.1592392355000003	-8.452480037449755	15	16	15	CDS		0	0
hsa-miR-107	NM_004213	SLC28A1	2121	2141	0.923076923077	-26.1	1	0.0006048414	0.456	1.903235	0.3046748025	-7.140128146953473	17	20	7	CDS	MIRT563794	0	0
hsa-miR-107	NM_001287762	SLC28A1	2005	2025	0.923076923077	-26.1	1	0.0006048414	0.456	1.903235	0.3046748025	-7.140128146953473	17	20	7	CDS	MIRT563794	0	0
hsa-miR-107	NM_001287761	SLC28A1	1495	1527	1.0	-26.4	1	0.0006048414	0.456	0.37359758181818187	0.8282248387500002	-7.140128146953473	17	21	7	CDS	MIRT563794	0	0
hsa-miR-107	NM_201651	SLC28A1	423	469	0.846153846154	-18.5	1	0.002940163	0.412	0.0811275487179487	0.5393615825	-7.794895910253615	17	46	10	CDS	MIRT563794	0	0
hsa-miR-107	NM_001243137	PDE8A	557	581	1.0	-22.9	1	0.001937877	0.485	4.619987214285715	3.74468121125	-6.083544976388314	19	24	7	CDS		0	0
hsa-miR-107	NM_002605	PDE8A	759	783	1.0	-22.9	1	0.001937877	0.485	4.894509928571429	3.5653576175	-6.083544976388314	19	24	7	CDS		0	0
hsa-miR-107	NM_173454	PDE8A	759	783	0.923076923077	-22.9	1	0.001937877	0.485	4.387309671428571	4.506432199999999	-6.083544976388314	19	24	7	CDS		0	0
hsa-miR-107	NM_007200	AKAP13	214	254	0.923076923077	-26.7	1	0.0002582086	0.559	3.3704388437499997	2.58896970125	-4.1706235265052785	21	26	11	CDS		1	0
hsa-miR-107	NM_007200	AKAP13	11278	11298	1.0	-24.6	1	5.272244e-05	0.485	0.1189382222222222	-0.4691999372375	-8.84191723010447	19	20	19	3UTR		1	0
hsa-miR-107	NM_006738	AKAP13	229	254	0.923076923077	-26.5	1	0.0002582086	0.559	3.737264125	3.00900345125	-4.1706235265052785	21	25	11	CDS		1	0
hsa-miR-107	NM_006738	AKAP13	11290	11310	1.0	-24.6	1	5.272244e-05	0.485	0.1189382222222222	-0.4691999372375	-8.84191723010447	19	20	19	3UTR		1	0
hsa-miR-107	NM_001270546	AKAP13	7078	7109	1.0	-25.1	1	5.272244e-05	0.485	0.4444763114444443	-0.45821303481249986	-8.84191723010447	19	21	19	3UTR		1	0
hsa-miR-107	NM_022480	KLHL25	2625	2644	0.923076923077	-25.8	1	0.0001597661	0.324	3.975042222222223	4.03376649	-9.964902622363823	16	19	9	3UTR		0	0
hsa-miR-107	NM_022480	KLHL25	1479	1517	0.923076923077	-23.0	1	3.145306e-05	0.397	0.03132310000000002	-0.22568653625000004	-12.318120952099314	18	38	9	CDS		0	0
hsa-miR-107	NM_152336	AGBL1	3147	3177	0.846153846154	-20.1	1	0.0009509422	0.471	3.0170007777777776	3.1985809	-7.794895910253615	17	30	6	CDS		0	0
hsa-miR-107	NM_001243101	NTRK3	1993	2025	0.846153846154	-22.9	1	9.03689e-06	0.353	4.243805688235295	3.0190606824999993	-8.382634615281653	19	32	7	CDS		0	0
hsa-miR-107	NM_001243101	NTRK3	2623	2652	0.846153846154	-22.1	1	0.0009198616	0.368	3.7140494285714274	3.093419	-3.937574446201665	18	29	10	CDS		0	0
hsa-miR-107	NM_002530	NTRK3	2647	2676	0.846153846154	-22.1	1	0.0009198616	0.368	-0.5329942857142858	-0.08571388999999997	-3.937574446201665	18	29	10	CDS		0	0
hsa-miR-107	NM_001012338	NTRK3	2689	2718	0.846153846154	-22.1	1	0.0009198616	0.368	3.7140494285714274	3.093419	-3.937574446201665	18	29	10	CDS		0	0
hsa-miR-107	NM_001320135	NTRK3	1604	1650	0.846153846154	-23.1	1	9.03689e-06	0.353	4.227095941176471	4.123352817499999	-8.382634615281653	19	33	7	CDS		0	0
hsa-miR-107	XM_017022242	NTRK3	55	75	0.923076923077	-20.7	1	0.01650728	0.368	0.0	0.0	-9.551605062602114	15	20	8	5UTR		0	0
hsa-miR-107	XM_017022242	NTRK3	2339	2385	0.846153846154	-23.1	1	9.03689e-06	0.353	0.0	0.0	-8.382634615281653	19	33	7	CDS		0	0
hsa-miR-107	NM_001007156	NTRK3	948	991	0.846153846154	-19.0	1	1.290704e-05	0.485	1.7070634888888883	1.6245728087499998	-5.529863923972706	17	43	11	CDS		0	0
hsa-miR-107	NM_001007156	NTRK3	3640	3657	0.884615384615	-19.0	1	0.0003333963	0.485	3.924395555555555	3.9369277353750003	-10.31854436251294	15	17	13	3UTR		0	0
hsa-miR-107	NM_022839	MRPS11	1999	2020	0.923076923077	-23.3	1	3.205376e-05	0.426	-0.2809397	-0.30836186374999985	-14.52423667702875	17	21	9	3UTR		0	0
hsa-miR-107	NM_176805	MRPS11	1900	1921	0.923076923077	-23.3	1	3.205376e-05	0.426	-0.2809397	-0.30836186374999985	-14.52423667702875	17	21	9	3UTR		0	0
hsa-miR-107	NM_022767	AEN	843	879	1.0	-25.6	1	0.0001018721	0.353	2.5654556000000004	3.41751456	-9.964902622363823	17	20	11	CDS		0	0
hsa-miR-107	XM_006720488	ISG20	466	515	0.846153846154	-21.7	1	1.946103e-05	0.412	0.0	0.0	-5.706554413123287	18	26	7	CDS		0	0
hsa-miR-107	NM_013227	ACAN	7230	7254	0.923076923077	-22.1	1	0.0008001721	0.382	1.3116043555555554	0.6777865549999998	-5.035831305685297	17	24	9	CDS		0	0
hsa-miR-107	NM_013227	ACAN	633	658	0.846153846154	-22.0	1	0.001214845	0.382	3.4994025000000004	2.8243709687499994	-9.92632115015297	19	25	8	CDS		0	0
hsa-miR-107	NM_001135	ACAN	633	658	0.846153846154	-22.0	1	0.001214845	0.382	3.4994025000000004	2.8243709687499994	-9.92632115015297	19	25	8	CDS		0	0
hsa-miR-107	NM_001307952	HAPLN3	1742	1765	0.846153846154	-22.9	1	6.448701e-05	0.324	0.48208779999999996	0.6223929337499999	-10.213824110831137	17	23	8	3UTR		0	0
hsa-miR-107	NM_152924	ABHD2	5320	5348	0.923076923077	-23.8	1	0.001103543	0.412	0.9519435642857142	0.6598703562499999	-4.993964104447428	21	28	12	3UTR		1	0
hsa-miR-107	NM_001113378	FANCI	3210	3230	0.923076923077	-23.4	1	0.0001726979	0.485	4.930336499999999	4.060899645000001	-8.9317342419481	16	20	10	CDS		0	0
hsa-miR-107	NM_001113378	FANCI	1570	1590	0.923076923077	-20.8	1	0.0001096048	0.485	4.05450125	4.20053116375	-5.7143100613765965	16	20	8	CDS		0	0
hsa-miR-107	NM_018193	FANCI	3030	3050	0.846153846154	-23.4	1	0.0001726979	0.485	4.67392725	4.251135680999999	-8.9317342419481	16	20	10	CDS		0	0
hsa-miR-107	NM_018193	FANCI	1570	1590	0.923076923077	-20.8	1	0.0001096048	0.485	4.251658725	3.7893126612500003	-5.7143100613765965	16	20	8	CDS		0	0
hsa-miR-107	XM_011521764	FANCI	3054	3074	1.0	-23.4	1	0.0001726979	0.485	0.0	0.0	-8.9317342419481	16	20	10	CDS		0	0
hsa-miR-107	XM_011521764	FANCI	1594	1614	0.846153846154	-20.8	1	0.0001096048	0.485	0.0	0.0	-5.7143100613765965	16	20	8	CDS		0	0
hsa-miR-107	NM_016321	RHCG	938	961	0.846153846154	-25.6	1	1.470655e-05	0.338	2.421850657142857	3.7621416350000003	-10.44357504627042	17	23	7	CDS		0	0
hsa-miR-107	NM_152259	TICRR	2972	2995	0.846153846154	-20.7	1	0.02369695	0.544	0.5577671083333334	3.45284989	-4.993964104447428	19	23	8	CDS		0	0
hsa-miR-107	NM_001308025	TICRR	306	327	0.846153846154	-22.3	1	0.001843677	0.324	1.8734102222222222	2.36035652125	-6.723767449401163	16	21	6	CDS		0	0
hsa-miR-107	NM_001308025	TICRR	2963	2992	0.923076923077	-20.9	1	0.02369695	0.544	2.7107932499999996	3.054088796875001	-4.993964104447428	19	24	8	CDS		0	0
hsa-miR-107	NM_198525	KIF7	3214	3242	1.0	-25.5	1	5.851989e-05	0.485	2.678136375	1.8915447374999994	-11.207409090692002	15	17	15	CDS		0	0
hsa-miR-107	NM_198525	KIF7	2459	2478	0.846153846154	-22.6	1	0.0007766224	0.324	0.7585278	0.061229808750000086	-6.549290197143331	15	19	6	CDS		0	0
hsa-miR-107	NM_001145311	PLIN1	1262	1309	0.846153846154	-23.1	1	6.403032e-05	0.397	1.8843749999999997	1.6931913787500006	-11.259165321765945	18	47	9	CDS		0	0
hsa-miR-107	NM_001145311	PLIN1	1791	1814	1.0	-21.3	1	0.0003663204	0.544	-0.30125942000000006	0.6116221299999999	-7.140128146953473	17	23	13	3UTR		0	0
hsa-miR-107	NM_002666	PLIN1	1333	1380	0.846153846154	-23.1	1	6.403032e-05	0.397	-0.28355916666666664	0.5828642737500002	-11.259165321765945	18	47	9	CDS		0	0
hsa-miR-107	NM_002666	PLIN1	1862	1885	1.0	-21.3	1	0.0003663204	0.544	0.2393440399999999	0.3190769575	-7.140128146953473	17	23	13	3UTR		0	0
hsa-miR-107	NM_001271572	PEX11A	208	236	0.846153846154	-19.5	1	0.004466667	0.544	0.06484712222222225	0.29883370875000015	-3.937574446201665	19	28	8	CDS		0	0
hsa-miR-107	NM_003847	PEX11A	208	236	0.846153846154	-19.5	1	0.004466667	0.544	0.06484712222222225	0.29883370875000015	-3.937574446201665	19	28	8	CDS		0	0
hsa-miR-107	NM_020212	WDR93	1301	1369	0.923076923077	-26.9	1	0.001500807	0.353	1.97204	1.3258164762499995	-8.851285568499378	18	46	12	CDS		0	0
hsa-miR-107	NM_020212	WDR93	460	498	0.846153846154	-21.1	1	0.0825411	0.632	0.4507372762162162	1.4234658047499997	-6.514540193678739	16	38	12	CDS		0	0
hsa-miR-107	NM_001284395	WDR93	1301	1369	0.923076923077	-26.9	1	0.001500809	0.353	1.97204	1.3258164762499995	-8.851285568499378	18	46	12	CDS		0	0
hsa-miR-107	NM_001284395	WDR93	460	498	0.846153846154	-21.1	1	0.0825411	0.632	0.4507372762162162	1.4234658047499997	-6.514540193678739	16	38	12	CDS		0	0
hsa-miR-107	NM_001284396	WDR93	484	498	1.0	-19.6	1	0.0825411	0.632	0.5028300892307692	1.38936288875	-6.514540193678739	13	14	13	CDS		0	0
hsa-miR-107	NM_018670	MESP1	348	395	0.846153846154	-25.9	1	5.150853e-05	0.221	0.28901064000000004	-0.024130678499999836	-8.683814681824792	15	18	9	CDS		0	0
hsa-miR-107	NM_001039958	MESP2	943	961	1.0	-20.8	1	2.491972e-05	0.382	1.892759625	0.24842707250000007	-8.838164853028402	15	18	9	CDS		0	0
hsa-miR-107	NM_001150	ANPEP	908	937	0.923076923077	-22.7	1	0.001339778	0.426	2.759157304347826	3.0136999550000003	-5.337011372228436	21	29	10	CDS		0	0
hsa-miR-107	NM_001199058	C15orf38-AP3S2	5513	5536	0.846153846154	-25.3	1	3.232091e-06	0.412	5.390284500000001	2.2933781525	-6.949060881451466	19	23	7	3UTR		0	0
hsa-miR-107	NM_001199058	C15orf38-AP3S2	5044	5061	0.871794871795	-24.6	1	0.0001477021	0.456	5.159652266666667	5.061568031250002	-10.607994720847877	16	17	16	3UTR		0	0
hsa-miR-107	NM_001199058	C15orf38-AP3S2	6026	6060	0.923076923077	-22.1	1	0.0001587498	0.353	1.069990215151515	1.996114955	-3.793324837357118	16	34	12	3UTR		0	0
hsa-miR-107	NM_005829	AP3S2	4722	4739	1.0	-24.6	1	0.0001477021	0.456	-0.46648405833333334	-0.1196252475	-10.607994720847877	16	17	16	3UTR		0	0
hsa-miR-107	NM_005829	AP3S2	5825	5871	0.923076923077	-23.4	1	0.002139733	0.338	0.0	0.0	-6.618099312767468	19	46	9	3UTR		0	0
hsa-miR-107	NM_005829	AP3S2	5704	5738	0.923076923077	-22.1	1	0.0001587498	0.353	0.0	0.0	-3.793324837357118	16	34	12	3UTR		0	0
hsa-miR-107	NM_182616	ARPIN	1456	1477	0.923076923077	-21.1	1	0.0999957	0.456	0.6033984666666667	0.21851142750000008	-7.630372425891109	18	21	11	3UTR		0	1
hsa-miR-107	NM_001282380	ARPIN	1845	1866	0.923076923077	-21.1	1	0.0999957	0.456	-0.31912583333333333	0.035736514999999955	-7.630372425891109	18	21	11	3UTR		0	1
hsa-miR-107	NM_198526	ZNF710	2122	2144	0.923076923077	-26.7	1	0.001309608	0.441	4.601969250000001	4.7151901775	-10.202582151200787	19	22	11	CDS		0	0
hsa-miR-107	NM_198526	ZNF710	1029	1047	0.961538461538	-22.2	1	1.739409e-05	0.353	1.0559184285714285	0.6706886062499998	-10.405199502216277	15	18	10	CDS		0	0
hsa-miR-107	NM_002168	IDH2	1067	1089	1.0	-21.6	1	3.768267e-05	0.456	2.9027785	3.6220466187500002	-9.94954242798301	17	22	12	CDS		0	0
hsa-miR-107	NM_002168	IDH2	892	912	0.923076923077	-20.1	1	0.001107459	0.529	6.495108957142858	4.9077611125	-13.25801921630941	17	20	9	CDS		0	0
hsa-miR-107	NM_001289910	IDH2	834	856	0.923076923077	-21.6	1	3.768267e-05	0.456	5.12292	5.042235462500001	-9.94954242798301	17	22	12	CDS		0	0
hsa-miR-107	NM_001289910	IDH2	659	679	0.923076923077	-20.1	1	0.001107459	0.529	5.223234771428571	5.330670915	-13.25801921630941	17	20	9	CDS		0	0
hsa-miR-107	NM_020210	SEMA4B	2564	2580	0.846153846154	-26.2	1	0.0001318183	0.309	0.7483176250000002	2.865970462499999	-6.09222096393106	15	16	15	CDS		0	0
hsa-miR-107	NM_198925	SEMA4B	2530	2546	0.846153846154	-26.2	1	0.0001318183	0.309	0.7483176250000002	2.865970462499999	-6.09222096393106	15	16	15	CDS		0	0
hsa-miR-107	NM_001013657	GDPGP1	604	628	0.846153846154	-24.1	1	0.001341322	0.441	3.9779041666666672	1.49931467125	-10.510152734379867	17	24	6	CDS		0	0
hsa-miR-107	NM_001033088	NGRN	704	728	1.0	-25.9	1	0.0001579614	0.441	0.06748660000000002	0.2612507975	-7.163349424783512	18	24	10	CDS		0	0
hsa-miR-107	NM_003870	IQGAP1	1274	1295	1.0	-22.0	1	0.01954316	0.529	3.8854235555555547	3.5766103540000005	-10.197951702667437	17	21	9	CDS		0	0
hsa-miR-107	NM_003870	IQGAP1	1223	1247	0.923076923077	-21.7	1	3.015645e-06	0.471	2.6674298619999997	3.3780902999999998	-7.373177227257086	18	24	10	CDS		0	0
hsa-miR-107	NM_000057	BLM	834	852	1.0	-22.4	1	0.002514878	0.559	0.37447518555555553	0.736931930875	-15.588183963746276	16	18	11	CDS		0	0
hsa-miR-107	NM_000057	BLM	1422	1451	1.0	-22.1	1	3.767112e-06	0.544	-0.2778775000000001	0.40872477500000015	-9.671765227947896	19	29	10	CDS		0	0
hsa-miR-107	NM_001287247	BLM	834	852	1.0	-22.4	1	0.002514878	0.559	0.37447518555555553	0.736931930875	-15.588183963746276	16	18	11	CDS		0	0
hsa-miR-107	NM_001287247	BLM	1422	1451	1.0	-22.1	1	3.767112e-06	0.544	-0.2778775000000001	0.40872477500000015	-9.671765227947896	19	29	10	CDS		0	0
hsa-miR-107	NM_002569	FURIN	3661	3696	0.923076923077	-23.6	1	9.478586e-06	0.382	0.35387547941176467	0.15631462999999993	-3.937574446201665	20	35	8	3UTR	MIRT476700	1	1
hsa-miR-107	NM_002569	FURIN	2240	2266	1.0	-21.7	1	0.0002280189	0.294	1.9595805714285714	3.20281853125	-8.683814681824792	16	26	11	CDS	MIRT476700	1	1
hsa-miR-107	NM_002569	FURIN	890	913	1.0	-22.0	1	0.002015766	0.368	3.0396088181818186	4.869484312500001	-10.021548237390759	17	23	7	CDS	MIRT476700	1	1
hsa-miR-107	NM_001289823	FURIN	3608	3643	0.923076923077	-23.6	1	9.478586e-06	0.382	0.3866656029411764	0.026246866249999987	-3.937574446201665	20	35	8	3UTR	MIRT476700	1	1
hsa-miR-107	NM_001289823	FURIN	2187	2213	0.923076923077	-21.7	1	0.0002280189	0.294	0.6580057142857143	3.05964491875	-8.683814681824792	16	26	11	CDS	MIRT476700	1	1
hsa-miR-107	NM_001289823	FURIN	837	860	1.0	-22.0	1	0.002015766	0.368	3.4927456363636367	4.7757164875	-10.021548237390759	17	23	7	CDS	MIRT476700	1	1
hsa-miR-107	NM_001289824	FURIN	3762	3797	0.923076923077	-23.6	1	9.478586e-06	0.382	0.3866656029411764	0.026246866249999987	-3.937574446201665	20	35	8	3UTR	MIRT476700	1	1
hsa-miR-107	NM_001289824	FURIN	2341	2367	0.923076923077	-21.7	1	0.0002280189	0.294	0.6580057142857143	3.05964491875	-8.683814681824792	16	26	11	CDS	MIRT476700	1	1
hsa-miR-107	NM_001289824	FURIN	991	1014	1.0	-22.0	1	0.002015766	0.368	3.4927456363636367	4.7757164875	-10.021548237390759	17	23	7	CDS	MIRT476700	1	1
hsa-miR-107	NM_001143785	FES	1048	1099	0.846153846154	-29.7	1	8.156428e-06	0.294	1.546082562790698	2.02476257625	-4.026373917660731	20	51	8	CDS		0	0
hsa-miR-107	NM_002005	FES	1199	1250	0.846153846154	-29.7	1	8.156428e-06	0.294	1.6543073674418602	1.8012645225000004	-4.026373917660731	20	51	8	CDS		0	0
hsa-miR-107	NM_001143784	FES	1103	1154	0.846153846154	-29.7	1	8.156428e-06	0.294	1.474882365116279	1.3542688412500001	-4.026373917660731	20	51	8	CDS		0	0
hsa-miR-107	NM_001143783	FES	929	980	0.846153846154	-29.7	1	8.156428e-06	0.294	1.474882365116279	1.3542688412500001	-4.026373917660731	20	51	8	CDS		0	0
hsa-miR-107	XM_024449924	MAN2A2	4832	4853	0.923076923077	-23.8	1	0.001438475	0.721	0.0	0.0	-13.660215585373416	17	21	10	3UTR		0	0
hsa-miR-107	XM_024449924	MAN2A2	2425	2444	0.846153846154	-23.8	1	2.022088e-06	0.265	0.0	0.0	-9.453763076134104	16	19	9	CDS		0	0
hsa-miR-107	XM_024449924	MAN2A2	4531	4557	0.961538461538	-23.6	1	0.00614928	0.515	0.0	0.0	-4.993964104447428	19	26	8	3UTR		0	0
hsa-miR-107	NM_006122	MAN2A2	4764	4785	1.0	-23.8	1	0.001438475	0.721	0.45360000000000006	0.12614999999999998	-13.660215585373416	17	21	10	3UTR		0	0
hsa-miR-107	NM_006122	MAN2A2	2357	2376	0.846153846154	-23.8	1	2.022088e-06	0.265	0.5921656666666666	1.0318351362499998	-9.453763076134104	16	19	9	CDS		0	0
hsa-miR-107	NM_006122	MAN2A2	4463	4489	0.884615384615	-23.6	1	0.00614928	0.515	0.08483333333333336	-0.10047500000000002	-4.993964104447428	19	26	8	3UTR		0	0
hsa-miR-107	XM_011521566	MAN2A2	3604	3625	0.923076923077	-23.8	1	0.001438475	0.721	0.0	0.0	-13.660215585373416	17	21	10	3UTR		0	0
hsa-miR-107	XM_011521566	MAN2A2	1197	1216	0.846153846154	-23.8	1	2.022088e-06	0.265	0.0	0.0	-9.453763076134104	16	19	9	CDS		0	0
hsa-miR-107	XM_011521566	MAN2A2	3303	3329	0.961538461538	-23.6	1	0.00614928	0.515	0.0	0.0	-4.993964104447428	19	26	8	3UTR		0	0
hsa-miR-107	NM_001039675	UNC45A	3510	3563	0.923076923077	-28.8	1	1.00947e-07	0.441	3.5904685384615385	1.4414791787499999	-5.4812609810729835	18	23	8	CDS		0	0
hsa-miR-107	NM_018671	UNC45A	3159	3212	0.884615384615	-28.8	1	1.00947e-07	0.441	-0.4904876153846154	-0.18190987499999997	-5.4812609810729835	18	23	8	CDS		0	0
hsa-miR-107	NM_001267580	PRC1	841	863	0.923076923077	-22.8	1	0.0001233584	0.5	0.7536786942857144	0.3617005118750001	-8.683814681824792	18	22	9	CDS		0	0
hsa-miR-107	NM_001267580	PRC1	1852	1882	1.0	-21.8	1	0.0003158962	0.485	2.6220428000000005	3.3005529687500004	-9.964902622363823	19	30	7	3UTR		0	0
hsa-miR-107	NM_001267580	PRC1	2443	2467	0.846153846154	-19.9	1	2.477668e-05	0.588	2.7617598882608694	2.0867163111249996	-3.793324837357118	18	24	8	3UTR		0	0
hsa-miR-107	NM_199413	PRC1	964	986	0.923076923077	-22.8	1	0.0001233584	0.5	0.14638831428571428	0.016305164500000024	-8.683814681824792	18	22	9	CDS		0	0
hsa-miR-107	NM_199413	PRC1	2052	2082	0.846153846154	-21.8	1	0.0003158962	0.485	2.1081411133333336	2.257975827875	-9.964902622363823	19	30	7	CDS		0	0
hsa-miR-107	NM_199413	PRC1	2643	2667	0.923076923077	-19.9	1	2.477668e-05	0.588	2.1737784782608696	2.7861554799999997	-3.793324837357118	18	24	8	3UTR		0	0
hsa-miR-107	NM_003981	PRC1	964	986	0.923076923077	-22.8	1	0.0001233584	0.5	0.14638831428571428	0.016305164500000024	-8.683814681824792	18	22	9	CDS		0	0
hsa-miR-107	NM_003981	PRC1	2094	2124	0.846153846154	-21.8	1	0.0003158962	0.485	2.1081411133333336	2.257975827875	-9.964902622363823	19	30	7	CDS		0	0
hsa-miR-107	NM_003981	PRC1	2685	2709	0.923076923077	-19.9	1	2.477668e-05	0.588	2.1737784782608696	2.7861554799999997	-3.793324837357118	18	24	8	3UTR		0	0
hsa-miR-107	NM_001289148	VPS33B	1567	1587	0.815384615385	-23.8	1	0.00248758	0.456	4.162578444444445	4.06167995	-13.042657981043018	17	20	9	CDS		0	0
hsa-miR-107	NM_001289148	VPS33B	148	178	0.846153846154	-23.2	1	1.798139e-06	0.397	-0.06831488750000003	-0.2675117675	-8.82806429066934	20	30	7	5UTR		0	0
hsa-miR-107	NM_001289148	VPS33B	575	596	0.923076923077	-22.4	1	0.000179154	0.559	4.309718125	2.140047207499999	-7.7817751947826395	18	21	16	CDS		0	0
hsa-miR-107	NM_018668	VPS33B	1648	1668	0.815384615385	-23.8	1	0.00248758	0.456	4.5182286666666664	4.23621761125	-13.042657981043018	17	20	9	CDS		0	0
hsa-miR-107	NM_018668	VPS33B	148	178	0.846153846154	-23.2	1	1.798139e-06	0.397	-0.06831488750000003	-0.2675117675	-8.82806429066934	20	30	7	5UTR		0	0
hsa-miR-107	NM_018668	VPS33B	656	677	0.846153846154	-22.4	1	0.000179154	0.559	5.266379125000001	3.814851215	-7.7817751947826395	18	21	16	CDS		0	0
hsa-miR-107	NM_014848	SV2B	2088	2109	0.923076923077	-23.9	1	8.998689e-06	0.544	4.451889866666667	3.1897694962500007	-10.602952126883691	17	21	9	CDS		0	0
hsa-miR-107	NM_014848	SV2B	12774	12795	1.0	-22.0	1	1.778756e-05	0.515	0.0	0.0	-14.49860309180539	17	21	7	3UTR		0	0
hsa-miR-107	NM_001323032	SV2B	2000	2021	0.923076923077	-23.9	1	8.998689e-06	0.544	4.451889866666667	3.1897694962500007	-10.602952126883691	17	21	9	CDS		0	0
hsa-miR-107	NM_001323032	SV2B	12686	12707	1.0	-22.0	1	1.778756e-05	0.515	0.0	0.0	-14.49860309180539	17	21	7	3UTR		0	0
hsa-miR-107	NM_001323032	SV2B	1746	1790	0.923076923077	-21.7	1	2.620269e-05	0.485	3.469715818181818	3.6760694624999997	-12.408048357782313	19	44	11	CDS		0	0
hsa-miR-107	NM_001167580	SV2B	1158	1179	0.923076923077	-23.9	1	8.998689e-06	0.544	4.451889866666667	3.1897694962500007	-10.602952126883691	17	21	9	CDS		0	0
hsa-miR-107	NM_001167580	SV2B	11844	11865	1.0	-22.0	1	1.778756e-05	0.515	0.0	0.0	-14.49860309180539	17	21	7	3UTR		0	0
hsa-miR-107	NM_001167580	SV2B	904	948	0.923076923077	-21.7	1	2.620269e-05	0.485	3.469715818181818	3.6760694624999997	-12.408048357782313	19	44	11	CDS		0	0
hsa-miR-107	XM_017022761	SV2B	1632	1653	0.923076923077	-23.9	1	8.998689e-06	0.544	0.0	0.0	-10.602952126883691	17	21	9	CDS		0	0
hsa-miR-107	XM_017022761	SV2B	1378	1422	0.846153846154	-21.7	1	2.620269e-05	0.485	0.0	0.0	-12.408048357782313	19	44	11	CDS		0	0
hsa-miR-107	NM_001145044	SLCO3A1	843	870	0.846153846154	-21.0	1	0.00481386	0.485	4.987326458333333	5.4498344775	-5.101250328216836	20	27	9	CDS	MIRT282535	0	0
hsa-miR-107	NM_013272	SLCO3A1	4859	4881	1.0	-22.8	1	0.01227538	0.647	0.489553728	0.29622347125000004	-10.510152734379867	18	22	10	3UTR	MIRT282535	0	0
hsa-miR-107	NM_001271	CHD2	2524	2557	0.923076923077	-24.9	1	0.000816126	0.588	4.699859471428572	6.089032154750001	-13.334927209790218	14	20	7	CDS		1	1
hsa-miR-107	NM_001271	CHD2	6153	6175	0.923076923077	-20.6	1	8.654048e-05	0.529	1.4777067142857143	0.8620563809999999	-9.59801268497865	20	22	10	3UTR		1	1
hsa-miR-107	NM_001166287	RGMA	475	492	0.846153846154	-23.8	1	8.476299e-07	0.25	0.25880053000000003	-0.49874388	-10.682668576368258	14	17	10	CDS		0	0
hsa-miR-107	NM_001166287	RGMA	1309	1335	0.846153846154	-21.4	1	0.00301876	0.382	1.6594456	0.38777734500000005	-6.9293008499994775	17	26	6	CDS		0	0
hsa-miR-107	NM_001166283	RGMA	1335	1361	0.923076923077	-21.4	1	0.00301876	0.382	0.4737956666666667	0.48193159500000005	-6.9293008499994775	17	26	6	CDS		0	0
hsa-miR-107	NM_001166289	RGMA	1213	1239	0.923076923077	-21.4	1	0.00301876	0.382	0.9620036666666666	0.2796742675000002	-6.9293008499994775	17	26	6	CDS		0	0
hsa-miR-107	NM_001166286	RGMA	361	378	0.846153846154	-23.8	1	8.476299e-07	0.25	0.4657181399999999	-0.17870853625000002	-10.682668576368258	14	17	10	CDS		0	0
hsa-miR-107	NM_001166286	RGMA	1195	1221	0.923076923077	-21.4	1	0.00301876	0.382	0.13636883333333333	-0.07930296125000003	-6.9293008499994775	17	26	6	CDS		0	0
hsa-miR-107	NM_018349	MCTP2	2187	2210	1.0	-21.6	1	0.0002170981	0.647	1.2186530285714288	2.4173228015	-9.59801268497865	19	23	8	CDS		0	0
hsa-miR-107	NM_018349	MCTP2	5421	5444	0.846153846154	-19.8	1	0.006206632	0.588	-0.4150041100000001	0.025630573849999935	-9.796616831595719	18	23	7	3UTR		0	0
hsa-miR-107	NM_018349	MCTP2	1469	1509	1.0	-19.1	1	0.0001572685	0.412	2.9664370512820515	2.6524469687500005	-3.793324837357118	16	40	9	CDS		0	0
hsa-miR-107	NM_018349	MCTP2	5513	5532	0.846153846154	-19.4	1	0.02105283	0.603	-0.014426525000000023	-0.10490213864999998	-13.697178970448556	13	19	8	3UTR		0	0
hsa-miR-107	NM_001159643	MCTP2	5256	5279	0.846153846154	-19.8	1	0.006206632	0.588	-0.4150041100000001	0.025630573849999935	-9.796616831595719	18	23	7	3UTR		0	0
hsa-miR-107	NM_001159643	MCTP2	1469	1509	1.0	-19.1	1	0.0001572685	0.412	2.9664370512820515	2.6524469687500005	-3.793324837357118	16	40	9	CDS		0	0
hsa-miR-107	NM_001159643	MCTP2	5348	5367	0.846153846154	-19.4	1	0.02105283	0.603	-0.014426525000000023	-0.10490213864999998	-13.697178970448556	13	19	8	3UTR		0	0
hsa-miR-107	NM_001159644	MCTP2	519	576	1.0	-19.8	1	0.0001572685	0.412	2.435767161538461	2.8097389787499996	-3.793324837357118	16	41	9	CDS		0	0
hsa-miR-107	NM_001145155	NR2F2	973	996	0.923076923077	-23.0	1	0.0004455316	0.529	6.247472583333333	6.665629418750001	-6.5795178405566155	18	23	7	CDS		0	0
hsa-miR-107	NM_001145155	NR2F2	903	926	1.0	-21.8	1	0.001877408	0.441	5.2691424	5.78916040625	-9.24293577918011	14	18	10	CDS		0	0
hsa-miR-107	NM_021005	NR2F2	2214	2237	0.923076923077	-23.0	1	0.0004455316	0.529	5.355772866666666	5.91123226125	-6.5795178405566155	18	23	7	CDS		0	0
hsa-miR-107	NM_021005	NR2F2	2144	2167	1.0	-21.8	1	0.001877408	0.441	9.449942	5.895389185	-9.24293577918011	14	18	10	CDS		0	0
hsa-miR-107	NM_001145156	NR2F2	605	628	0.923076923077	-23.0	1	0.0004455316	0.529	6.510068333333333	6.0249080575	-6.5795178405566155	18	23	7	CDS		0	0
hsa-miR-107	NM_001145156	NR2F2	535	558	1.0	-21.8	1	0.001877408	0.441	4.4954616000000005	5.8892171625	-9.24293577918011	14	18	10	CDS		0	0
hsa-miR-107	NM_001145157	NR2F2	1066	1089	0.923076923077	-23.0	1	0.0004455316	0.529	4.235581666666666	4.16970275	-6.5795178405566155	18	23	7	CDS		0	0
hsa-miR-107	NM_001145157	NR2F2	996	1019	1.0	-21.8	1	0.001877408	0.441	4.454915999999999	4.4371658125	-9.24293577918011	14	18	10	CDS		0	0
hsa-miR-107	NM_183376	ARRDC4	305	326	0.923076923077	-29.9	1	1.670512e-06	0.162	0.8425255079999999	1.9461565895	-10.997449611005424	18	21	10	CDS		0	0
hsa-miR-107	NM_182562	FAM169B	573	594	0.846153846154	-22.7	1	0.000164546	0.397	-1.6351101428571428	-0.622435551	-16.265369821834263	13	21	7	CDS		0	0
hsa-miR-107	NM_182562	FAM169B	3124	3144	0.846153846154	-22.9	1	7.777398e-05	0.5	-0.44517337500000004	0.722887104375	-10.211258138743531	17	20	11	3UTR		0	0
hsa-miR-107	NM_182562	FAM169B	2080	2098	0.846153846154	-21.8	1	1.998429e-06	0.456	-0.06697054545454545	-0.57830161375	-16.121120212989716	15	18	7	3UTR		0	0
hsa-miR-107	NM_000875	IGF1R	803	821	0.923076923077	-24.7	1	1.478351e-05	0.162	0.1275270571428572	0.9037196549999998	-12.198088878095733	15	18	7	5UTR		0	0
hsa-miR-107	NM_000875	IGF1R	5858	5880	0.923076923077	-24.7	1	0.000931703	0.397	-0.0030463249999999886	0.12147227937500002	-7.139934634634077	17	22	8	3UTR		0	0
hsa-miR-107	NM_000875	IGF1R	7974	7999	0.807692307692	-23.3	1	0.3520053	0.647	-0.058057500000000095	-0.03393088899999997	-9.06124504818596	18	25	8	3UTR		0	0
hsa-miR-107	NM_001291858	IGF1R	803	821	0.923076923077	-24.7	1	1.478351e-05	0.162	0.1275270571428572	0.9037196549999998	-12.198088878095733	15	18	7	5UTR		0	0
hsa-miR-107	NM_001291858	IGF1R	5855	5877	0.923076923077	-24.7	1	0.000931703	0.397	-0.0030463249999999886	0.12147227937500002	-7.139934634634077	17	22	8	3UTR		0	0
hsa-miR-107	NM_001291858	IGF1R	7971	7996	0.807692307692	-23.3	1	0.3520053	0.647	-0.058057500000000095	-0.03393088899999997	-9.06124504818596	18	25	8	3UTR		0	0
hsa-miR-107	NM_145728	SYNM	110	128	0.846153846154	-20.7	1	2.723642e-05	0.265	0.1269319875	1.1429672924999998	-13.353379620878652	12	18	8	5UTR		0	0
hsa-miR-107	NM_015286	SYNM	110	128	0.846153846154	-20.7	1	2.723642e-05	0.265	0.1269319875	1.1429672924999998	-13.353379620878652	12	18	8	5UTR		0	0
hsa-miR-107	NM_001288616	TTC23	1926	1962	0.923076923077	-22.3	1	0.0009360897	0.412	1.3128385333333334	1.8590275337500004	-7.382219742266031	19	36	11	3UTR		0	0
hsa-miR-107	NM_001288616	TTC23	2833	2861	0.846153846154	-19.3	1	0.0006217699	0.471	0.8681969	1.4488786562499998	-8.056611621014136	17	28	10	3UTR		0	0
hsa-miR-107	NM_001353869	TTC23	2048	2084	0.846153846154	-22.3	1	0.0009360897	0.412	1.3187168666666667	1.3953444937499997	-7.382219742266031	19	36	11	3UTR		0	0
hsa-miR-107	NM_001353869	TTC23	2955	2983	0.846153846154	-19.3	1	0.0006217699	0.471	0.7565085300000001	1.0536341124999997	-8.056611621014136	17	28	10	3UTR		0	0
hsa-miR-107	XM_017022516	TTC23	2096	2157	0.846153846154	-22.9	1	0.0009360897	0.412	0.0	0.0	-7.382219742266031	19	37	11	3UTR		0	0
hsa-miR-107	XM_017022516	TTC23	3028	3056	0.846153846154	-19.3	1	0.0006217699	0.471	0.0	0.0	-8.056611621014136	17	28	10	3UTR		0	0
hsa-miR-107	NM_001288615	TTC23	2541	2602	0.846153846154	-22.9	1	0.0009360897	0.412	1.5900764666666665	1.2122901874999998	-7.382219742266031	19	37	11	3UTR		0	0
hsa-miR-107	NM_001288615	TTC23	3473	3501	0.846153846154	-19.3	1	0.0006217699	0.471	-0.051478254999999994	-0.01916840000000007	-8.056611621014136	17	28	10	3UTR		0	0
hsa-miR-107	XM_017022514	TTC23	2031	2092	0.846153846154	-22.9	1	0.0009360897	0.412	0.0	0.0	-7.382219742266031	19	37	11	3UTR		0	0
hsa-miR-107	XM_017022514	TTC23	2963	2991	0.846153846154	-19.3	1	0.0006217699	0.471	0.0	0.0	-8.056611621014136	17	28	10	3UTR		0	0
hsa-miR-107	NM_144598	LRRC28	3067	3092	0.961538461538	-22.3	1	0.1148806	0.662	0.6622440875000001	0.9690494474999998	-3.937574446201665	18	25	9	3UTR		0	0
hsa-miR-107	NM_144598	LRRC28	1421	1447	0.846153846154	-21.0	1	5.13239e-06	0.5	1.3542997823529412	0.76177304625	-6.618099312767468	16	26	7	3UTR		0	0
hsa-miR-107	NM_144598	LRRC28	2867	2895	1.0	-21.3	1	0.003647767	0.588	0.17602356666666666	0.18793627499999996	-8.13184806533776	17	28	6	3UTR		0	0
hsa-miR-107	NM_001284400	LRRC28	2907	2932	0.961538461538	-22.3	1	0.1148806	0.662	0.6622440875000001	0.9690494474999998	-3.937574446201665	18	25	9	3UTR		0	0
hsa-miR-107	NM_001284400	LRRC28	1261	1287	0.846153846154	-21.0	1	5.13239e-06	0.5	1.3542997823529412	0.76177304625	-6.618099312767468	16	26	7	3UTR		0	0
hsa-miR-107	NM_001284400	LRRC28	2707	2735	1.0	-21.3	1	0.003647767	0.588	0.17602356666666666	0.18793627499999996	-8.13184806533776	17	28	6	3UTR		0	0
hsa-miR-107	XM_011521220	LRRC28	68	127	0.923076923077	-23.3	1	0.05596747	0.574	0.0	0.0	-4.026373917660731	20	48	11	5UTR		0	0
hsa-miR-107	NM_001319206	MEF2A	280	328	1.0	-23.3	1	0.002458334	0.647	1.5555142	2.2643242895	-10.282012028888563	14	17	10	5UTR		0	0
hsa-miR-107	NM_001319206	MEF2A	688	706	0.846153846154	-22.3	1	0.0009373986	0.515	6.980215714285714	4.8569618312500005	-13.427474630952936	16	18	13	CDS		0	0
hsa-miR-107	NM_005587	MEF2A	280	328	1.0	-23.3	1	0.002458334	0.647	1.5555142	2.2643242895	-10.282012028888563	14	17	10	5UTR		0	0
hsa-miR-107	NM_005587	MEF2A	2290	2306	0.923076923077	-20.1	1	0.0005402385	0.618	3.993659533333333	3.23350676	-4.026373917660731	14	16	10	3UTR		0	0
hsa-miR-107	NM_001130926	MEF2A	198	246	1.0	-23.3	1	0.002458502	0.647	0.731212368	1.5050470605	-10.282012028888563	14	17	10	5UTR		0	0
hsa-miR-107	NM_001130926	MEF2A	606	624	0.846153846154	-22.3	1	0.0009373986	0.515	5.514270000000001	5.525204800000001	-13.427474630952936	16	18	13	CDS		0	0
hsa-miR-107	NM_001130927	MEF2A	198	246	1.0	-23.3	1	0.002458502	0.647	1.5555142	2.2643242895	-10.282012028888563	14	17	10	5UTR		0	0
hsa-miR-107	NM_001130927	MEF2A	402	420	0.846153846154	-22.3	1	0.001986638	0.515	6.980215714285714	4.8569618312500005	-13.427474630952936	16	18	13	CDS		0	0
hsa-miR-107	NM_001130928	MEF2A	21	69	1.0	-23.3	1	0.0002516456	0.647	0.731212368	1.8688177488382351	-10.282012028888563	14	17	10	5UTR		0	0
hsa-miR-107	NM_001130928	MEF2A	225	243	0.846153846154	-22.3	1	0.001986638	0.515	5.514270000000001	5.2293280625000005	-13.427474630952936	16	18	13	CDS		0	0
hsa-miR-107	NM_152449	LYSMD4	2391	2441	0.923076923077	-23.7	1	3.393208e-05	0.338	0.11626066666666669	2.3878609874999994	-7.794895910253615	21	50	8	3UTR		0	0
hsa-miR-107	NM_001284418	LYSMD4	2201	2251	0.846153846154	-23.7	1	3.393208e-05	0.338	0.903086611111111	1.752701075	-7.794895910253615	21	50	8	3UTR		0	0
hsa-miR-107	NM_139057	ADAMTS17	1106	1123	1.0	-22.9	1	0.0001591052	0.368	0.14852922500000001	-0.08680771250000002	-11.207409090692002	13	17	8	CDS		0	0
hsa-miR-107	NM_178842	CERS3	2459	2509	1.0	-22.4	1	0.002199336	0.471	1.1354784545454544	1.3102090999999998	-7.163349424783512	16	19	12	3UTR		0	0
hsa-miR-107	NM_178842	CERS3	2434	2462	0.923076923077	-19.4	1	0.006767239	0.515	0.6375771625	1.103829035	-12.394306250537213	13	28	8	3UTR		0	0
hsa-miR-107	NM_001290342	CERS3	2552	2602	1.0	-22.4	1	0.002199336	0.471	3.1286305454545453	2.136477625	-7.163349424783512	16	19	12	3UTR		0	0
hsa-miR-107	NM_001290342	CERS3	2527	2555	0.846153846154	-19.4	1	0.006767239	0.515	2.200845875	2.238160205	-12.394306250537213	13	28	8	3UTR		0	0
hsa-miR-107	NM_001040616	LINS1	2110	2130	0.846153846154	-20.3	1	0.007548964	0.544	-0.29464408571428574	-0.29964457375	-10.204762790161691	17	20	12	CDS		0	0
hsa-miR-107	NM_001040616	LINS1	48	66	0.846153846154	-18.7	1	2.399897e-07	0.471	-1.0694364749999998	-0.0778046780263158	-15.29389223062601	15	18	8	5UTR		0	0
hsa-miR-107	NM_198243	ASB7	635	660	0.923076923077	-22.9	1	0.001624721	0.456	0.18220725999999995	1.1670808754999997	-9.286098677140124	18	25	10	5UTR		0	0
hsa-miR-107	NM_198243	ASB7	3914	3943	0.923076923077	-22.3	1	8.791807e-05	0.691	1.7834724444444443	2.0972265749999996	-7.307599033628058	16	18	16	3UTR		0	0
hsa-miR-107	NM_024708	ASB7	635	660	0.846153846154	-22.9	1	0.001624721	0.456	1.31039796	0.33292752675000004	-9.286098677140124	18	25	10	5UTR		0	0
hsa-miR-107	NM_024652	LRRK1	2207	2230	1.0	-25.8	1	0.005036836	0.471	2.54578624961	3.6733908686037493	-9.286098677140124	17	23	10	CDS		0	0
hsa-miR-107	NM_024652	LRRK1	2509	2526	0.846153846154	-24.1	1	4.513771e-06	0.353	4.133813281818182	4.3765176875	-11.389672823365393	15	17	13	CDS		0	0
hsa-miR-107	NM_203472	SELENOS	790	806	0.846153846154	-19.8	1	9.414969e-05	0.574	0.06224761857142858	0.025351742375000028	-12.893365778234283	14	16	7	3UTR		0	0
hsa-miR-107	NM_003090	SNRPA1	937	958	0.923076923077	-20.1	1	0.0002490193	0.647	5.3197989	3.8458011400000003	-8.91699543934141	17	21	10	3UTR		0	0
hsa-miR-107	NM_001291309	PCSK6	1608	1651	0.807692307692	-22.5	1	3.221074e-05	0.368	3.3387050947368424	2.36461274875	-3.793324837357118	16	21	6	CDS		0	0
hsa-miR-107	NM_138319	PCSK6	2386	2413	0.846153846154	-22.2	1	0.0004441368	0.426	3.736467	3.877399075	-12.25512276139502	19	27	15	CDS		0	0
hsa-miR-107	NM_002570	PCSK6	1853	1873	0.846153846154	-22.2	1	2.198084e-07	0.324	3.3696426736842104	2.40995727375	-3.793324837357118	16	20	6	CDS		0	0
hsa-miR-107	NM_002570	PCSK6	2425	2452	0.846153846154	-22.2	1	0.0004431401	0.426	3.380927294117647	3.8941884250000003	-12.25512276139502	19	27	15	CDS		0	0
hsa-miR-107	NM_138323	PCSK6	2714	2745	0.846153846154	-23.0	1	0.0003512769	0.559	0.6699670033333334	0.485739665	-6.514540193678739	19	31	7	3UTR		0	0
hsa-miR-107	NM_138323	PCSK6	1853	1873	0.846153846154	-22.2	1	2.198084e-07	0.324	5.190856789473685	3.9503084625000007	-3.793324837357118	16	20	6	CDS		0	0
hsa-miR-107	NM_138324	PCSK6	2760	2791	0.846153846154	-23.0	1	0.0003512769	0.559	0.6699670033333334	0.485739665	-6.514540193678739	19	31	7	3UTR		0	0
hsa-miR-107	NM_138324	PCSK6	1853	1873	0.846153846154	-22.2	1	2.198084e-07	0.324	5.064251526315789	3.9652330250000003	-3.793324837357118	16	20	6	CDS		0	0
hsa-miR-107	NM_138325	PCSK6	1853	1873	0.846153846154	-22.2	1	2.198084e-07	0.324	0.7402182684210526	0.54251401375	-3.793324837357118	16	20	6	CDS		0	0
hsa-miR-107	NM_025141	TM2D3	52	87	0.846153846154	-25.0	1	7.645591e-05	0.338	0.18299093299999997	-0.08301343775	-3.937574446201665	18	22	8	CDS		0	0
hsa-miR-107	NM_025141	TM2D3	675	701	0.923076923077	-24.6	1	0.007350982	0.515	4.263802989375	4.661049172875001	-7.650646301409068	19	26	9	CDS		0	0
hsa-miR-107	NM_078474	TM2D3	66	87	0.846153846154	-24.8	1	4.013693e-05	0.338	0.06261273299999999	-0.17513387737499997	-3.937574446201665	18	21	8	CDS		0	0
hsa-miR-107	NM_078474	TM2D3	753	779	0.846153846154	-24.6	1	0.007350982	0.515	5.535295250000001	5.168110972874999	-7.650646301409068	19	26	9	CDS		0	0
hsa-miR-107	NM_152334	TARSL2	171	185	0.923076923077	-18.4	1	9.653904e-06	0.265	0.03920480000000002	0.04731329125000001	-12.286580223671667	13	14	13	CDS		0	0
hsa-miR-107	NM_001005326	OR4F6	281	345	0.923076923077	-21.4	1	0.0002254185	0.5	1.3031194545454545	-0.06774717375	-7.517426836101634	19	26	11	CDS		0	0
hsa-miR-107	NM_001001674	OR4F15	286	345	0.923076923077	-22.4	1	0.0004845826	0.471	0.6014702181818182	0.28298435125	-7.517426836101634	20	26	11	CDS		0	0
hsa-miR-107	NM_001004195	OR4F4	669	706	0.846153846154	-21.2	1	0.0004143101	0.603	-1.609996833333333	-0.026473543749999925	-7.307599033628058	17	24	8	CDS		0	0
hsa-miR-107	XM_006724900	LOC102723502	4504	4529	0.846153846154	-23.2	1	0.007485437	0.382	0.0	0.0	-6.825347112316308	18	25	7	3UTR		0	0
hsa-miR-107	XM_006724900	LOC102723502	767	825	0.807692307692	-20.6	1	5.210008e-05	0.588	0.0	0.0	-3.937574446201665	21	58	9	CDS		0	0
hsa-miR-107	XM_011546199	LOC102723502	767	825	0.807692307692	-20.6	1	5.210008e-05	0.588	0.0	0.0	-3.937574446201665	21	58	9	CDS		0	0
hsa-miR-107	XM_011546199	LOC102723502	1068	1086	0.923076923077	-19.5	1	0.000737382	0.603	0.0	0.0	-8.452480037449755	14	18	6	CDS		0	0
hsa-miR-107	XM_011546222	LOC102723532	682	706	0.846153846154	-19.1	1	0.0001728083	0.471	0.0	0.0	-9.592934641634889	19	24	10	CDS		0	0
hsa-miR-107	NM_001015054	MPG	65	91	0.923076923077	-19.7	1	0.001278152	0.397	0.1373753	-0.13484885874999997	-10.44357504627042	14	21	6	5UTR		0	0
hsa-miR-107	NM_001077350	NPRL3	1299	1320	0.846153846154	-23.4	1	1.174711e-07	0.382	-0.343533175	2.2477735350000003	-6.004329946239545	18	21	12	CDS		0	0
hsa-miR-107	NM_001003938	HBM	417	463	0.923076923077	-22.9	1	0.0001046075	0.441	-0.5790044875	0.05760963437500007	-12.77431690339336	13	15	13	CDS		0	0
hsa-miR-107	NM_005331	HBQ1	181	208	0.923076923077	-22.7	1	3.530108e-05	0.324	0.14461970625000006	0.5263760437499999	-7.743193722571788	19	27	8	CDS		0	0
hsa-miR-107	NM_001330420	LUC7L	986	1011	0.923076923077	-20.0	1	0.01706588	0.544	5.320476533333332	5.5203502575	-8.851285568499378	18	25	8	5UTR	MIRT556395	0	0
hsa-miR-107	NM_032039	FAM234A	1420	1440	1.0	-23.9	1	3.866171e-05	0.368	0.564291	0.8016684737500002	-10.31640003075721	17	20	10	CDS		0	0
hsa-miR-107	NM_032039	FAM234A	3025	3043	0.923076923077	-23.6	1	5.227875e-05	0.353	0.0	0.0	-7.307599033628058	15	18	8	3UTR		0	0
hsa-miR-107	NM_001284497	FAM234A	1413	1433	1.0	-23.9	1	3.866171e-05	0.368	0.564291	0.8016684737500002	-10.31640003075721	17	20	10	CDS		0	0
hsa-miR-107	NM_001284497	FAM234A	3018	3036	0.923076923077	-23.6	1	5.227875e-05	0.353	0.0	0.0	-7.307599033628058	15	18	8	3UTR		0	0
hsa-miR-107	NM_006849	PDIA2	51	69	0.846153846154	-22.8	1	0.001974994	0.368	-0.28651674285714285	0.09759624999999995	-7.307599033628058	14	18	7	CDS		0	0
hsa-miR-107	NM_181050	AXIN1	1664	1705	1.0	-24.0	1	0.0004109984	0.279	1.102723875	2.48392105875	-6.072460932479071	16	20	9	CDS		0	0
hsa-miR-107	NM_003502	AXIN1	1664	1705	1.0	-24.0	1	0.0004109984	0.279	2.62770475	1.8405242462499998	-6.072460932479071	16	20	9	CDS		0	0
hsa-miR-107	NM_006428	MRPL28	551	579	0.846153846154	-24.4	1	1.081825e-05	0.353	-0.4226394933333334	-0.4071729412500001	-7.284377755798021	20	28	9	CDS		0	0
hsa-miR-107	XM_011522351	MRPL28	485	534	0.923076923077	-24.1	1	1.081825e-05	0.353	0.0	0.0	-7.284377755798021	20	29	9	CDS		0	0
hsa-miR-107	XM_011522351	MRPL28	56	77	0.846153846154	-22.8	1	0.0001638565	0.368	0.0	0.0	-16.121120212989716	14	21	9	CDS		0	0
hsa-miR-107	XM_005255041	MRPL28	518	567	0.923076923077	-24.1	1	1.081825e-05	0.353	0.0	0.0	-7.284377755798021	20	29	9	CDS		0	0
hsa-miR-107	XM_005255041	MRPL28	89	110	0.846153846154	-22.8	1	0.0001347446	0.368	0.0	0.0	-16.121120212989716	14	21	9	CDS		0	0
hsa-miR-107	NM_021259	TMEM8A	1380	1401	0.923076923077	-23.7	1	0.0002014023	0.412	2.2194690875	3.72090918375	-5.892671223205703	18	21	11	CDS		0	0
hsa-miR-107	NM_021259	TMEM8A	1748	1782	0.846153846154	-24.4	1	0.0008352718	0.324	5.904355000000002	2.8584646199999995	-9.430348285984671	19	34	8	CDS		0	0
hsa-miR-107	NM_001286439	NME4	420	442	0.846153846154	-19.7	1	0.03217172	0.353	2.456995	2.285882185	-12.17590773124625	16	22	8	5UTR		0	0
hsa-miR-107	NM_001286433	NME4	233	255	0.846153846154	-19.7	1	0.009191109	0.368	2.456995	2.419377130000001	-12.17590773124625	16	22	8	CDS		0	0
hsa-miR-107	NM_001286440	NME4	549	571	0.846153846154	-19.7	1	0.03217172	0.353	2.456995	2.285882185	-12.17590773124625	16	22	8	5UTR		0	0
hsa-miR-107	NM_020664	DECR2	1391	1409	0.846153846154	-21.4	1	0.0001437928	0.338	-1.0410091111111113	-0.3797525487500001	-15.111354699082018	16	18	9	3UTR		0	0
hsa-miR-107	NM_014700	RAB11FIP3	4090	4126	0.923076923077	-24.5	1	2.538201e-05	0.412	-0.278133939	1.3716230224999997	-7.140128146953473	17	36	10	3UTR		0	0
hsa-miR-107	NM_014700	RAB11FIP3	1151	1176	0.846153846154	-24.5	1	0.0005054151	0.397	2.6393748599999998	2.0410872825000004	-8.647811572420224	20	25	8	CDS		0	0
hsa-miR-107	NM_001142272	RAB11FIP3	3044	3080	0.923076923077	-24.5	1	2.538201e-05	0.412	-0.17893991799999998	0.18549566799999995	-7.140128146953473	17	36	10	3UTR		0	0
hsa-miR-107	NM_005632	CAPN15	2026	2047	1.0	-27.3	1	6.567258e-07	0.265	2.0770977777777784	2.9434762462499995	-8.303804028968646	18	21	15	CDS		0	0
hsa-miR-107	NM_005632	CAPN15	380	400	1.0	-23.8	1	0.0008995823	0.309	-0.40136759636363645	-1.1787405997500002	-9.94954242798301	16	20	11	CDS		0	0
hsa-miR-107	NM_004204	PIGQ	963	1017	0.846153846154	-29.5	1	0.0003178236	0.324	2.878114222222222	1.8604130225000004	-8.340767414043784	19	25	9	CDS		0	0
hsa-miR-107	NM_148920	PIGQ	963	1017	0.846153846154	-29.5	1	0.0003178236	0.324	2.878114222222222	1.8604130225000004	-8.340767414043784	19	25	9	CDS		0	0
hsa-miR-107	NM_001172663	RAB40C	2602	2644	0.923076923077	-23.8	1	0.00178192	0.426	-0.21454123741935488	-0.04885831675000005	-8.851285568499378	19	42	10	3UTR		0	0
hsa-miR-107	NM_001172664	RAB40C	2494	2536	0.923076923077	-23.8	1	0.00178192	0.426	-0.21454123741935488	-0.04885831675000005	-8.851285568499378	19	42	10	3UTR		0	0
hsa-miR-107	NM_001172665	RAB40C	2454	2496	0.923076923077	-23.8	1	0.00178192	0.426	-0.21454123741935488	-0.04885831675000005	-8.851285568499378	19	42	10	3UTR		0	0
hsa-miR-107	NM_001172666	RAB40C	2397	2439	0.846153846154	-23.8	1	0.00178192	0.426	-0.6480586183870969	-0.035068249375000055	-8.851285568499378	19	42	10	3UTR		0	0
hsa-miR-107	NM_053284	WFIKKN1	1373	1419	0.846153846154	-23.6	1	4.262948e-06	0.368	2.5832678568888885	2.3982315445	-3.793324837357118	18	46	9	CDS		0	0
hsa-miR-107	NM_053284	WFIKKN1	800	816	0.846153846154	-22.7	1	0.0005370823	0.25	-0.007079299999999966	1.4510635575	-10.682668576368258	14	16	12	CDS		0	0
hsa-miR-107	NM_001288710	METTL26	411	431	0.846153846154	-19.6	1	0.0002433724	0.412	2.91729844	1.4637489074999999	-10.853006489841482	15	20	8	CDS		0	0
hsa-miR-107	NM_138418	MCRIP2	541	598	0.923076923077	-24.2	1	0.04132379	0.426	1.7968192774999998	1.7187656387499999	-3.793324837357118	17	45	10	CDS		0	0
hsa-miR-107	NM_145294	WDR90	2058	2082	0.923076923077	-24.1	1	0.0001534239	0.324	1.9609255625000004	2.03252373625	-6.750673256795928	19	24	8	CDS		0	0
hsa-miR-107	NM_145294	WDR90	2476	2494	0.846153846154	-22.8	1	1.14013e-05	0.309	1.9200303333333333	0.7702664062499999	-8.507486218929476	16	18	10	CDS		0	0
hsa-miR-107	NM_001278720	RHBDL1	264	307	0.846153846154	-23.9	1	1.910756e-07	0.353	2.2405335454545456	2.63614077125	-11.65283876607969	20	43	11	CDS		0	0
hsa-miR-107	NM_001318733	RHBDL1	361	404	0.846153846154	-23.9	1	1.910756e-07	0.353	2.6240726363636364	2.3597280275	-11.65283876607969	20	43	11	CDS		0	0
hsa-miR-107	NM_001293197	STUB1	676	728	0.948717948718	-23.5	1	0.00038875	0.353	4.100972825641025	3.4312912275	-7.560796672566943	20	52	8	5UTR		0	0
hsa-miR-107	NM_005861	STUB1	587	639	0.948717948718	-23.5	1	0.001583132	0.353	4.100972825641025	3.4312912275	-7.560796672566943	20	52	8	CDS		0	0
hsa-miR-107	NM_001323919	JMJD8	343	388	1.0	-24.9	1	1.624039e-05	0.338	3.4960834	2.1836406674999997	-8.851285568499378	16	29	10	CDS		0	0
hsa-miR-107	NM_001005920	JMJD8	336	381	0.923076923077	-24.9	1	1.624039e-05	0.338	0.05383026	1.9394266949999999	-8.851285568499378	16	29	10	CDS		0	0
hsa-miR-107	XM_011522699	WDR24	2970	2991	1.0	-22.0	1	5.283834e-05	0.294	0.0	0.0	-6.106959766537749	17	21	11	CDS		0	0
hsa-miR-107	XM_011522699	WDR24	2141	2161	0.846153846154	-22.1	1	0.002273196	0.397	0.0	0.0	-8.707035959654831	15	20	6	CDS		0	0
hsa-miR-107	NM_032259	WDR24	2466	2487	0.897435897436	-22.0	1	5.283834e-05	0.294	4.648669642857143	1.8839942075000005	-6.106959766537749	17	21	11	CDS		0	0
hsa-miR-107	NM_032259	WDR24	1637	1657	0.846153846154	-22.1	1	0.002273196	0.397	5.296916	4.9988856225	-8.707035959654831	15	20	6	CDS		0	0
hsa-miR-107	NM_153350	FBXL16	2942	2964	0.846153846154	-23.7	1	3.660724e-05	0.397	1.034229	2.73845033	-9.546310497296824	18	22	7	3UTR		0	0
hsa-miR-107	NM_153350	FBXL16	674	714	0.846153846154	-23.4	1	1.714991e-06	0.294	0.1060159222222222	0.5009052837499999	-3.793324837357118	21	40	7	CDS		0	0
hsa-miR-107	NM_153350	FBXL16	1651	1668	0.846153846154	-22.8	1	1.029937e-08	0.324	-0.7428543240000002	-0.11500467325	-8.507486218929476	15	17	10	CDS		0	0
hsa-miR-107	NM_024042	METRN	1900	1925	0.923076923077	-26.7	1	0.006587258	0.338	-0.5716547461538463	-0.43788612499999996	-5.337011372228436	18	20	18	3UTR		0	0
hsa-miR-107	NM_001031737	CCDC78	728	761	1.0	-25.0	1	8.278241e-07	0.353	-0.18814885714285712	0.048884797499999966	-7.883695381712681	17	20	12	CDS		0	0
hsa-miR-107	NM_022493	NARFL	1121	1141	0.923076923077	-24.6	1	5.690687e-06	0.382	2.94758912	2.5947092644999996	-8.755638902554553	16	20	10	CDS		0	0
hsa-miR-107	NM_001304799	NARFL	1203	1223	0.846153846154	-24.6	1	5.690687e-06	0.382	1.6307165000000001	2.278159884	-8.755638902554553	16	20	10	CDS		0	0
hsa-miR-107	NM_005823	MSLN	1726	1766	0.846153846154	-20.6	1	4.427717e-06	0.397	0.05075327012820511	-0.22509059471249987	-3.793324837357118	19	40	11	CDS		0	0
hsa-miR-107	NM_001177355	MSLN	1666	1706	0.846153846154	-20.6	1	4.427717e-06	0.397	0.05075327012820511	-0.22509059471249987	-3.793324837357118	19	40	11	CDS		0	0
hsa-miR-107	NM_013404	MSLN	1693	1733	0.846153846154	-20.6	1	4.427717e-06	0.397	-0.5973591815128205	0.09957124318750003	-3.793324837357118	19	40	11	CDS		0	0
hsa-miR-107	NM_001324412	RPUSD1	1409	1441	0.871794871795	-22.0	1	0.02995562	0.368	3.2132889727272724	3.3384088575	-5.337011372228436	16	32	11	3UTR		1	1
hsa-miR-107	NM_001324410	RPUSD1	1508	1540	0.846153846154	-22.0	1	0.02995562	0.368	1.3027933454545455	2.8097997625000004	-5.337011372228436	16	32	11	3UTR		1	1
hsa-miR-107	NM_058192	RPUSD1	1023	1046	0.846153846154	-21.5	1	8.487665e-06	0.309	0.9842900272727271	0.83626831875	-3.793324837357118	18	23	7	CDS		1	1
hsa-miR-107	NM_022092	CHTF18	2490	2515	0.923076923077	-21.9	1	0.0004538463	0.368	3.142614857142857	2.8787666662499998	-10.406611661195281	16	25	7	CDS		0	0
hsa-miR-107	XM_005255471	CHTF18	2572	2597	0.923076923077	-21.9	1	0.0004538463	0.368	0.0	0.0	-10.406611661195281	16	25	7	CDS		0	0
hsa-miR-107	NM_014587	SOX8	689	729	0.923076923077	-25.2	1	2.976779e-05	0.324	2.6709137142857142	2.8175536249999986	-7.236136814494244	17	21	7	CDS		0	0
hsa-miR-107	NM_001053	SSTR5	337	362	1.0	-25.0	1	0.0008115653	0.368	1.9025651199999998	3.3025898775000004	-7.27063564855292	15	17	15	CDS		0	0
hsa-miR-107	NM_207419	C1QTNF8	2532	2551	0.807692307692	-24.3	1	0.000121747	0.324	1.3945125	1.418126815	-12.053839269251187	15	19	10	3UTR		0	0
hsa-miR-107	NM_021098	CACNA1H	4287	4307	0.846153846154	-28.1	1	1.300299e-06	0.324	3.9017158181818186	3.3824954700000003	-16.265369821834263	17	20	11	CDS		0	0
hsa-miR-107	NM_021098	CACNA1H	2725	2774	1.0	-28.0	1	0.003359009	0.397	1.138947777777778	2.6550938525000003	-11.35165869953655	17	24	9	CDS		0	0
hsa-miR-107	NM_001005407	CACNA1H	4287	4307	0.846153846154	-28.1	1	1.300299e-06	0.324	4.08213609090909	3.7393413937499997	-16.265369821834263	17	20	11	CDS		0	0
hsa-miR-107	NM_001005407	CACNA1H	2725	2774	0.846153846154	-28.0	1	0.003359009	0.397	5.1214892222222215	4.230664463749999	-11.35165869953655	17	24	9	CDS		0	0
hsa-miR-107	XM_006720967	CACNA1H	4134	4154	0.923076923077	-28.1	1	1.300299e-06	0.324	0.0	0.0	-16.265369821834263	17	20	11	CDS		0	0
hsa-miR-107	XM_006720967	CACNA1H	2572	2621	1.0	-28.0	1	0.003359009	0.397	0.0	0.0	-11.35165869953655	17	24	9	CDS		0	0
hsa-miR-107	NM_012467	TPSG1	454	482	0.846153846154	-22.8	1	1.146305e-06	0.324	-0.241181475	-0.4572686562499998	-11.128578504378995	14	21	8	CDS		0	0
hsa-miR-107	NM_024164	TPSB2	145	165	0.846153846154	-20.4	1	1.33322e-05	0.338	-0.6870764444444446	-0.7278060674999998	-11.715836956783981	17	20	15	CDS		0	0
hsa-miR-107	NM_012217	TPSD1	1	18	0.884615384615	-18.6	1	0.05012109	0.362	0.0	0.0	-10.98788776029112	15	17	13	5UTR		0	0
hsa-miR-107	NM_194260	UBE2I	1451	1500	1.0	-27.7	1	0.006072288	0.456	-0.12121272500000002	-0.3205505475	-4.6730240064523	18	23	8	3UTR		0	0
hsa-miR-107	NM_194261	UBE2I	1303	1352	1.0	-27.7	1	0.006072288	0.456	-0.12121272500000002	-0.3205505475	-4.6730240064523	18	23	8	3UTR		0	0
hsa-miR-107	NM_194259	UBE2I	1588	1637	1.0	-27.7	1	0.006072288	0.456	0.38479762500000003	-0.5551554599999999	-4.6730240064523	18	23	8	3UTR		0	0
hsa-miR-107	NM_003345	UBE2I	1331	1380	1.0	-27.7	1	0.006072288	0.456	0.38479762500000003	-0.5551554599999999	-4.6730240064523	18	23	8	3UTR		0	0
hsa-miR-107	XM_017023640	UBE2I	1728	1777	0.923076923077	-27.7	1	0.006072288	0.456	0.0	0.0	-4.6730240064523	18	23	8	3UTR		0	0
hsa-miR-107	XM_024450432	UBE2I	1480	1529	0.923076923077	-27.7	1	0.006072288	0.456	0.0	0.0	-4.6730240064523	18	23	8	3UTR		0	0
hsa-miR-107	NM_001286464	BAIAP3	511	545	1.0	-26.1	1	1.352146e-05	0.368	1.4830211272727274	1.260493285	-11.913933085066086	16	20	11	CDS		0	0
hsa-miR-107	NM_001286464	BAIAP3	2638	2659	1.0	-25.6	1	0.01540848	0.353	2.05861545	1.5673424474999993	-7.140128146953473	17	21	7	CDS		0	0
hsa-miR-107	NM_001199097	BAIAP3	460	494	1.0	-26.1	1	1.352146e-05	0.368	1.4830211272727274	1.260493285	-11.913933085066086	16	20	11	CDS		0	0
hsa-miR-107	NM_001199097	BAIAP3	2587	2608	1.0	-25.6	1	0.01540848	0.353	2.05861545	1.5673424474999993	-7.140128146953473	17	21	7	CDS		0	0
hsa-miR-107	NM_001199098	BAIAP3	2518	2539	1.0	-25.6	1	0.01540848	0.353	2.05861545	1.5673424474999993	-7.140128146953473	17	21	7	CDS		0	0
hsa-miR-107	NM_001199098	BAIAP3	1486	1531	0.846153846154	-24.3	1	9.421819e-07	0.368	0.7816332727272726	0.8564960875000001	-3.793324837357118	22	45	10	CDS		0	0
hsa-miR-107	NM_001199099	BAIAP3	2503	2524	1.0	-25.6	1	0.01540848	0.353	2.05861545	1.5673424474999993	-7.140128146953473	17	21	7	CDS		0	0
hsa-miR-107	NM_001199099	BAIAP3	1471	1516	0.846153846154	-24.3	1	9.421819e-07	0.368	0.7816332727272726	0.8564960875000001	-3.793324837357118	22	45	10	CDS		0	0
hsa-miR-107	NM_003933	BAIAP3	568	602	0.961538461538	-26.1	1	1.352146e-05	0.368	1.2140456727272728	0.5167009925	-11.913933085066086	16	20	11	CDS		0	0
hsa-miR-107	NM_003933	BAIAP3	2695	2716	0.923076923077	-25.6	1	0.01540848	0.353	2.58918985	0.8363286837499999	-7.140128146953473	17	21	7	CDS		0	0
hsa-miR-107	NM_001199096	BAIAP3	518	552	0.961538461538	-26.1	1	1.352146e-05	0.368	1.2140456727272728	0.5167009925	-11.913933085066086	16	20	11	CDS		0	0
hsa-miR-107	NM_001199096	BAIAP3	2537	2558	0.923076923077	-25.6	1	0.01540848	0.353	2.58918985	0.8363286837499999	-7.140128146953473	17	21	7	CDS		0	0
hsa-miR-107	NM_001001410	TSR3	695	715	0.846153846154	-22.8	1	5.552742e-05	0.324	2.8798898750000004	4.3376043525	-13.353379620878652	13	20	8	CDS		0	0
hsa-miR-107	NM_001193388	UNKL	3345	3369	0.846153846154	-21.7	1	0.0003334142	0.5	4.078323166666666	2.6695924874999997	-12.692545543276735	17	24	6	3UTR		0	0
hsa-miR-107	NM_001193388	UNKL	1955	1988	0.846153846154	-22.8	1	2.568093e-08	0.294	0.171634	-0.12643814375	-9.286098677140124	15	17	15	CDS		0	0
hsa-miR-107	NM_001193389	UNKL	813	846	1.0	-22.8	1	2.568093e-08	0.294	0.370358693	0.45222429487500004	-9.286098677140124	15	17	15	CDS		0	0
hsa-miR-107	NM_001193389	UNKL	3670	3689	0.923076923077	-21.6	1	6.052352e-07	0.485	2.1008657	2.6348797675	-8.647811572420224	15	19	7	3UTR		0	0
hsa-miR-107	NM_001193389	UNKL	2203	2227	0.846153846154	-21.7	1	0.0003334142	0.5	-0.32108566666666666	0.33025710125000013	-12.692545543276735	17	24	6	3UTR		0	0
hsa-miR-107	NM_001276414	UNKL	4016	4035	0.923076923077	-21.6	1	6.052352e-07	0.485	2.1008657	2.6348797675	-8.647811572420224	15	19	7	3UTR		0	0
hsa-miR-107	NM_001276414	UNKL	2549	2573	0.923076923077	-21.7	1	0.0003334142	0.5	2.294023	2.0900578774999996	-12.692545543276735	17	24	6	3UTR		0	0
hsa-miR-107	NM_001272051	C16orf91	265	319	0.923076923077	-25.6	1	9.872195e-06	0.353	-0.00922779999999998	-0.23941533124999997	-11.207409090692002	15	23	8	CDS		0	0
hsa-miR-107	NM_001272051	C16orf91	547	570	0.923076923077	-21.3	1	0.00017318	0.412	-0.1407635625	0.12625280875000006	-8.196517805199235	18	23	8	3UTR		0	0
hsa-miR-107	NM_001143980	CCDC154	490	508	0.923076923077	-24.1	1	4.974883e-09	0.279	0.7117345780000001	0.4307383616249999	-8.507486218929476	15	18	10	CDS		0	0
hsa-miR-107	NM_001114331	CLCN7	1675	1698	0.846153846154	-23.4	1	4.348159e-06	0.324	0.4310159384615384	1.62601024	-6.723767449401163	19	23	8	CDS		0	0
hsa-miR-107	NM_001287	CLCN7	3181	3202	0.846153846154	-25.4	1	0.0002308116	0.412	4.020682449999999	4.493417285	-4.95700071937229	17	21	10	3UTR		0	0
hsa-miR-107	NM_001328608	PTX4	1021	1068	0.846153846154	-26.2	1	4.94559e-07	0.353	0.2631908384615385	0.18898036874999996	-5.226705058867908	19	25	10	CDS		0	0
hsa-miR-107	NM_001328608	PTX4	1363	1380	0.923076923077	-21.6	1	0.0006978697	0.382	-0.3455348888888889	0.4435051487500001	-10.197951702667437	13	17	9	CDS		0	0
hsa-miR-107	NM_001013658	PTX4	1006	1053	0.846153846154	-26.2	1	4.94559e-07	0.353	0.013218176923076919	0.25329631875	-5.226705058867908	19	25	10	CDS		0	0
hsa-miR-107	NM_016111	TELO2	678	700	0.923076923077	-23.6	1	1.742239e-06	0.309	2.1342899555555555	0.9703972299999999	-8.303804028968646	18	22	12	CDS		0	0
hsa-miR-107	NM_016111	TELO2	2743	2765	0.846153846154	-22.7	1	3.793388e-05	0.353	2.581591090909091	1.3030269887500008	-10.607994720847877	17	22	7	CDS		0	0
hsa-miR-107	NM_014714	IFT140	3221	3245	1.0	-23.3	1	0.0001424425	0.441	2.31752707	2.9671998137499997	-9.076037894184761	19	24	7	CDS		0	0
hsa-miR-107	NM_014714	IFT140	2141	2176	0.846153846154	-22.3	1	0.007009339	0.559	2.6144748441176477	4.8179938387500005	-4.95700071937229	17	35	10	CDS		0	0
hsa-miR-107	NM_014714	IFT140	4748	4783	0.846153846154	-21.5	1	0.0001000635	0.412	2.5234011874999998	2.0136045795	-8.340767414043784	19	35	8	CDS		0	0
hsa-miR-107	XM_006720992	IFT140	105	123	0.923076923077	-23.4	1	0.0005686687	0.382	0.0	0.0	-12.110873152550473	17	18	17	5UTR		0	0
hsa-miR-107	XM_006720992	IFT140	1695	1719	0.846153846154	-23.3	1	0.0001424425	0.441	0.0	0.0	-9.076037894184761	19	24	7	CDS		0	0
hsa-miR-107	XM_006720992	IFT140	3655	3671	0.923076923077	-20.5	1	1.855979e-06	0.279	0.0	0.0	-10.997449611005424	15	16	15	3UTR		0	0
hsa-miR-107	NM_020825	CRAMP1	4464	4485	0.923076923077	-23.0	1	0.003660912	0.441	-0.12218877999999997	-0.2499830174999999	-8.025986379406618	17	21	10	3UTR		0	0
hsa-miR-107	NM_144570	JPT2	934	985	0.846153846154	-22.0	1	2.462415e-05	0.485	-0.28883648571428566	-0.5706662025000001	-9.81143341104328	16	20	7	3UTR		0	0
hsa-miR-107	NM_023936	MRPS34	693	717	0.846153846154	-19.9	1	4.190307e-05	0.441	2.938212636363636	2.4368231325	-15.347577254970899	17	24	9	3UTR		0	0
hsa-miR-107	NM_023936	MRPS34	202	224	0.923076923077	-19.0	1	0.0009939647	0.221	-0.9482263333333333	-1.023748635	-9.940866440440265	16	22	10	CDS		0	0
hsa-miR-107	NM_001300900	MRPS34	714	738	0.846153846154	-19.9	1	4.190307e-05	0.441	2.938212636363636	2.4368231325	-15.347577254970899	17	24	9	3UTR		0	0
hsa-miR-107	NM_001300900	MRPS34	202	224	0.923076923077	-19.0	1	0.0009939647	0.221	-0.9482263333333333	-1.023748635	-9.940866440440265	16	22	10	CDS		0	0
hsa-miR-107	NM_080861	SPSB3	1374	1400	0.923076923077	-23.7	1	3.112068e-07	0.294	1.3354675777777778	2.258190605	-6.5795178405566155	16	20	9	3UTR		0	0
hsa-miR-107	NM_001324081	SPSB3	1331	1378	0.923076923077	-23.7	1	3.112068e-07	0.294	1.4771136222222223	2.46897542625	-6.5795178405566155	16	20	9	3UTR		0	0
hsa-miR-107	NM_001284501	NUBP2	200	239	0.923076923077	-22.5	1	1.066324e-05	0.412	-0.07771612500000001	-0.0018481500000000102	-11.128578504378995	15	21	8	5UTR		0	0
hsa-miR-107	NM_004970	IGFALS	103	123	0.884615384615	-28.4	1	8.750012e-06	0.265	-0.43374877500000003	-0.36979116749999996	-9.59801268497865	18	20	11	CDS		0	0
hsa-miR-107	NM_001146006	IGFALS	211	237	0.846153846154	-28.6	1	0.0001646741	0.235	0.2563101375000001	1.5169309862500002	-9.59801268497865	18	21	11	CDS		0	0
hsa-miR-107	NM_001146006	IGFALS	1343	1361	0.923076923077	-23.1	1	6.252719e-05	0.294	4.113868399999999	3.4213839737500003	-8.683814681824792	15	18	9	CDS		0	0
hsa-miR-107	NM_001286249	HAGH	112	140	0.846153846154	-20.0	1	1.385832e-05	0.309	-0.6731870071428572	0.05646943625000003	-9.546562468637928	16	19	11	5UTR		0	0
hsa-miR-107	NM_005326	HAGH	122	140	0.846153846154	-20.3	1	1.385832e-05	0.309	-0.15261669285714285	-0.21576616125	-9.546562468637928	16	18	11	5UTR		0	0
hsa-miR-107	NM_001040427	HAGH	112	140	0.846153846154	-20.0	1	1.385832e-05	0.309	-0.6731870071428572	0.05646943625000003	-9.546562468637928	16	19	11	5UTR		0	0
hsa-miR-107	NM_016332	MSRB1	801	822	0.923076923077	-22.8	1	4.416316e-08	0.412	-0.054471690909090924	-0.5056466725000001	-14.38368097449574	18	21	12	3UTR		0	0
hsa-miR-107	NM_016332	MSRB1	373	396	0.846153846154	-20.8	1	0.0001936565	0.441	1.2673857437500002	0.24845829125000005	-6.825347112316308	19	23	11	CDS		0	0
hsa-miR-107	NM_004548	NDUFB10	625	675	0.923076923077	-27.8	1	0.01837682	0.529	-0.9684757136363635	-0.16508589194444437	-3.937574446201665	21	24	14	CDS		0	0
hsa-miR-107	NM_002952	RPS2	666	691	0.923076923077	-25.0	1	0.01305176	0.412	5.229819346666667	5.40310000875	-5.529863923972706	21	25	8	CDS		0	0
hsa-miR-107	NM_002952	RPS2	641	665	0.923076923077	-21.9	1	0.001606194	0.456	5.7333632437499995	5.17983635125	-5.4812609810729835	17	24	7	CDS		0	0
hsa-miR-107	NM_174903	RNF151	195	231	0.846153846154	-22.8	1	1.536781e-05	0.5	2.5648614	2.95003190125	-7.674488971013231	19	36	7	CDS		0	0
hsa-miR-107	NM_006453	TBL3	1619	1644	0.846153846154	-24.9	1	4.878415e-05	0.309	3.413667	4.30501155	-7.284377755798021	18	25	7	CDS		0	0
hsa-miR-107	NM_144603	NOXO1	892	942	0.846153846154	-22.9	1	2.084822e-07	0.294	-0.03665467142857147	-0.14053243499999957	-11.7439832151653	17	22	10	CDS		0	0
hsa-miR-107	NM_001267721	NOXO1	907	957	0.923076923077	-22.9	1	2.084822e-07	0.294	0.46699421428571425	0.05640231250000005	-11.7439832151653	17	22	10	CDS		0	0
hsa-miR-107	NM_172167	NOXO1	895	945	0.923076923077	-22.9	1	2.084822e-07	0.294	-1.3115164857142858	-0.06065681624999958	-11.7439832151653	17	22	10	CDS		0	0
hsa-miR-107	NM_172168	NOXO1	910	960	0.923076923077	-22.9	1	2.084822e-07	0.294	-1.264298714285714	0.035744796249999995	-11.7439832151653	17	22	10	CDS		0	0
hsa-miR-107	NM_005262	GFER	2058	2106	0.846153846154	-25.9	1	1.609163e-05	0.338	0.8136535	-0.17529225999999998	-8.651735827774022	17	20	11	3UTR		0	0
hsa-miR-107	NM_004209	SYNGR3	1380	1398	1.0	-27.1	1	0.0007186198	0.441	-0.06463600888888893	0.17629534949999998	-6.618099312767468	17	18	17	3UTR		0	0
hsa-miR-107	NM_178167	ZNF598	1447	1483	0.846153846154	-26.5	1	9.05544e-10	0.294	0.8353388222222222	0.09012203000000003	-5.035831305685297	17	24	9	CDS		0	0
hsa-miR-107	XM_017023618	TSC2	2247	2270	0.846153846154	-23.0	1	2.191235e-06	0.397	0.0	0.0	-3.793324837357118	17	23	9	CDS		0	0
hsa-miR-107	XM_017023615	TSC2	2160	2183	0.846153846154	-23.0	1	2.191235e-06	0.397	0.0	0.0	-3.793324837357118	17	23	9	CDS		0	0
hsa-miR-107	XM_024450413	TSC2	2160	2183	0.846153846154	-23.0	1	2.191235e-06	0.397	0.0	0.0	-3.793324837357118	17	23	9	CDS		0	0
hsa-miR-107	XM_024450413	TSC2	5027	5053	0.923076923077	-23.4	1	0.0003586539	0.324	0.0	0.0	-10.172150421912663	19	26	10	CDS		0	0
hsa-miR-107	NM_000296	PKD1	11383	11404	1.0	-28.4	1	0.003487137	0.338	1.8995391249999998	1.0162549549999997	-8.020189342303919	18	21	10	CDS		0	0
hsa-miR-107	NM_000296	PKD1	12385	12403	0.846153846154	-25.9	1	0.0005376662	0.324	2.056045733333333	2.6705702462500005	-6.618099312767468	17	18	17	CDS		0	0
hsa-miR-107	NM_000296	PKD1	8046	8067	0.923076923077	-25.5	1	0.002342301	0.353	0.14073099999999994	2.2868470624999997	-11.128578504378995	16	21	8	CDS		0	0
hsa-miR-107	NM_001009944	PKD1	11386	11407	1.0	-28.4	1	0.003487137	0.338	1.8995391249999998	1.0162549549999997	-8.020189342303919	18	21	10	CDS		0	0
hsa-miR-107	NM_001009944	PKD1	12388	12406	0.846153846154	-25.9	1	0.0005376662	0.324	2.056045733333333	2.6705702462500005	-6.618099312767468	17	18	17	CDS		0	0
hsa-miR-107	NM_001009944	PKD1	8046	8067	1.0	-25.5	1	0.002342301	0.353	0.85721475	2.5817717387499997	-11.128578504378995	16	21	8	CDS		0	0
hsa-miR-107	NM_001308053	RAB26	578	599	1.0	-21.3	1	0.006526277	0.441	3.2266819999999994	4.168909805	-9.453569563814709	17	21	7	CDS		0	0
hsa-miR-107	NM_014353	RAB26	539	560	1.0	-21.3	1	0.006526277	0.441	3.3194041857142857	4.4068023125	-9.453569563814709	17	21	7	CDS		0	0
hsa-miR-107	NM_001352057	MLST8	1075	1092	0.846153846154	-21.0	1	0.0008574378	0.309	4.825213833333334	4.610606322500001	-13.14117450616756	15	17	12	CDS		0	0
hsa-miR-107	NM_022372	MLST8	1057	1074	0.846153846154	-21.0	1	0.0008574378	0.309	4.825213833333334	4.610606322500001	-13.14117450616756	15	17	12	CDS		0	0
hsa-miR-107	NM_001199175	MLST8	1054	1071	0.846153846154	-21.0	1	0.0008574378	0.309	4.825213833333334	4.610606322500001	-13.14117450616756	15	17	12	CDS		0	0
hsa-miR-107	NM_001199173	MLST8	1027	1044	0.846153846154	-21.0	1	0.0008574378	0.309	4.825213833333334	4.610606322500001	-13.14117450616756	15	17	12	CDS		0	0
hsa-miR-107	NM_001199174	MLST8	872	889	0.923076923077	-21.0	1	0.0008574378	0.309	6.052302999999999	5.884256187500002	-13.14117450616756	15	17	12	CDS		0	0
hsa-miR-107	NM_182563	BRICD5	330	352	1.0	-21.8	1	6.127667e-06	0.309	-0.07199604545454544	0.5374707425000002	-7.307599033628058	16	22	7	CDS		0	0
hsa-miR-107	NM_001042371	PGP	1790	1810	1.0	-24.7	1	2.129287e-05	0.485	0.1936835	0.04722511875000002	-8.141217673318426	17	20	11	3UTR		0	0
hsa-miR-107	NM_001042371	PGP	1534	1571	1.0	-25.0	1	5.58172e-06	0.382	0.5281372454545453	0.38842195125	-3.793324837357118	17	24	7	3UTR		0	0
hsa-miR-107	NM_004424	E4F1	690	714	0.820512820513	-20.6	1	4.689046e-05	0.441	3.7597487999999997	4.62309712625	-9.268492847734798	19	24	7	CDS		0	0
hsa-miR-107	NM_001288776	E4F1	389	426	0.923076923077	-20.8	1	3.469923e-05	0.265	1.1997542857142858	1.9104611597500005	-8.82806429066934	17	37	7	CDS		0	0
hsa-miR-107	NM_001288778	E4F1	389	426	0.923076923077	-20.8	1	3.469923e-05	0.265	1.1997542857142858	1.9104611597500005	-8.82806429066934	17	37	7	CDS		0	0
hsa-miR-107	NM_001286627	RNPS1	1413	1441	0.846153846154	-22.8	1	0.0008212332	0.397	4.795000625	4.101237851250001	-8.8998885113991	19	28	8	3UTR		0	0
hsa-miR-107	NM_001286627	RNPS1	1476	1494	0.923076923077	-19.6	1	0.001188262	0.382	2.774135833333333	3.6399718825000003	-7.650646301409068	16	18	10	3UTR		0	0
hsa-miR-107	NM_001286626	RNPS1	1555	1583	0.846153846154	-22.8	1	0.0008212332	0.397	4.795000625	4.101237851250001	-8.8998885113991	19	28	8	3UTR		0	0
hsa-miR-107	NM_001286626	RNPS1	1618	1636	0.923076923077	-19.6	1	0.001188262	0.382	2.774135833333333	3.6399718825000003	-7.650646301409068	16	18	10	3UTR		0	0
hsa-miR-107	NM_080594	RNPS1	1743	1771	0.846153846154	-22.8	1	0.0008212332	0.397	3.4361443750000005	3.1364989999999997	-8.8998885113991	19	28	8	3UTR		0	0
hsa-miR-107	NM_080594	RNPS1	1806	1824	1.0	-19.6	1	0.001188262	0.382	3.4013025	2.8664693124999996	-7.650646301409068	16	18	10	3UTR		0	0
hsa-miR-107	NM_006711	RNPS1	1609	1637	0.846153846154	-22.8	1	0.0008212332	0.397	1.815966875	3.7044305300000007	-8.8998885113991	19	28	8	3UTR		0	0
hsa-miR-107	NM_006711	RNPS1	1672	1690	1.0	-19.6	1	0.001188262	0.382	4.260749916666666	3.4100123049999995	-7.650646301409068	16	18	10	3UTR		0	0
hsa-miR-107	XM_005255048	RNPS1	1638	1666	1.0	-22.8	1	0.0008212332	0.397	0.0	0.0	-8.8998885113991	19	28	8	3UTR		0	0
hsa-miR-107	XM_005255048	RNPS1	1435	1460	0.846153846154	-21.3	1	3.545435e-05	0.382	0.0	0.0	-4.794414363722071	18	25	8	3UTR		0	0
hsa-miR-107	XM_005255048	RNPS1	1701	1719	0.846153846154	-19.6	1	0.001188262	0.382	0.0	0.0	-7.650646301409068	16	18	10	3UTR		0	0
hsa-miR-107	NM_001286625	RNPS1	1548	1576	0.846153846154	-22.8	1	0.0008212332	0.397	4.516261250000001	4.2519082275	-8.8998885113991	19	28	8	3UTR		0	0
hsa-miR-107	NM_001286625	RNPS1	1611	1629	0.923076923077	-19.6	1	0.001188262	0.382	2.2747262333333333	3.8542532675	-7.650646301409068	16	18	10	3UTR		0	0
hsa-miR-107	NM_001089	ABCA3	5442	5465	0.846153846154	-26.7	1	9.099544e-05	0.368	4.650906563636364	2.1569165312500003	-8.81432218342424	18	23	14	CDS		0	0
hsa-miR-107	NM_001089	ABCA3	2064	2083	1.0	-22.7	1	0.0002533845	0.382	1.4712957999999998	3.5987226324999995	-11.584707779840164	15	19	9	CDS		0	0
hsa-miR-107	NM_001089	ABCA3	3954	3973	0.923076923077	-23.0	1	5.414343e-06	0.324	2.0372214	2.3134528975000004	-11.508589157235143	16	19	14	CDS		0	0
hsa-miR-107	NM_025108	TEDC2	1235	1267	0.871794871795	-28.6	1	8.014257e-07	0.235	-1.221343053333333	0.2797038125	-8.707035959654831	19	25	11	CDS		0	0
hsa-miR-107	XM_017023495	TBC1D24	1247	1274	0.846153846154	-23.0	1	0.001484968	0.324	0.0	0.0	-7.307599033628058	16	27	9	CDS		0	0
hsa-miR-107	NM_001199107	TBC1D24	549	568	0.923076923077	-27.2	1	2.186227e-06	0.279	3.2409404545454548	3.8044398425000003	-14.577433678118396	17	19	11	CDS		0	0
hsa-miR-107	NM_020705	TBC1D24	549	568	0.923076923077	-27.2	1	2.186227e-06	0.279	3.2409404545454548	3.8044398425000003	-14.577433678118396	17	19	11	CDS		0	0
hsa-miR-107	XM_017023494	TBC1D24	48	90	0.923076923077	-26.3	1	0.001556018	0.368	0.0	0.0	-8.40585589311169	15	20	9	5UTR		0	0
hsa-miR-107	NM_001694	ATP6V0C	1106	1152	0.923076923077	-27.4	1	2.907986e-09	0.328	0.0	0.0	-8.683814681824792	18	22	9	3UTR		0	0
hsa-miR-107	NM_001694	ATP6V0C	808	826	0.923076923077	-22.0	1	0.0006593208	0.368	0.9186263333333334	1.09244750625	-9.138982041496941	17	18	17	3UTR		0	0
hsa-miR-107	NM_001145815	AMDHD2	1398	1420	0.923076923077	-21.5	1	7.713589e-05	0.324	-0.1478974	-0.41925514625000004	-11.128578504378995	18	22	8	CDS		0	0
hsa-miR-107	XM_017023264	AMDHD2	1055	1071	0.846153846154	-22.5	1	6.086848e-06	0.294	0.0	0.0	-16.121120212989716	12	16	7	CDS		0	0
hsa-miR-107	NM_002613	PDPK1	5993	6025	0.923076923077	-25.0	1	0.002239899	0.515	-0.17624055	-0.22088657749999996	-6.7623489216120145	18	23	10	3UTR		0	0
hsa-miR-107	NM_001261816	PDPK1	5782	5814	0.923076923077	-25.0	1	0.002239899	0.515	-0.17624055	-0.22088657749999996	-6.7623489216120145	18	23	10	3UTR		0	0
hsa-miR-107	NM_031268	PDPK1	5612	5644	0.923076923077	-25.0	1	0.002239899	0.515	-0.17624055	-0.22088657749999996	-6.7623489216120145	18	23	10	3UTR		0	0
hsa-miR-107	XM_024450296	PDPK1	6096	6128	1.0	-25.0	1	0.002239899	0.515	0.0	0.0	-6.7623489216120145	18	23	10	3UTR		0	0
hsa-miR-107	NM_031948	PRSS27	597	613	0.846153846154	-21.0	1	0.0001294917	0.338	0.304953	0.9694509125	-10.997449611005424	15	16	15	CDS		0	0
hsa-miR-107	NM_016333	SRRM2	4749	4779	1.0	-22.5	1	0.001183681	0.529	1.9548127764705878	1.51948862	-3.793324837357118	15	19	8	CDS		0	0
hsa-miR-107	NM_207013	ELOB	311	356	0.846153846154	-26.1	1	2.364704e-05	0.368	3.5758372818181816	3.6414873087499995	-7.650646301409068	19	45	14	CDS		0	0
hsa-miR-107	NM_007108	ELOB	302	356	0.846153846154	-26.3	1	2.373926e-05	0.368	-0.5583147	-0.5663471187500001	-7.650646301409068	19	46	14	CDS		0	0
hsa-miR-107	NM_001354586	PRSS41	29	50	0.846153846154	-21.4	1	0.002709716	0.441	0.33338545	-0.17425372092105265	-12.656123264566517	16	21	8	5UTR		0	0
hsa-miR-107	NM_145252	ZG16B	165	193	0.846153846154	-21.4	1	2.350283e-05	0.279	0.0	0.0	-11.222187504481068	14	21	8	CDS		0	0
hsa-miR-107	NM_022119	PRSS22	365	384	1.0	-20.0	1	0.00164384	0.397	-0.19164385	-0.540413615	-9.06124504818596	13	19	8	CDS		0	0
hsa-miR-107	NM_001308068	FLYWCH1	1106	1123	0.807692307692	-24.4	1	0.003399095	0.324	-0.021708212499999963	-0.17730702	-10.095410123963271	15	17	10	CDS		0	0
hsa-miR-107	NM_032296	FLYWCH1	1103	1120	0.807692307692	-24.4	1	0.003399095	0.324	-0.021708212499999963	-0.17730702	-10.095410123963271	15	17	10	CDS		0	0
hsa-miR-107	NM_001162407	CLK1	1049	1071	0.846153846154	-20.1	1	0.002208639	0.632	5.342414333333333	3.912048439625	-10.32684111713117	16	22	6	CDS		0	0
hsa-miR-107	NM_021824	NIF3L1	1107	1142	0.923076923077	-25.2	1	0.0005002305	0.441	2.2624783999999996	3.409436436250001	-10.080671321356581	16	18	16	CDS		0	0
hsa-miR-107	NM_021824	NIF3L1	626	642	1.0	-20.8	1	0.0003911323	0.456	3.7961806399999993	3.4975914375	-9.286098677140124	15	16	15	CDS		0	0
hsa-miR-107	NM_001142356	NIF3L1	751	786	1.0	-25.2	1	0.0003598657	0.441	2.2624783999999996	3.0137018731250005	-10.080671321356581	16	18	16	CDS		0	0
hsa-miR-107	NM_001142356	NIF3L1	409	425	1.0	-20.8	1	0.0003911323	0.456	3.7961806399999993	3.4975914375	-9.286098677140124	15	16	15	CDS		0	0
hsa-miR-107	NM_006190	ORC2	515	543	0.923076923077	-20.7	1	0.0001724682	0.676	0.04377777777777777	0.013300000000000003	-9.076037894184761	18	23	9	CDS		0	0
hsa-miR-107	NM_173822	FAM126B	744	764	0.846153846154	-18.2	1	0.006329402	0.632	1.0564372966666666	1.065948598875	-6.573982767645346	16	20	5	CDS		1	0
hsa-miR-107	NM_001351590	CFLAR	9082	9097	1.0	-20.2	1	0.0005744984	0.574	0.1860460909090909	0.004373337499999973	-7.058396192619921	13	15	11	3UTR		0	0
hsa-miR-107	NM_001351590	CFLAR	571	603	1.0	-21.2	1	0.05070508	0.515	1.5752161645161291	1.7538434535	-3.937574446201665	22	32	9	CDS		0	0
hsa-miR-107	NM_003879	CFLAR	8243	8258	1.0	-20.2	1	0.0005744984	0.574	0.1860460909090909	0.004373337499999973	-7.058396192619921	13	15	11	3UTR		0	0
hsa-miR-107	NM_003879	CFLAR	571	603	1.0	-21.2	1	0.05070508	0.515	1.5752161645161291	1.7538434535	-3.937574446201665	22	32	9	CDS		0	0
hsa-miR-107	NM_001202516	CFLAR	8138	8153	1.0	-20.2	1	0.0005744984	0.574	0.1860460909090909	0.004373337499999973	-7.058396192619921	13	15	11	3UTR		0	0
hsa-miR-107	NM_001202516	CFLAR	571	603	1.0	-21.2	1	0.05070508	0.515	1.5752161645161291	1.7538434535	-3.937574446201665	22	32	9	CDS		0	0
hsa-miR-107	NM_001202517	CFLAR	7825	7840	1.0	-20.2	1	0.0005744984	0.574	0.1860460909090909	0.004373337499999973	-7.058396192619921	13	15	11	3UTR		0	0
hsa-miR-107	NM_001127184	CFLAR	571	603	1.0	-21.2	1	0.05070508	0.515	1.9232936929032263	1.506154896	-3.937574446201665	22	32	9	CDS		0	0
hsa-miR-107	NM_001127184	CFLAR	1257	1276	1.0	-20.0	1	0.0496402	0.691	0.22031475714285717	-0.21981697374999998	-16.010813899629184	14	19	7	3UTR		0	0
hsa-miR-107	NM_001308043	CFLAR	571	603	1.0	-21.2	1	0.05070508	0.515	1.5752161645161291	1.7538434535	-3.937574446201665	22	32	9	CDS		0	0
hsa-miR-107	NM_001127183	CFLAR	64	120	0.923076923077	-27.4	1	0.0001329589	0.368	-0.8394325657857143	-0.90268198105	-7.2379701334214825	18	27	14	5UTR		0	0
hsa-miR-107	NM_001351592	CFLAR	385	417	1.0	-21.2	1	0.05070508	0.515	1.9232936929032263	1.506154896	-3.937574446201665	22	32	9	CDS		0	0
hsa-miR-107	NM_001351592	CFLAR	1071	1090	1.0	-20.0	1	0.0496402	0.691	0.22031475714285717	-0.21981697374999998	-16.010813899629184	14	19	7	3UTR		0	0
hsa-miR-107	NM_001202518	CFLAR	8350	8365	1.0	-20.2	1	0.0005744984	0.574	0.09491509090909092	-0.1131540875	-7.058396192619921	13	15	11	3UTR		0	0
hsa-miR-107	NM_032974	CASP10	1563	1577	0.884615384615	-20.2	1	0.006386042	0.515	1.0272965714285716	0.9997888750000001	-15.718140253644634	13	14	13	CDS		0	0
hsa-miR-107	NM_001206542	CASP10	1434	1448	0.884615384615	-20.2	1	0.006386042	0.515	1.0272965714285716	0.9997888750000001	-15.718140253644634	13	14	13	CDS		0	0
hsa-miR-107	NM_032977	CASP10	3146	3191	0.923076923077	-22.5	1	0.0001865241	0.544	0.08656408888888889	-0.14699577875000003	-9.940866440440265	19	28	9	3UTR		0	0
hsa-miR-107	NM_032977	CASP10	1563	1577	0.884615384615	-20.2	1	0.006386042	0.515	1.0272965714285716	1.80185813	-15.718140253644634	13	14	13	CDS		0	0
hsa-miR-107	NM_032976	CASP10	3054	3099	0.923076923077	-22.5	1	0.0001865241	0.544	0.18152288888888887	-0.11659084750000001	-9.940866440440265	19	28	9	3UTR		0	0
hsa-miR-107	NM_032976	CASP10	1471	1485	0.884615384615	-20.2	1	0.006386042	0.515	0.6021778571428571	1.9871356587500002	-15.718140253644634	13	14	13	3UTR		0	0
hsa-miR-107	NM_001206524	CASP10	2945	2990	0.923076923077	-22.5	1	0.0001865241	0.544	0.08656408888888889	-0.14699577875000003	-9.940866440440265	19	28	9	3UTR		0	0
hsa-miR-107	NM_001206524	CASP10	1362	1376	0.884615384615	-20.2	1	0.006386042	0.515	1.0272965714285716	1.80185813	-15.718140253644634	13	14	13	CDS		0	0
hsa-miR-107	NM_001230	CASP10	3017	3062	0.923076923077	-22.5	1	0.0001865241	0.544	0.08656408888888889	-0.14699577875000003	-9.940866440440265	19	28	9	3UTR		0	0
hsa-miR-107	NM_001230	CASP10	1434	1448	0.884615384615	-20.2	1	0.006386042	0.515	1.0272965714285716	1.80185813	-15.718140253644634	13	14	13	CDS		0	0
hsa-miR-107	NM_001228	CASP8	1175	1216	0.923076923077	-22.3	1	0.008207198	0.603	1.5320703636363637	1.151981565	-9.286098677140124	15	19	6	CDS		0	0
hsa-miR-107	NM_001080124	CASP8	1011	1052	0.923076923077	-22.3	1	0.008207198	0.603	0.17774500000000007	0.722808485	-9.286098677140124	15	19	6	CDS		0	0
hsa-miR-107	NM_001080124	CASP8	1395	1418	1.0	-22.1	1	0.00769487	0.471	2.262306923076923	3.209487655	-11.850501189176057	16	23	7	CDS		0	0
hsa-miR-107	NM_033355	CASP8	1030	1071	0.923076923077	-22.3	1	0.008207198	0.603	1.5320703636363637	1.151981565	-9.286098677140124	15	19	6	CDS		0	0
hsa-miR-107	XM_006712793	CASP8	1032	1073	0.846153846154	-22.3	1	0.01057877	0.591	0.0	0.0	-9.286098677140124	15	19	6	3UTR		0	0
hsa-miR-107	NM_001080125	CASP8	1222	1240	0.846153846154	-22.0	1	0.008207198	0.603	0.7782486363636363	0.7429524325000001	-9.286098677140124	15	18	6	CDS		0	0
hsa-miR-107	NM_001080125	CASP8	1583	1606	1.0	-22.1	1	0.00769487	0.471	3.8299049384615382	1.9358140675	-11.850501189176057	16	23	7	CDS		0	0
hsa-miR-107	NM_001080125	CASP8	158	177	1.0	-18.6	1	0.00274991	0.588	-0.0423314857142857	-0.16933386	-13.252617460729596	15	19	8	5UTR		0	0
hsa-miR-107	NM_033356	CASP8	66	98	0.846153846154	-26.6	1	0.0001518508	0.529	-0.052014399999999995	0.14363657874999997	-9.600298155885454	19	25	6	5UTR		0	0
hsa-miR-107	NM_033356	CASP8	939	957	0.923076923077	-22.0	1	0.008207198	0.603	-0.294992	1.4737778499999998	-9.286098677140124	15	18	6	CDS		0	0
hsa-miR-107	NM_033356	CASP8	1300	1323	1.0	-22.1	1	0.00769487	0.471	0.3271334615384616	3.019754155	-11.850501189176057	16	23	7	CDS		0	0
hsa-miR-107	NM_001289993	ALS2CR12	969	984	1.0	-18.6	1	0.01565043	0.632	2.686244122222222	1.9087853793750007	-9.964902622363823	14	15	14	CDS		0	0
hsa-miR-107	NM_001127391	ALS2CR12	1301	1316	0.923076923077	-18.6	1	0.01565043	0.632	-0.33438856666666666	1.0931598412499999	-9.964902622363823	14	15	14	CDS		0	0
hsa-miR-107	NM_139163	ALS2CR12	1301	1316	1.0	-18.6	1	0.01565043	0.632	0.7025437333333334	1.519360985	-9.964902622363823	14	15	14	CDS		0	0
hsa-miR-107	NM_015049	TRAK2	1394	1426	0.846153846154	-19.9	1	0.001419763	0.515	0.16976834615384614	0.04798906999999997	-7.140128146953473	19	32	7	CDS		0	0
hsa-miR-107	NM_015049	TRAK2	76	99	0.923076923077	-19.3	1	0.05807058	0.324	0.42742886923076917	0.6932724375	-5.3856143151281595	18	23	10	5UTR		0	0
hsa-miR-107	NM_001206864	STRADB	1981	2002	0.846153846154	-19.0	1	1.552257e-07	0.456	0.8362243624999999	0.7625993850000001	-9.861343503275094	15	21	8	3UTR		0	0
hsa-miR-107	NM_018571	STRADB	1957	1978	0.846153846154	-19.0	1	1.552257e-07	0.456	0.8362243624999999	0.7625993850000001	-9.861343503275094	15	21	8	3UTR		0	0
hsa-miR-107	NM_001044385	TMEM237	3533	3550	1.0	-23.9	1	0.001352043	0.544	0.695538707142857	0.66433409	-11.090249003509248	16	17	16	3UTR		0	0
hsa-miR-107	NM_001044385	TMEM237	4500	4524	0.923076923077	-23.6	1	0.0004599133	0.618	2.8698447285714286	3.8545933312500003	-5.585164055853516	19	24	7	3UTR		0	0
hsa-miR-107	NM_001044385	TMEM237	3217	3254	0.923076923077	-22.3	1	2.846388e-05	0.515	1.1736811111111112	0.3478597171249999	-5.035831305685297	17	37	9	3UTR		0	0
hsa-miR-107	NM_001044385	TMEM237	4154	4175	0.923076923077	-21.8	1	0.01073302	0.574	2.909501909090909	3.5919701887500004	-7.284377755798021	18	21	11	3UTR		0	0
hsa-miR-107	NM_152388	TMEM237	3698	3715	1.0	-23.9	1	0.001352043	0.544	0.15307924999999997	0.42562623125000004	-11.090249003509248	16	17	16	3UTR		0	0
hsa-miR-107	NM_152388	TMEM237	4665	4689	1.0	-23.6	1	0.0004599133	0.618	1.2595871428571428	3.440411987875	-5.585164055853516	19	24	7	3UTR		0	0
hsa-miR-107	NM_152388	TMEM237	3382	3419	0.923076923077	-22.3	1	2.846388e-05	0.515	-0.31004874	-0.203286535375	-5.035831305685297	17	37	9	3UTR		0	0
hsa-miR-107	NM_152388	TMEM237	4319	4340	0.923076923077	-21.8	1	0.01073302	0.574	3.704497636363637	4.522848275	-7.284377755798021	18	21	11	3UTR		0	0
hsa-miR-107	NM_033066	MPP4	1384	1412	0.846153846154	-22.6	1	1.708598e-06	0.353	4.728217350000001	3.7605413012500017	-5.9392953675437665	16	28	7	CDS		0	0
hsa-miR-107	NM_033066	MPP4	567	583	0.846153846154	-20.1	1	0.0002932095	0.5	3.323922857142857	3.7332335087499997	-15.718140253644634	13	16	7	CDS		0	0
hsa-miR-107	XM_017004620	MPP4	2136	2152	0.923076923077	-20.1	1	0.0002932095	0.5	0.0	0.0	-15.718140253644634	13	16	7	CDS		0	0
hsa-miR-107	NM_020919	ALS2	979	1014	1.0	-26.3	1	0.2299543	0.441	0.2671930294117647	0.8836287799999998	-9.546562468637928	16	19	9	CDS		0	0
hsa-miR-107	NM_020919	ALS2	1539	1566	0.923076923077	-25.7	1	0.004907659	0.485	-0.2104121823529412	1.4377205712499999	-6.251209375382295	22	27	9	CDS		0	0
hsa-miR-107	NM_001135745	ALS2	979	1014	1.0	-26.3	1	0.2299543	0.441	-0.13133227411764706	0.0002782380000000209	-9.546562468637928	16	19	9	CDS		0	0
hsa-miR-107	XM_005246782	CDK15	2735	2756	0.923076923077	-20.8	1	0.04806836	0.603	0.0	0.0	-15.555518448614839	15	21	8	3UTR		0	0
hsa-miR-107	NM_139158	CDK15	2398	2419	0.846153846154	-20.8	1	0.04806836	0.603	-0.04672225	0.46658975375	-15.555518448614839	15	21	8	3UTR		0	0
hsa-miR-107	NM_001261435	CDK15	89	136	1.0	-21.8	1	0.0001578325	0.441	1.9477724285714284	1.0687541525	-6.216710541323619	17	41	7	CDS		0	0
hsa-miR-107	NM_001261436	CDK15	89	136	1.0	-21.8	1	0.0001578325	0.441	1.9477724285714284	1.0687541525	-6.216710541323619	17	41	7	CDS		0	0
hsa-miR-107	NM_001261436	CDK15	2141	2190	0.923076923077	-21.7	1	0.0004922061	0.574	0.04927566428571428	-0.09467100749999999	-7.284377755798021	21	30	6	3UTR		0	0
hsa-miR-107	NM_001005782	SUMO1	1381	1401	1.0	-22.9	1	0.0005838763	0.721	1.1703781000000002	1.7004872337499997	-9.546562468637928	18	20	13	3UTR		0	0
hsa-miR-107	NM_001005781	SUMO1	1007	1027	1.0	-22.9	1	0.0005838763	0.721	1.1703781000000002	1.7004872337499997	-9.546562468637928	18	20	13	3UTR		0	0
hsa-miR-107	NM_003352	SUMO1	1456	1476	1.0	-22.9	1	0.0005838763	0.721	0.9052990130769231	0.9679732685000001	-9.546562468637928	18	20	13	3UTR		0	0
hsa-miR-107	NM_015934	NOP58	1061	1087	0.846153846154	-18.2	1	0.002168516	0.544	5.247493500000001	5.688497329	-11.522442096670272	19	26	8	CDS		0	0
hsa-miR-107	NM_001204	BMPR2	11769	11789	1.0	-21.1	1	0.007625364	0.603	2.7168510000000006	3.4920064875000003	-12.263798748937765	17	20	10	3UTR		0	0
hsa-miR-107	NM_173511	FAM117B	715	736	1.0	-27.2	1	1.76232e-05	0.412	0.6175137142857144	1.1606098124999997	-9.419264242075428	18	21	9	CDS		1	1
hsa-miR-107	NM_173511	FAM117B	2949	2973	1.0	-23.0	1	1.886475e-05	0.559	0.6936535	1.1718026075000003	-14.577433678118396	17	24	7	3UTR		1	1
hsa-miR-107	NM_173511	FAM117B	5696	5723	1.0	-20.9	1	0.03293933	0.662	0.6189148750000001	1.20553158375	-7.163349424783512	14	27	8	3UTR		1	1
hsa-miR-107	NM_001288622	ICA1L	7822	7845	0.846153846154	-21.4	1	0.01377736	0.618	2.290616428571429	1.1822222099999995	-13.042657981043018	18	23	10	3UTR		0	0
hsa-miR-107	NM_138468	ICA1L	7949	7972	0.846153846154	-21.4	1	0.01377736	0.618	0.44307431428571425	0.5286964678749999	-13.042657981043018	18	23	10	3UTR		0	0
hsa-miR-107	NM_001288623	ICA1L	7767	7790	0.923076923077	-21.4	1	0.01377736	0.618	4.863356857142857	3.0254862100000004	-13.042657981043018	18	23	10	3UTR		0	0
hsa-miR-107	NM_001288624	ICA1L	339	368	0.846153846154	-19.1	1	3.504304e-05	0.574	3.8502410000000005	3.342486696375	-13.427474630952936	17	20	10	CDS		0	0
hsa-miR-107	NM_018256	WDR12	1285	1306	1.0	-23.5	1	6.505488e-05	0.588	-0.09641216666666663	-0.03745881375	-10.742893688800347	18	21	9	CDS		0	0
hsa-miR-107	NM_001282911	CARF	151	202	0.923076923077	-19.2	1	0.0009557781	0.574	0.45150035499999996	0.57388055875	-4.6730240064523	18	28	8	5UTR		0	0
hsa-miR-107	NM_001114132	NBEAL1	4371	4394	0.923076923077	-23.4	1	2.143191e-06	0.632	1.4496293333333332	1.9316724199999995	-8.480476601749661	18	23	12	CDS		0	0
hsa-miR-107	NM_001114132	NBEAL1	593	612	0.820512820513	-20.5	1	0.000145716	0.618	2.849498	5.0757337499999995	-8.663307682805062	17	19	12	CDS		0	0
hsa-miR-107	NM_001114132	NBEAL1	8463	8508	1.0	-20.6	1	0.001409981	0.618	1.977013272727273	0.9296294174999998	-5.08245545002336	15	18	11	3UTR		0	0
hsa-miR-107	NM_001282925	ABI2	2005	2027	1.0	-22.8	1	0.000891909	0.647	0.48781533333333327	1.481831375	-4.95700071937229	16	22	13	3UTR		1	0
hsa-miR-107	NM_001282925	ABI2	2869	2892	0.923076923077	-22.2	1	9.566666e-05	0.574	0.286358	-0.249693101225	-8.8998885113991	17	23	7	3UTR		1	0
hsa-miR-107	NM_001282926	ABI2	1987	2009	1.0	-22.8	1	0.000891909	0.647	0.48781533333333327	1.481831375	-4.95700071937229	16	22	13	3UTR		1	0
hsa-miR-107	NM_001282926	ABI2	2851	2874	0.923076923077	-22.2	1	9.566666e-05	0.574	0.286358	-0.249693101225	-8.8998885113991	17	23	7	3UTR		1	0
hsa-miR-107	NM_005759	ABI2	1891	1913	1.0	-22.8	1	0.000891909	0.647	0.48781533333333327	1.481831375	-4.95700071937229	16	22	13	3UTR		1	0
hsa-miR-107	NM_005759	ABI2	2755	2778	0.923076923077	-22.2	1	9.566666e-05	0.574	0.286358	-0.249693101225	-8.8998885113991	17	23	7	3UTR		1	0
hsa-miR-107	NM_001282932	ABI2	275	300	0.846153846154	-24.2	1	4.522042e-05	0.338	4.8887926666666655	2.471280544375	-5.762913004276319	19	25	7	5UTR		1	0
hsa-miR-107	NM_001282932	ABI2	2001	2023	1.0	-22.8	1	0.000891909	0.647	0.9363375952380953	1.300138725	-4.95700071937229	16	22	13	3UTR		1	0
hsa-miR-107	NM_001282932	ABI2	2865	2888	0.846153846154	-22.2	1	9.566666e-05	0.574	0.488866081	0.4403247579375001	-8.8998885113991	17	23	7	3UTR		1	0
hsa-miR-107	NM_213589	RAPH1	6281	6309	0.846153846154	-22.1	1	0.0008030165	0.559	5.537452357142858	2.873437945	-8.84191723010447	21	28	8	3UTR		0	0
hsa-miR-107	NM_213589	RAPH1	2267	2285	0.923076923077	-20.5	1	0.02164212	0.426	0.107450925	-0.14534707211249995	-11.193808122597977	15	18	8	CDS		0	0
hsa-miR-107	XM_005246777	RAPH1	6381	6409	0.923076923077	-22.1	1	0.0008030165	0.559	0.0	0.0	-8.84191723010447	21	28	8	3UTR		0	0
hsa-miR-107	XM_005246777	RAPH1	2367	2385	0.923076923077	-20.5	1	0.02164212	0.426	0.0	0.0	-11.193808122597977	15	18	8	CDS		0	0
hsa-miR-107	NM_006139	CD28	399	426	0.923076923077	-23.2	1	0.0003030101	0.529	3.1424978230769227	2.8787104812499997	-5.2688803859889095	19	27	7	CDS		0	0
hsa-miR-107	NM_006139	CD28	24	43	1.0	-21.0	1	0.0001382672	0.559	0.310556975	1.078335490833333	-5.035831305685297	15	19	8	5UTR		0	0
hsa-miR-107	NM_001243078	CD28	24	43	1.0	-21.0	1	0.0001382672	0.559	0.9460719999999999	1.6378068612499996	-5.035831305685297	15	19	8	5UTR		0	0
hsa-miR-107	NM_001243078	CD28	316	336	0.846153846154	-20.8	1	0.0001021394	0.456	1.7253287142857143	0.6848098524999998	-13.804465194217963	14	20	7	CDS		0	0
hsa-miR-107	NM_001243078	CD28	2505	2527	0.923076923077	-21.0	1	0.002044935	0.676	0.6284474615384615	0.14786653425000001	-6.083544976388314	16	22	9	3UTR		0	0
hsa-miR-107	XM_011512194	CD28	234	261	0.923076923077	-23.2	1	0.0003030101	0.529	0.0	0.0	-5.2688803859889095	19	27	7	CDS		0	0
hsa-miR-107	XM_011512194	CD28	508	528	0.923076923077	-20.8	1	0.0001028073	0.456	0.0	0.0	-13.804465194217963	14	20	7	CDS		0	0
hsa-miR-107	XM_011512194	CD28	2697	2719	0.846153846154	-21.0	1	0.002044935	0.676	0.0	0.0	-6.083544976388314	16	22	9	3UTR		0	0
hsa-miR-107	NM_005214	CTLA4	212	233	1.0	-19.5	1	0.1372255	0.485	-0.134109875	0.9120381125	-14.09904763928878	15	21	8	CDS		0	0
hsa-miR-107	NM_001037631	CTLA4	212	233	1.0	-19.5	1	0.1372255	0.485	-0.134109875	0.9120381125	-14.09904763928878	15	21	8	CDS		0	0
hsa-miR-107	NM_012092	ICOS	2277	2294	1.0	-17.8	1	3.859035e-05	0.676	2.5104391666666666	1.1681277302500002	-5.925499359926538	15	17	12	3UTR		0	0
hsa-miR-107	NM_001302769	PARD3B	1215	1250	0.846153846154	-22.5	1	0.007650003	0.5	3.8766381999999995	4.592047677175	-7.140128146953473	20	35	10	CDS		0	0
hsa-miR-107	NM_001302769	PARD3B	6024	6055	0.923076923077	-21.2	1	0.005584674	0.471	0.08469749000000001	-0.06062137000000001	-5.337011372228436	18	31	5	3UTR		0	0
hsa-miR-107	NM_001302769	PARD3B	392	415	0.846153846154	-20.4	1	0.001504517	0.588	0.22737774444444447	-0.3911373462500001	-11.35165869953655	19	23	10	CDS		0	0
hsa-miR-107	NM_205863	PARD3B	1215	1250	0.846153846154	-22.5	1	0.007650003	0.5	3.8766381999999995	4.592047677175	-7.140128146953473	20	35	10	CDS		0	0
hsa-miR-107	NM_205863	PARD3B	5721	5752	0.923076923077	-21.2	1	0.005584674	0.471	0.08469749000000001	-0.06062137000000001	-5.337011372228436	18	31	5	3UTR		0	0
hsa-miR-107	NM_205863	PARD3B	392	415	0.846153846154	-20.4	1	0.001504517	0.588	0.22737774444444447	-0.3911373462500001	-11.35165869953655	19	23	10	CDS		0	0
hsa-miR-107	NM_057177	PARD3B	1215	1250	0.846153846154	-22.5	1	0.007650003	0.5	3.8766381999999995	4.592047677175	-7.140128146953473	20	35	10	CDS		0	0
hsa-miR-107	NM_057177	PARD3B	5817	5848	0.923076923077	-21.2	1	0.005584674	0.471	0.08469749000000001	-0.06062137000000001	-5.337011372228436	18	31	5	3UTR		0	0
hsa-miR-107	NM_057177	PARD3B	392	415	0.846153846154	-20.4	1	0.001504517	0.588	0.22737774444444447	-0.3911373462500001	-11.35165869953655	19	23	10	CDS		0	0
hsa-miR-107	NM_152526	PARD3B	1215	1250	0.846153846154	-22.5	1	0.007650003	0.5	3.8766381999999995	4.592047677175	-7.140128146953473	20	35	10	CDS		0	0
hsa-miR-107	NM_152526	PARD3B	5838	5869	0.923076923077	-21.2	1	0.005584674	0.471	0.08469749000000001	-0.06062137000000001	-5.337011372228436	18	31	5	3UTR		0	0
hsa-miR-107	NM_152526	PARD3B	392	415	0.846153846154	-20.4	1	0.001504517	0.588	0.22737774444444447	-0.3911373462500001	-11.35165869953655	19	23	10	CDS		0	0
hsa-miR-107	XM_011510553	PARD3B	6281	6316	0.846153846154	-22.5	1	0.007650003	0.5	0.0	0.0	-7.140128146953473	20	35	10	CDS		0	0
hsa-miR-107	XM_011510553	PARD3B	5458	5481	0.923076923077	-20.4	1	0.001504517	0.588	0.0	0.0	-11.35165869953655	19	23	10	CDS		0	0
hsa-miR-107	NM_201266	NRP2	5959	5980	1.0	-22.1	1	0.008760388	0.559	0.27568500000000007	0.4208620793749999	-10.062744608831833	16	21	9	3UTR		0	1
hsa-miR-107	NM_003872	NRP2	5944	5965	1.0	-22.1	1	0.008760388	0.559	0.27568500000000007	0.4208620793749999	-10.062744608831833	16	21	9	3UTR		0	1
hsa-miR-107	NM_201279	NRP2	5893	5914	1.0	-22.1	1	0.008760388	0.559	0.27568500000000007	0.4208620793749999	-10.062744608831833	16	21	9	3UTR		0	1
hsa-miR-107	NM_018534	NRP2	2748	2767	0.846153846154	-18.6	1	0.001133162	0.441	2.759848855555555	2.81315712	-15.96953836398853	12	19	9	CDS		0	1
hsa-miR-107	NM_201267	NRP2	2748	2767	0.846153846154	-18.6	1	0.001133162	0.441	2.759848855555555	2.81315712	-15.96953836398853	12	19	9	CDS		0	1
hsa-miR-107	NM_017759	INO80D	3625	3670	1.0	-22.6	1	2.815482e-05	0.412	0.09742897499999996	0.63318163	-3.937574446201665	23	45	8	3UTR		0	1
hsa-miR-107	NM_017759	INO80D	9101	9121	0.923076923077	-20.7	1	0.009723552	0.544	1.2413508416666665	0.9591040987499998	-9.286098677140124	17	20	14	3UTR		0	1
hsa-miR-107	NM_001199982	NDUFS1	574	596	0.923076923077	-21.6	1	5.99027e-05	0.515	0.04993981250000002	-0.06336289999999999	-11.84545859521187	17	22	8	CDS		0	0
hsa-miR-107	NM_001199982	NDUFS1	932	952	0.923076923077	-21.7	1	2.81017e-05	0.5	0.1827775	0.3882852724999999	-7.056347105220874	18	20	10	CDS		0	0
hsa-miR-107	NM_001199983	NDUFS1	759	781	0.923076923077	-21.6	1	5.99027e-05	0.515	0.0	0.0	-11.84545859521187	17	22	8	CDS		0	0
hsa-miR-107	NM_001199983	NDUFS1	1117	1137	0.923076923077	-21.7	1	2.81017e-05	0.5	0.0	0.0	-7.056347105220874	18	20	10	CDS		0	0
hsa-miR-107	NM_001199981	NDUFS1	743	765	0.923076923077	-21.6	1	5.99027e-05	0.515	0.0460330875	0.47892741250000004	-11.84545859521187	17	22	8	CDS		0	0
hsa-miR-107	NM_001199981	NDUFS1	1101	1121	0.923076923077	-21.7	1	2.81017e-05	0.5	0.2609174	0.34530833499999986	-7.056347105220874	18	20	10	CDS		0	0
hsa-miR-107	NM_005006	NDUFS1	851	873	0.923076923077	-21.6	1	5.99027e-05	0.515	0.0	0.0	-11.84545859521187	17	22	8	CDS		0	0
hsa-miR-107	NM_005006	NDUFS1	1209	1229	0.923076923077	-21.7	1	2.81017e-05	0.5	0.0	0.0	-7.056347105220874	18	20	10	CDS		0	0
hsa-miR-107	NM_001199984	NDUFS1	771	793	0.846153846154	-21.6	1	5.99027e-05	0.515	-0.0755096875	0.3780415	-11.84545859521187	17	22	8	CDS		0	0
hsa-miR-107	NM_001199984	NDUFS1	1129	1149	0.846153846154	-21.7	1	2.81017e-05	0.5	4.64725255	3.915060765	-7.056347105220874	18	20	10	CDS		0	0
hsa-miR-107	NM_005279	GPR1	1142	1163	0.923076923077	-20.2	1	0.001240682	0.544	0.0	0.0	-9.569531775126862	16	21	8	CDS		0	0
hsa-miR-107	NM_001261452	GPR1	1389	1410	0.923076923077	-20.2	1	0.001240682	0.544	0.5818144083333333	2.6892743625	-9.569531775126862	16	21	8	CDS		0	0
hsa-miR-107	NM_001261452	GPR1	904	927	0.923076923077	-18.4	1	0.001466355	0.515	1.526981352631579	1.5802462562500001	-6.825347112316308	15	23	9	CDS		0	0
hsa-miR-107	NM_001261453	GPR1	1393	1414	0.923076923077	-20.2	1	0.001240682	0.544	1.8116650000000003	2.5621103324999996	-9.569531775126862	16	21	8	CDS		0	0
hsa-miR-107	NM_001261453	GPR1	908	931	0.846153846154	-18.4	1	0.001466355	0.515	1.662723668421053	1.6535997437500003	-6.825347112316308	15	23	9	CDS		0	0
hsa-miR-107	NM_001261454	GPR1	984	1005	0.923076923077	-20.2	1	0.001240682	0.544	0.0	0.0	-9.569531775126862	16	21	8	CDS		0	0
hsa-miR-107	NM_020923	ZDBF2	2008	2030	0.923076923077	-21.3	1	0.004528886	0.559	0.0	0.0	-12.371084972707173	16	22	9	CDS		0	0
hsa-miR-107	NM_001285549	ZDBF2	1901	1923	0.923076923077	-21.3	1	0.004528886	0.559	0.0	0.0	-12.371084972707173	16	22	9	CDS		0	0
hsa-miR-107	XM_011512086	ADAM23	949	969	0.923076923077	-24.7	1	0.001621538	0.515	0.0	0.0	-10.062744608831833	18	20	14	CDS		0	1
hsa-miR-107	XM_011512086	ADAM23	1414	1432	0.846153846154	-21.0	1	0.0003532804	0.515	0.0	0.0	-5.350864311663566	15	18	10	CDS		0	1
hsa-miR-107	NM_003812	ADAM23	849	869	1.0	-24.7	1	0.001621538	0.515	2.932678	3.75101160225	-10.062744608831833	18	20	14	CDS		0	1
hsa-miR-107	NM_003812	ADAM23	1314	1332	0.846153846154	-21.0	1	0.0003532804	0.515	5.556963773333334	4.513817674999999	-5.350864311663566	15	18	10	CDS		0	1
hsa-miR-107	NM_001093730	DYTN	1749	1792	1.0	-24.5	1	2.132481e-05	0.441	1.4165195496363636	0.6823645343250001	-11.088633895973327	18	23	11	CDS		0	0
hsa-miR-107	NM_001136193	FASTKD2	2081	2119	0.846153846154	-21.8	1	9.074459e-07	0.426	2.065909388333333	1.5266179441249998	-5.337011372228436	19	38	10	CDS		0	0
hsa-miR-107	NM_173077	CPO	1058	1084	0.846153846154	-19.6	1	0.02335053	0.456	3.426749923076923	1.73222832525	-7.140128146953473	19	26	7	CDS		0	0
hsa-miR-107	NM_173077	CPO	1090	1110	0.923076923077	-19.0	1	3.522514e-05	0.456	2.0127038888888884	1.6629765655000002	-9.160643946489053	16	20	9	CDS		0	0
hsa-miR-107	NM_001270943	KLF7	4387	4415	1.0	-21.4	1	0.0995533	0.515	2.0139440649999996	1.9348344100000003	-3.937574446201665	16	22	12	3UTR		1	1
hsa-miR-107	NM_001270943	KLF7	4861	4879	0.923076923077	-21.1	1	3.464053e-05	0.515	0.7469216666666667	0.8223827825000001	-17.00727086631088	15	18	9	3UTR		1	1
hsa-miR-107	NM_001270942	KLF7	4418	4446	1.0	-21.4	1	0.0995533	0.515	1.6018380499999996	1.6128760574999998	-3.937574446201665	16	22	12	3UTR		1	1
hsa-miR-107	NM_001270942	KLF7	4892	4910	0.923076923077	-21.1	1	3.464053e-05	0.515	0.3405901111111111	0.5720539512499999	-17.00727086631088	15	18	9	3UTR		1	1
hsa-miR-107	NM_001270942	KLF7	734	755	0.923076923077	-19.8	1	5.508334e-08	0.471	0.37250465	0.3071866024999999	-19.146789912271544	14	21	8	CDS		1	1
hsa-miR-107	NM_003709	KLF7	4830	4858	1.0	-21.4	1	0.0995533	0.515	1.3056261899999997	1.57119237125	-3.937574446201665	16	22	12	3UTR		1	1
hsa-miR-107	NM_003709	KLF7	5304	5322	0.923076923077	-21.1	1	3.464053e-05	0.515	2.517362088888889	3.0611925374999993	-17.00727086631088	15	18	9	3UTR		1	1
hsa-miR-107	NM_001270944	KLF7	4351	4379	1.0	-21.4	1	0.0995533	0.515	2.293588239999999	1.4482165287499997	-3.937574446201665	16	22	12	3UTR		1	1
hsa-miR-107	NM_001270944	KLF7	4825	4843	0.923076923077	-21.1	1	3.464053e-05	0.515	1.5305575555555555	1.7137708362500002	-17.00727086631088	15	18	9	3UTR		1	1
hsa-miR-107	NM_134442	CREB1	5361	5380	0.923076923077	-21.6	1	0.00788831	0.603	1.8573993333333334	2.1707492725	-12.895345234407868	17	19	9	3UTR		0	0
hsa-miR-107	NM_134442	CREB1	5931	5962	0.846153846154	-21.0	1	0.001020797	0.676	0.62804291	0.7188586031249999	-7.8606057810956464	18	31	10	3UTR		0	0
hsa-miR-107	NM_134442	CREB1	9223	9247	1.0	-19.9	1	0.001714262	0.632	0.23622163124999998	-0.025409287499999968	-4.6730240064523	19	24	11	3UTR		0	0
hsa-miR-107	NM_004379	CREB1	5319	5338	0.923076923077	-21.6	1	0.00788831	0.603	1.8573993333333334	2.1707492725	-12.895345234407868	17	19	9	3UTR		0	0
hsa-miR-107	NM_004379	CREB1	5889	5920	0.846153846154	-21.0	1	0.001020797	0.676	0.62804291	0.7188586031249999	-7.8606057810956464	18	31	10	3UTR		0	0
hsa-miR-107	NM_004379	CREB1	9181	9205	1.0	-19.9	1	0.001714262	0.632	0.23622163124999998	-0.025409287499999968	-4.6730240064523	19	24	11	3UTR		0	0
hsa-miR-107	NM_001330135	METTL21A	143	187	0.846153846154	-20.1	1	0.0006360802	0.515	0.15508333923076925	0.12290854562500003	-8.707035959654831	17	44	8	5UTR		0	0
hsa-miR-107	NM_001330135	METTL21A	1592	1617	0.846153846154	-18.5	1	8.700659e-06	0.5	1.688715142857143	3.983441015	-6.138845108269123	15	19	8	3UTR		0	0
hsa-miR-107	NM_001308021	METTL21A	154	172	0.807692307692	-19.3	1	1.013014e-05	0.206	0.12549364999999998	0.08361426212499998	-11.207409090692002	15	18	13	5UTR		0	0
hsa-miR-107	NM_001330131	METTL21A	154	172	0.807692307692	-19.3	1	1.013014e-05	0.206	0.12549364999999998	0.08361426212499998	-11.207409090692002	15	18	13	5UTR		0	0
hsa-miR-107	NM_001330130	METTL21A	143	187	0.846153846154	-20.1	1	0.0006360802	0.515	0.3087025846153847	0.20154864125000005	-8.707035959654831	17	44	8	5UTR		0	0
hsa-miR-107	NM_001330130	METTL21A	957	976	0.846153846154	-18.1	1	0.006431856	0.632	0.0	0.0	-8.9317342419481	15	19	7	3UTR		0	0
hsa-miR-107	NM_001127395	METTL21A	154	172	0.807692307692	-19.3	1	1.013014e-05	0.206	0.0835416	0.07272512500000003	-11.207409090692002	15	18	13	5UTR		0	0
hsa-miR-107	NM_001330137	METTL21A	450	474	0.846153846154	-19.4	1	0.002176923	0.559	2.6486893277500005	3.8385822750000003	-9.551605062602114	18	24	9	CDS		0	0
hsa-miR-107	NM_001330218	CCNYL1	934	963	0.923076923077	-19.2	1	0.0007356564	0.647	5.327881321052632	5.5317852474999984	-4.650164754877524	19	29	8	CDS		1	1
hsa-miR-107	NM_001142300	CCNYL1	781	810	0.923076923077	-19.2	1	0.0007356564	0.647	5.327881321052632	5.5317852474999984	-4.650164754877524	19	29	8	CDS		1	1
hsa-miR-107	NM_152523	CCNYL1	682	711	0.923076923077	-19.2	1	0.0007356564	0.647	5.327881321052632	5.5317852474999984	-4.650164754877524	19	29	8	CDS		1	1
hsa-miR-107	NM_152523	CCNYL1	1472	1491	1.0	-18.8	1	0.009018929	0.691	3.1739240285714287	2.105167535	-14.68520499673068	15	19	7	3UTR		1	1
hsa-miR-107	NM_003468	FZD5	1123	1147	0.846153846154	-29.7	1	8.759715e-06	0.397	1.0886619588235296	0.9751736162499998	-3.793324837357118	20	24	9	CDS		0	0
hsa-miR-107	NM_001080475	PLEKHM3	2933	2956	1.0	-21.9	1	0.000101754	0.574	-0.21006878999999992	-0.14634818625000004	-5.495113920508112	20	23	10	3UTR		0	0
hsa-miR-107	XM_017004072	PLEKHM3	2358	2381	1.0	-21.9	1	0.000101754	0.574	0.0	0.0	-5.495113920508112	20	23	10	3UTR		0	0
hsa-miR-107	XM_011511163	PLEKHM3	1394	1421	0.846153846154	-20.1	1	1.212402e-05	0.426	0.0	0.0	-6.251209375382295	18	27	12	CDS		0	0
hsa-miR-107	NM_006891	CRYGD	495	526	1.0	-20.9	1	7.38359e-05	0.382	2.8762364999999996	2.39013787875	-6.626141984894679	16	19	10	CDS		0	0
hsa-miR-107	NM_020989	CRYGC	397	448	1.0	-22.6	1	1.963573e-05	0.338	3.2993668333333335	2.1368190912499996	-6.626141984894679	16	19	10	CDS		0	0
hsa-miR-107	NM_020989	CRYGC	474	501	0.923076923077	-18.8	1	5.689699e-05	0.368	4.026629166666667	2.3767912275	-10.312888464561315	18	27	8	CDS		0	0
hsa-miR-107	NM_005896	IDH1	1870	1890	0.923076923077	-19.2	1	0.0760863	0.647	6.2455627499999995	4.644274066249999	-12.066756607428351	18	20	13	3UTR		0	0
hsa-miR-107	NM_005896	IDH1	1988	2013	0.846153846154	-18.7	1	9.255488e-05	0.559	4.7849322857142855	4.91119435	-9.784654142905728	16	25	7	3UTR		0	0
hsa-miR-107	NM_001282386	IDH1	1781	1801	0.923076923077	-19.2	1	0.0760863	0.647	6.299434375	5.056380604999999	-12.066756607428351	18	20	13	3UTR		0	0
hsa-miR-107	NM_001282386	IDH1	1899	1924	0.923076923077	-18.7	1	9.255488e-05	0.559	4.000334428571429	5.041566382499999	-9.784654142905728	16	25	7	3UTR		0	0
hsa-miR-107	NM_001282387	IDH1	1938	1958	1.0	-19.2	1	0.0760863	0.647	3.8079420999999996	4.32199786125	-12.066756607428351	18	20	13	3UTR		0	0
hsa-miR-107	NM_001282387	IDH1	2056	2081	0.846153846154	-18.7	1	9.255488e-05	0.559	5.901378857142857	3.9484536475	-9.784654142905728	16	25	7	3UTR		0	0
hsa-miR-107	NM_001282387	IDH1	527	546	0.923076923077	-17.7	1	0.006047659	0.515	0.49074096125	0.35701247675	-11.264054705718937	13	19	8	CDS		0	0
hsa-miR-107	XM_011510792	PIKFYVE	3646	3674	1.0	-24.5	1	3.000234e-06	0.471	0.0	0.0	-7.79179666547151	17	28	7	CDS		0	0
hsa-miR-107	XM_011510792	PIKFYVE	688	711	0.923076923077	-21.1	1	0.001219719	0.632	0.0	0.0	-8.492496222257554	17	23	7	CDS		0	0
hsa-miR-107	XM_011510792	PIKFYVE	2982	3007	0.846153846154	-20.4	1	2.632214e-05	0.515	0.0	0.0	-5.838533207394711	17	25	10	CDS		0	0
hsa-miR-107	NM_015040	PIKFYVE	4612	4663	1.0	-24.1	1	0.002445303	0.559	5.010888458	4.22852688225	-5.035831305685297	17	21	8	CDS		0	0
hsa-miR-107	NM_015040	PIKFYVE	5127	5148	0.923076923077	-23.4	1	0.001410936	0.544	5.370156000000001	5.386118508749998	-7.840254128736813	16	21	10	CDS		0	0
hsa-miR-107	NM_001178000	PIKFYVE	629	652	0.846153846154	-21.1	1	0.001219719	0.632	6.260401857142857	6.2381740587499985	-8.492496222257554	17	23	7	CDS		0	0
hsa-miR-107	NM_001178000	PIKFYVE	1450	1477	0.846153846154	-19.1	1	0.001075926	0.544	3.722959055	5.72575542725	-7.4710192137250955	17	27	8	CDS		0	0
hsa-miR-107	NM_001178000	PIKFYVE	516	537	0.846153846154	-18.2	1	0.001603003	0.529	5.506323500000001	3.7399560691250002	-7.794895910253615	18	21	11	CDS		0	0
hsa-miR-107	NM_152671	PIKFYVE	1159	1186	0.846153846154	-19.1	1	0.001075926	0.544	3.722959055	5.72575542725	-7.4710192137250955	17	27	8	CDS		0	0
hsa-miR-107	NM_001309516	PTH2R	2719	2739	1.0	-19.5	1	0.0002194695	0.721	-0.22515314285714286	0.29492049625	-15.393006722285353	15	20	8	3UTR		0	0
hsa-miR-107	NM_005048	PTH2R	2615	2635	0.923076923077	-19.5	1	0.0002194695	0.721	0.35748814285714287	-0.09670712625000003	-15.393006722285353	15	20	8	3UTR		0	0
hsa-miR-107	NM_001039538	MAP2	2458	2487	1.0	-21.8	1	0.04971673	0.603	4.4523625000000004	3.15376904375	-8.306035456483334	20	29	9	3UTR		0	0
hsa-miR-107	NM_001039538	MAP2	2189	2207	0.884615384615	-17.6	1	0.01038419	0.632	4.249512857142856	2.523835965	-11.14169921984997	16	18	9	3UTR		0	0
hsa-miR-107	NM_002374	MAP2	6059	6088	1.0	-21.8	1	0.04971673	0.603	4.4523625000000004	3.15376904375	-8.306035456483334	20	29	9	3UTR		0	0
hsa-miR-107	NM_002374	MAP2	5790	5808	0.884615384615	-17.6	1	0.01038419	0.632	4.249512857142856	2.523835965	-11.14169921984997	16	18	9	3UTR		0	0
hsa-miR-107	NM_031845	MAP2	1991	2020	1.0	-21.8	1	0.04971673	0.603	4.4523625000000004	3.15376904375	-8.306035456483334	20	29	9	3UTR		0	0
hsa-miR-107	NM_031845	MAP2	1722	1740	0.884615384615	-17.6	1	0.01038419	0.632	4.249512857142856	2.523835965	-11.14169921984997	16	18	9	3UTR		0	0
hsa-miR-107	NM_032504	UNC80	8634	8660	0.923076923077	-24.3	1	4.524885e-05	0.485	5.825938778947369	4.99253024	-5.4812609810729835	17	26	12	CDS		1	1
hsa-miR-107	NM_182587	UNC80	8619	8645	0.923076923077	-24.3	1	4.524885e-05	0.485	6.3729954736842105	5.372254937500001	-5.4812609810729835	17	26	12	CDS		1	1
hsa-miR-107	XM_017003888	UNC80	8268	8297	0.846153846154	-25.5	1	1.310863e-08	0.397	0.0	0.0	-4.794414363722071	18	24	7	CDS		1	1
hsa-miR-107	XM_017003888	UNC80	8628	8654	0.923076923077	-24.3	1	4.524885e-05	0.485	0.0	0.0	-5.4812609810729835	17	26	12	CDS		1	1
hsa-miR-107	NM_001278283	RPE	2449	2467	0.846153846154	-17.9	1	0.0003055275	0.632	0.37199356000000006	0.9464286625	-14.721989301696164	15	18	10	3UTR		0	0
hsa-miR-107	NM_001278282	RPE	2369	2387	0.846153846154	-17.9	1	0.0003055275	0.632	0.37199356000000006	0.9464286625	-14.721989301696164	15	18	10	3UTR		0	0
hsa-miR-107	NM_001318927	RPE	2462	2480	0.846153846154	-17.9	1	0.0003055275	0.632	0.37199356000000006	0.9464286625	-14.721989301696164	15	18	10	3UTR		0	0
hsa-miR-107	NM_199229	RPE	2364	2382	0.923076923077	-17.9	1	0.0003055275	0.632	2.871168	1.9493417599999998	-14.721989301696164	15	18	10	3UTR		0	0
hsa-miR-107	NM_001318929	RPE	2360	2378	0.923076923077	-17.9	1	0.0003055275	0.632	2.871168	1.9493417599999998	-14.721989301696164	15	18	10	3UTR		0	0
hsa-miR-107	NM_001278285	RPE	2277	2295	0.846153846154	-17.9	1	0.0003055275	0.632	0.37199356000000006	0.9464286625	-14.721989301696164	15	18	10	3UTR		0	0
hsa-miR-107	NM_006916	RPE	2338	2356	0.846153846154	-17.9	1	0.0003055275	0.632	0.37199356000000006	0.9464286625	-14.721989301696164	15	18	10	3UTR		0	0
hsa-miR-107	NM_001278288	RPE	2284	2302	0.846153846154	-17.9	1	0.0003055275	0.632	0.37199356000000006	0.9464286625	-14.721989301696164	15	18	10	3UTR		0	0
hsa-miR-107	NM_001278286	RPE	2293	2311	0.846153846154	-17.9	1	0.0003055275	0.632	0.37199356000000006	0.9464286625	-14.721989301696164	15	18	10	3UTR		0	0
hsa-miR-107	NM_001318930	RPE	2353	2371	0.846153846154	-17.9	1	0.0003055275	0.632	0.37199356000000006	0.9464286625	-14.721989301696164	15	18	10	3UTR		0	0
hsa-miR-107	NM_001307976	KANSL1L	2760	2777	1.0	-20.9	1	0.0001646629	0.5	2.765090333333333	2.9956398012500003	-8.13184806533776	14	17	11	CDS		0	1
hsa-miR-107	NM_152519	KANSL1L	2886	2903	1.0	-20.9	1	0.0001646629	0.5	2.765090333333333	2.9956398012500003	-8.13184806533776	14	17	11	CDS		0	1
hsa-miR-107	NM_001608	ACADL	2156	2191	1.0	-20.1	1	0.0002777379	0.559	3.8636907777777783	3.5324089124999993	-7.7817751947826395	17	20	13	3UTR		0	0
hsa-miR-107	NM_001608	ACADL	2051	2069	0.923076923077	-18.4	1	0.004767625	0.574	4.581138857142856	3.4076609574999996	-6.723767449401163	15	18	7	3UTR		0	0
hsa-miR-107	NM_079422	MYL1	73	88	0.923076923077	-18.6	1	0.001786292	0.471	0.6189847625	0.5485716387499999	-12.417709117045238	13	15	8	CDS		0	0
hsa-miR-107	NM_001136575	LANCL1	1109	1128	1.0	-19.8	1	0.02271639	0.559	-0.24855923333333338	-0.19416543700000002	-9.569531775126862	13	19	6	CDS		0	0
hsa-miR-107	NM_006055	LANCL1	1203	1222	0.846153846154	-19.8	1	0.02271639	0.559	-0.5848103266666668	-0.013182608499999998	-9.569531775126862	13	19	6	CDS		0	0
hsa-miR-107	NM_001136574	LANCL1	1114	1133	1.0	-19.8	1	0.02271639	0.559	-0.001314886666666672	-0.12740952349999998	-9.569531775126862	13	19	6	CDS		0	0
hsa-miR-107	NM_001122633	CPS1	4558	4590	0.923076923077	-20.4	1	1.853837e-05	0.5	4.3859282727272735	2.1855082574999996	-6.549290197143331	14	18	11	CDS		0	0
hsa-miR-107	NM_001875	CPS1	4593	4625	0.923076923077	-20.4	1	1.853837e-05	0.5	4.892359272727273	2.2453694112499996	-6.549290197143331	14	18	11	CDS		0	0
hsa-miR-107	NM_001042599	ERBB4	651	691	0.846153846154	-23.7	1	0.0009078387	0.485	5.026293	4.4939888375	-8.851285568499378	16	23	10	CDS		0	0
hsa-miR-107	NM_001042599	ERBB4	3417	3442	0.846153846154	-22.9	1	0.0011029	0.397	-0.21738650909090904	0.34018993250000007	-5.813840636892696	18	25	11	CDS		0	0
hsa-miR-107	NM_001042599	ERBB4	3918	3940	0.923076923077	-21.9	1	2.607085e-05	0.412	2.220153142857143	0.9752511475	-9.788807282970279	17	22	7	CDS		0	0
hsa-miR-107	NM_005235	ERBB4	651	691	0.846153846154	-23.7	1	0.0009078387	0.485	5.026293	4.4939888375	-8.851285568499378	16	23	10	CDS		0	0
hsa-miR-107	NM_005235	ERBB4	3966	3988	0.923076923077	-21.9	1	2.607085e-05	0.412	1.3254762857142859	1.327530066250001	-9.788807282970279	17	22	7	CDS		0	0
hsa-miR-107	NM_001079526	IKZF2	4237	4270	0.923076923077	-22.7	1	0.01254524	0.618	0.23174112000000005	0.12197697875000002	-9.592934641634889	18	33	9	3UTR		0	0
hsa-miR-107	NM_001079526	IKZF2	4125	4149	0.846153846154	-21.9	1	0.00297117	0.676	-0.1324348	0.2791204662500001	-5.692450279622925	17	24	7	3UTR		0	0
hsa-miR-107	NM_016260	IKZF2	4168	4201	1.0	-22.7	1	0.01254524	0.618	0.13066355000000002	0.03827229375000003	-9.592934641634889	18	33	9	3UTR		0	0
hsa-miR-107	NM_016260	IKZF2	4056	4080	1.0	-21.9	1	0.00297117	0.676	0.4807167176470588	0.38098695124999993	-5.692450279622925	17	24	7	3UTR		0	0
hsa-miR-107	NM_016260	IKZF2	7877	7896	0.820512820513	-19.2	1	0.001328354	0.544	2.3991459999999996	3.83826445375	-9.453569563814709	15	19	7	3UTR		0	0
hsa-miR-107	XM_005246384	IKZF2	4278	4311	1.0	-22.7	1	0.01254524	0.618	0.0	0.0	-9.592934641634889	18	33	9	3UTR		0	0
hsa-miR-107	XM_005246384	IKZF2	4166	4190	0.923076923077	-21.9	1	0.00297117	0.676	0.0	0.0	-5.692450279622925	17	24	7	3UTR		0	0
hsa-miR-107	XM_005246384	IKZF2	7987	8006	0.923076923077	-19.2	1	0.001328354	0.544	0.0	0.0	-9.453569563814709	15	19	7	3UTR		0	0
hsa-miR-107	NM_024532	SPAG16	1791	1809	0.853846153846	-19.3	1	0.001864958	0.559	1.712672	2.189868195	-14.291187596725136	15	18	13	CDS		0	0
hsa-miR-107	NM_024532	SPAG16	347	369	0.846153846154	-19.8	1	0.0002126678	0.574	3.6447726250000008	2.1138529175	-12.387324686317891	16	22	8	CDS		0	0
hsa-miR-107	NM_001025436	SPAG16	347	369	0.846153846154	-19.8	1	0.0002126678	0.574	1.12344425	2.0702345775	-12.387324686317891	16	22	8	CDS		0	0
hsa-miR-107	XM_006712746	SPAG16	310	332	0.923076923077	-19.8	1	0.0002126678	0.574	0.0	0.0	-12.387324686317891	16	22	8	CDS		0	0
hsa-miR-107	NM_001080500	VWC2L	2146	2189	1.0	-29.8	1	0.000180882	0.603	0.72523129	0.5885796725000001	-10.10915223120837	19	23	10	3UTR		1	0
hsa-miR-107	NM_001345929	VWC2L	2016	2059	1.0	-29.8	1	0.000180882	0.603	0.72523129	0.5885796725000001	-10.10915223120837	19	23	10	3UTR		1	0
hsa-miR-107	NM_001282548	BARD1	2573	2588	0.923076923077	-18.0	1	0.001092647	0.618	0.2607876	0.18555108750000004	-11.673828616395038	12	15	7	3UTR		0	0
hsa-miR-107	NM_001282543	BARD1	4472	4506	0.923076923077	-19.8	1	0.003760333	0.588	0.22623020303030303	0.166029865	-3.937574446201665	18	34	10	3UTR		0	0
hsa-miR-107	NM_001282545	BARD1	2630	2645	0.923076923077	-18.0	1	0.001092647	0.618	0.25734174	0.3456145137500001	-11.673828616395038	12	15	7	3UTR		0	0
hsa-miR-107	NM_001282549	BARD1	2990	3024	1.0	-19.8	1	0.003760333	0.588	0.19004149393939399	1.7825628974999999	-3.937574446201665	18	34	10	3UTR		0	0
hsa-miR-107	NM_001282549	BARD1	2441	2459	0.923076923077	-18.7	1	0.001092647	0.618	-0.677608	0.1813261675	-11.673828616395038	12	16	7	3UTR		0	0
hsa-miR-107	NM_000465	BARD1	4529	4563	1.0	-19.8	1	0.003760333	0.588	0.10645321515151515	0.40277589125	-3.937574446201665	18	34	10	3UTR		0	0
hsa-miR-107	NM_000465	BARD1	1689	1712	0.871794871795	-19.5	1	0.007015515	0.574	-0.4875761444444444	-0.2576009125	-13.4976292297232	17	23	9	CDS		0	0
hsa-miR-107	NM_173076	ABCA12	2256	2284	0.846153846154	-22.7	1	0.001075885	0.544	2.2872558909090905	2.541504335	-11.14169921984997	19	28	7	CDS		0	0
hsa-miR-107	NM_173076	ABCA12	6078	6097	1.0	-19.9	1	0.09936836	0.544	2.5024036636363634	2.7641135699999997	-6.674744927794402	14	19	11	CDS		0	0
hsa-miR-107	NM_015657	ABCA12	1241	1269	0.923076923077	-22.7	1	0.001075885	0.544	2.8101105454545454	4.8908014487500004	-11.14169921984997	19	28	7	CDS		0	0
hsa-miR-107	NM_015657	ABCA12	5063	5082	1.0	-19.9	1	0.09936836	0.544	3.7368271818181813	4.786035406249999	-6.674744927794402	14	19	11	CDS		0	0
hsa-miR-107	XM_024452919	ATIC	1095	1118	0.807692307692	-23.7	1	1.310378e-07	0.471	0.0	0.0	-9.430348285984671	18	23	7	CDS		0	0
hsa-miR-107	NM_018000	MREG	1091	1125	0.923076923077	-23.3	1	8.613007e-05	0.529	0.17447166666666666	-0.040677	-5.337011372228436	16	25	12	3UTR		0	0
hsa-miR-107	NM_001142310	TMEM169	3257	3276	1.0	-21.7	1	1.666317e-05	0.5	0.5661523932777777	-0.059547655349999985	-4.95700071937229	16	19	12	3UTR		0	0
hsa-miR-107	NM_001142310	TMEM169	2860	2904	0.884615384615	-21.1	1	5.871274e-05	0.559	0.034285546348837195	-0.004998435524999928	-3.937574446201665	21	44	8	3UTR		0	0
hsa-miR-107	NM_001142311	TMEM169	3171	3190	1.0	-21.7	1	1.666317e-05	0.5	-0.11672330594444445	0.2741119356375	-4.95700071937229	16	19	12	3UTR		0	0
hsa-miR-107	NM_001142311	TMEM169	2774	2818	0.884615384615	-21.1	1	5.871274e-05	0.559	0.2609394855581398	-0.008634992674999996	-3.937574446201665	21	44	8	3UTR		0	0
hsa-miR-107	NM_138390	TMEM169	3167	3186	1.0	-21.7	1	1.666317e-05	0.5	-0.11672330594444445	0.2741119356375	-4.95700071937229	16	19	12	3UTR		0	0
hsa-miR-107	NM_138390	TMEM169	2770	2814	0.884615384615	-21.1	1	5.871274e-05	0.559	0.2609394855581398	-0.008634992674999996	-3.937574446201665	21	44	8	3UTR		0	0
hsa-miR-107	XM_006712851	TMEM169	3371	3390	1.0	-21.7	1	1.666317e-05	0.5	0.0	0.0	-4.95700071937229	16	19	12	3UTR		0	0
hsa-miR-107	XM_006712851	TMEM169	2974	3018	0.884615384615	-21.1	1	5.871274e-05	0.559	0.0	0.0	-3.937574446201665	21	44	8	3UTR		0	0
hsa-miR-107	NM_021141	XRCC5	1395	1414	0.807692307692	-18.3	1	0.0006089605	0.574	4.821183333333333	3.8828398784999996	-8.619144941963317	15	19	11	CDS		0	0
hsa-miR-107	NM_021141	XRCC5	2215	2236	0.923076923077	-17.9	1	0.02583076	0.485	0.50126545875	2.46725671625	-11.63909665883459	17	21	10	CDS		0	0
hsa-miR-107	NM_021141	XRCC5	160	178	0.846153846154	-16.8	1	2.975671e-06	0.471	3.798358428571429	4.308403392500001	-9.150044519645023	14	18	7	CDS		0	0
hsa-miR-107	NM_014140	SMARCAL1	2333	2370	0.846153846154	-25.4	1	3.070908e-05	0.441	4.1625273125	3.1650978123750004	-11.207409090692002	16	21	14	CDS		0	0
hsa-miR-107	NM_001127207	SMARCAL1	2147	2184	0.923076923077	-25.4	1	3.070908e-05	0.441	3.3211882499999996	2.758574139875	-11.207409090692002	16	21	14	CDS		0	0
hsa-miR-107	NM_001127207	SMARCAL1	2348	2399	0.846153846154	-21.4	1	0.000171656	0.456	1.2920476600000002	4.196371243249999	-10.172150421912663	19	51	10	CDS		0	0
hsa-miR-107	NM_000597	IGFBP2	552	570	0.923076923077	-20.1	1	0.001622944	0.353	2.069374	1.4847745445	-10.829785212011442	14	18	9	CDS		0	0
hsa-miR-107	NM_001313990	IGFBP2	121	138	0.846153846154	-18.7	1	0.002602204	0.441	-0.7846620999999999	-0.21396942749999998	-14.291187596725136	14	17	8	CDS		0	0
hsa-miR-107	NM_001313990	IGFBP2	327	343	1.0	-17.5	1	0.01493428	0.353	4.256399	2.6548609162500005	-12.072291680339621	13	16	7	CDS		0	0
hsa-miR-107	NM_000599	IGFBP5	3672	3702	1.0	-22.1	1	0.0002026378	0.5	0.8381879499999999	0.4819495737499999	-6.5006872542436085	19	30	12	3UTR		0	0
hsa-miR-107	NM_000599	IGFBP5	5407	5425	0.923076923077	-21.0	1	0.001691467	0.574	1.27784581	2.1778976962499996	-6.750673256795928	16	18	10	3UTR		0	0
hsa-miR-107	XM_024453083	TNS1	214	235	0.948717948718	-26.8	1	0.0002990958	0.412	0.0	0.0	-6.936790066878343	19	21	12	CDS		0	0
hsa-miR-107	XM_024453083	TNS1	9197	9236	0.923076923077	-23.6	1	2.728633e-05	0.368	0.0	0.0	-3.793324837357118	20	39	8	3UTR		0	0
hsa-miR-107	XM_024453083	TNS1	5119	5140	1.0	-23.4	1	9.127756e-05	0.456	0.0	0.0	-6.5006872542436085	17	21	9	CDS		0	0
hsa-miR-107	NM_022648	TNS1	9160	9199	0.846153846154	-23.6	1	2.728633e-05	0.368	4.644235	4.267234737500001	-3.793324837357118	20	39	8	3UTR		0	0
hsa-miR-107	NM_022648	TNS1	5082	5103	0.923076923077	-23.4	1	9.127756e-05	0.456	4.69270555625	4.6822452775	-6.5006872542436085	17	21	9	CDS		0	0
hsa-miR-107	NM_001308023	TNS1	8888	8927	0.846153846154	-23.6	1	2.728633e-05	0.368	4.20203065483871	4.0094447875000006	-3.793324837357118	20	39	8	3UTR		0	0
hsa-miR-107	NM_001308023	TNS1	4810	4831	0.923076923077	-23.4	1	9.127756e-05	0.456	4.125766875	4.466600444999999	-6.5006872542436085	17	21	9	CDS		0	0
hsa-miR-107	NM_001308023	TNS1	9931	9947	1.0	-22.1	1	6.533021e-05	0.544	1.90037	1.62575101875	-7.794895910253615	15	16	15	3UTR		0	0
hsa-miR-107	NM_001308022	TNS1	8909	8948	0.846153846154	-23.6	1	2.728633e-05	0.368	4.20203065483871	4.0094447875000006	-3.793324837357118	20	39	8	3UTR		0	0
hsa-miR-107	NM_001308022	TNS1	4831	4852	0.923076923077	-23.4	1	9.127756e-05	0.456	2.2987693125	4.87606840125	-6.5006872542436085	17	21	9	CDS		0	0
hsa-miR-107	NM_001308022	TNS1	9952	9968	1.0	-22.1	1	6.533021e-05	0.544	1.90037	1.62575101875	-7.794895910253615	15	16	15	3UTR		0	0
hsa-miR-107	XM_017004813	TNS1	8250	8289	0.923076923077	-23.6	1	2.728633e-05	0.368	0.0	0.0	-3.793324837357118	20	39	8	3UTR		0	0
hsa-miR-107	XM_017004813	TNS1	4172	4193	1.0	-23.4	1	9.127756e-05	0.456	0.0	0.0	-6.5006872542436085	17	21	9	CDS		0	0
hsa-miR-107	NM_001557	CXCR2	583	602	1.0	-19.7	1	0.001905652	0.5	1.7631355499999999	0.6826321187499996	-8.327025306798683	14	19	6	CDS		0	0
hsa-miR-107	NM_000634	CXCR1	1593	1613	0.961538461538	-22.6	1	9.844101e-06	0.412	4.698947383333334	2.7177098537499997	-10.618784522492405	19	20	19	3UTR		0	0
hsa-miR-107	NM_000634	CXCR1	1645	1667	0.846153846154	-20.0	1	0.0001191244	0.471	4.351905374999999	3.24199132375	-4.6730240064523	17	22	6	3UTR		0	0
hsa-miR-107	NM_152862	ARPC2	1136	1154	0.923076923077	-17.8	1	0.000781012	0.574	4.752866666666667	2.7971877275000008	-11.254033235030066	17	18	17	3UTR		0	0
hsa-miR-107	NM_005731	ARPC2	1041	1059	1.0	-17.8	1	0.000781012	0.574	1.9407116666666668	2.5870456387500003	-11.254033235030066	17	18	17	3UTR		0	0
hsa-miR-107	NM_001321950	GPBAR1	1258	1278	0.923076923077	-22.5	1	2.241573e-05	0.338	1.4440155555555554	2.330197203750001	-13.4976292297232	13	20	9	CDS		0	0
hsa-miR-107	NM_001321950	GPBAR1	837	857	0.923076923077	-20.9	1	2.962027e-08	0.279	2.36948725	2.0488888275	-12.161125493020595	15	20	8	CDS		0	0
hsa-miR-107	NM_001077191	GPBAR1	1392	1412	0.923076923077	-22.5	1	2.241573e-05	0.338	1.4440155555555554	2.330197203750001	-13.4976292297232	13	20	9	CDS		0	0
hsa-miR-107	NM_001077191	GPBAR1	971	991	0.923076923077	-20.9	1	2.962027e-08	0.279	2.36948725	2.0488888275	-12.161125493020595	15	20	8	CDS		0	0
hsa-miR-107	NM_001077194	GPBAR1	884	904	0.923076923077	-22.5	1	2.241573e-05	0.338	1.4440155555555554	2.330197203750001	-13.4976292297232	13	20	9	CDS		0	0
hsa-miR-107	NM_001077194	GPBAR1	463	483	0.923076923077	-20.9	1	2.962027e-08	0.279	2.36948725	2.0488888275	-12.161125493020595	15	20	8	CDS		0	0
hsa-miR-107	NM_170699	GPBAR1	771	791	0.923076923077	-22.5	1	2.241573e-05	0.338	1.4440155555555554	2.330197203750001	-13.4976292297232	13	20	9	CDS		0	0
hsa-miR-107	NM_170699	GPBAR1	350	370	0.923076923077	-20.9	1	2.962027e-08	0.279	2.36948725	2.0488888275	-12.161125493020595	15	20	8	CDS		0	0
hsa-miR-107	NM_001087	AAMP	903	925	0.846153846154	-19.2	1	0.004744482	0.412	4.684569375000001	3.4544589712500002	-10.486737944230434	15	22	8	CDS		0	0
hsa-miR-107	NM_001302545	AAMP	906	928	0.846153846154	-19.2	1	0.004744482	0.412	5.0884345	3.3518096087499996	-10.486737944230434	15	22	8	CDS		0	0
hsa-miR-107	NM_015488	PNKD	2289	2308	1.0	-21.5	1	0.004254056	0.5	-0.31793928571428565	-0.031747060250000035	-6.983414211216407	17	19	10	3UTR		0	0
hsa-miR-107	NM_015488	PNKD	2759	2786	0.923076923077	-20.6	1	0.02831074	0.456	0.1595511	1.1907901987500003	-4.993964104447428	17	27	8	3UTR		0	0
hsa-miR-107	NM_022152	TMBIM1	904	918	0.923076923077	-17.1	1	0.003266596	0.485	0.04145181250000002	0.019283693749999997	-13.697178970448556	13	14	13	CDS		0	0
hsa-miR-107	NM_022572	PNKD	2162	2181	1.0	-21.5	1	0.004254056	0.5	0.47373842857142856	-0.02251063450000002	-6.983414211216407	17	19	10	3UTR		0	0
hsa-miR-107	NM_022572	PNKD	2632	2659	0.923076923077	-20.6	1	0.02831074	0.456	2.2403690000000003	0.61723181375	-4.993964104447428	17	27	8	3UTR		0	0
hsa-miR-107	NM_198559	CATIP	576	601	0.846153846154	-23.1	1	1.604847e-06	0.338	2.3493688888888893	1.6886634425000002	-13.405135851952595	18	25	9	CDS		0	0
hsa-miR-107	NM_198559	CATIP	779	828	0.923076923077	-22.2	1	8.11925e-06	0.456	3.3891179166666667	1.5505467950000003	-9.964902622363823	19	49	7	CDS		0	0
hsa-miR-107	NM_001206878	CTDSP1	1133	1149	0.846153846154	-18.9	1	0.05445612	0.456	-0.6799382428571429	0.003351929999999975	-7.674488971013231	14	16	7	3UTR		0	0
hsa-miR-107	NM_021198	CTDSP1	1714	1732	0.846153846154	-21.2	1	0.0002996871	0.338	0.4911590428571429	0.821542885	-12.46237056094386	15	18	7	3UTR		0	0
hsa-miR-107	NM_021198	CTDSP1	1397	1413	0.846153846154	-18.9	1	0.05445612	0.456	1.0496817142857142	-0.06916613249999995	-7.674488971013231	14	16	7	3UTR		0	0
hsa-miR-107	NM_182642	CTDSP1	1711	1729	0.846153846154	-21.2	1	0.0002996871	0.338	0.4911590428571429	0.821542885	-12.46237056094386	15	18	7	3UTR		0	0
hsa-miR-107	NM_182642	CTDSP1	1394	1410	0.846153846154	-18.9	1	0.05445612	0.456	1.0496817142857142	-0.06916613249999995	-7.674488971013231	14	16	7	3UTR		0	0
hsa-miR-107	NM_007127	VIL1	148	202	0.871794871795	-21.7	1	6.085264e-06	0.5	3.4319266830188666	3.0392526875	-3.937574446201665	22	54	6	CDS		0	0
hsa-miR-107	NM_020935	USP37	7714	7736	0.923076923077	-17.9	1	0.0008352007	0.647	2.4376542727272725	0.9057618387500002	-9.075983850792646	18	22	7	3UTR		0	0
hsa-miR-107	XM_005246720	USP37	235	253	0.846153846154	-17.6	1	0.001238883	0.5	0.0	0.0	-11.230498691309037	13	18	6	5UTR		0	0
hsa-miR-107	XM_005246721	USP37	212	230	0.846153846154	-17.6	1	0.001235436	0.5	0.0	0.0	-11.230498691309037	13	18	6	5UTR		0	0
hsa-miR-107	XM_005246724	USP37	203	221	0.846153846154	-17.6	1	0.001238883	0.5	0.0	0.0	-11.230498691309037	13	18	6	5UTR		0	0
hsa-miR-107	XM_017005116	PLCD4	284	352	0.923076923077	-25.4	1	5.905635e-06	0.426	0.0	0.0	-3.937574446201665	23	54	7	5UTR		0	0
hsa-miR-107	XM_017005116	PLCD4	611	630	1.0	-21.2	1	0.001519932	0.368	0.0	0.0	-11.18522411940593	17	19	9	CDS		0	0
hsa-miR-107	XM_011511789	ZNF142	4724	4773	0.923076923077	-25.7	1	0.000433046	0.397	0.0	0.0	-7.163349424783512	18	25	9	CDS		0	0
hsa-miR-107	XM_011511789	ZNF142	667	685	0.923076923077	-20.5	1	0.002114479	0.397	0.0	0.0	-11.673828616395038	13	18	6	CDS		0	0
hsa-miR-107	NM_001105537	ZNF142	499	517	0.923076923077	-20.5	1	0.002114479	0.397	0.129189	-0.0034237162500000296	-11.673828616395038	13	18	6	CDS		0	0
hsa-miR-107	NM_001320717	BCS1L	1122	1171	0.923076923077	-23.3	1	0.001363083	0.456	5.053096396296297	4.830332833749999	-4.794414363722071	18	35	9	CDS		0	0
hsa-miR-107	NM_001320717	BCS1L	1522	1553	0.846153846154	-20.7	1	0.004527328	0.5	0.6540574769230771	2.210948259868421	-4.95700071937229	18	31	9	CDS		0	0
hsa-miR-107	NM_001257344	BCS1L	1007	1056	0.923076923077	-23.3	1	0.001363083	0.456	5.053096396296297	4.830332833749999	-4.794414363722071	18	35	9	CDS		0	0
hsa-miR-107	NM_001257344	BCS1L	1407	1438	0.846153846154	-20.7	1	0.004527328	0.5	0.6540574769230771	2.210948259868421	-4.95700071937229	18	31	9	CDS		0	0
hsa-miR-107	NM_004328	BCS1L	1159	1208	0.923076923077	-23.3	1	0.001363083	0.456	5.053096396296297	4.830332833749999	-4.794414363722071	18	35	9	CDS		0	0
hsa-miR-107	NM_004328	BCS1L	1559	1590	0.846153846154	-20.7	1	0.004527328	0.5	0.6540574769230771	2.210948259868421	-4.95700071937229	18	31	9	CDS		0	0
hsa-miR-107	NM_001257343	BCS1L	1132	1181	0.923076923077	-23.3	1	0.001363083	0.456	5.053096396296297	4.830332833749999	-4.794414363722071	18	35	9	CDS		0	0
hsa-miR-107	NM_001257343	BCS1L	1532	1563	0.846153846154	-20.7	1	0.004527328	0.5	0.6540574769230771	2.210948259868421	-4.95700071937229	18	31	9	CDS		0	0
hsa-miR-107	NM_001257342	BCS1L	1080	1129	0.923076923077	-23.3	1	0.001363083	0.456	5.053096396296297	4.830332833749999	-4.794414363722071	18	35	9	CDS		0	0
hsa-miR-107	NM_001257342	BCS1L	1480	1511	0.846153846154	-20.7	1	0.004527328	0.5	0.6540574769230771	2.210948259868421	-4.95700071937229	18	31	9	CDS		0	0
hsa-miR-107	NM_001079866	BCS1L	950	999	0.923076923077	-23.3	1	0.001363083	0.456	5.053096396296297	4.830332833749999	-4.794414363722071	18	35	9	CDS		0	0
hsa-miR-107	NM_001079866	BCS1L	1350	1381	0.846153846154	-20.7	1	0.004527328	0.5	0.6540574769230771	2.210948259868421	-4.95700071937229	18	31	9	CDS		0	0
hsa-miR-107	NM_022453	RNF25	692	718	0.846153846154	-20.4	1	0.03671879	0.441	2.5034216176470587	2.85428373	-5.694283598550164	19	26	8	CDS		0	0
hsa-miR-107	NM_015690	STK36	581	629	0.846153846154	-26.2	1	0.01102315	0.471	6.088252000000001	5.10029191375	-6.750673256795928	18	23	10	CDS		0	0
hsa-miR-107	NM_015690	STK36	69	96	0.846153846154	-23.3	1	9.143669e-05	0.353	0.012119568181818195	0.3821472131250001	-13.16012408295899	19	27	11	5UTR		0	0
hsa-miR-107	NM_001243313	STK36	581	629	0.846153846154	-26.2	1	0.01102315	0.471	6.088252000000001	5.10029191375	-6.750673256795928	18	23	10	CDS		0	0
hsa-miR-107	NM_001243313	STK36	69	96	0.846153846154	-23.3	1	9.143669e-05	0.353	0.012119568181818195	0.3821472131250001	-13.16012408295899	19	27	11	5UTR		0	0
hsa-miR-107	XM_006712875	TTLL4	6422	6468	0.846153846154	-22.4	1	3.553122e-05	0.515	0.0	0.0	-6.5006872542436085	19	46	12	3UTR		0	0
hsa-miR-107	XM_006712875	TTLL4	5437	5467	0.923076923077	-22.1	1	0.0001138702	0.559	0.0	0.0	-11.14169921984997	16	25	7	3UTR		0	0
hsa-miR-107	NM_014640	TTLL4	4286	4318	0.846153846154	-23.0	1	0.0004509218	0.485	1.8886468571428572	1.08612435	-16.265369821834263	16	24	7	3UTR		0	0
hsa-miR-107	NM_000784	CYP27A1	353	376	0.846153846154	-21.6	1	1.797858e-05	0.279	2.911661	2.808393495	-10.510152734379867	14	17	8	5UTR		0	0
hsa-miR-107	XM_017004343	PRKAG3	2683	2708	1.0	-23.5	1	0.01442549	0.574	0.0	0.0	-8.81432218342424	18	25	14	3UTR		0	1
hsa-miR-107	XM_017004343	PRKAG3	1720	1743	0.923076923077	-23.0	1	0.001647589	0.471	0.0	0.0	-11.850501189176057	16	23	9	3UTR		0	1
hsa-miR-107	XM_017004343	PRKAG3	902	924	0.846153846154	-22.2	1	0.002709616	0.515	0.0	0.0	-8.897235407889422	19	22	11	CDS		0	1
hsa-miR-107	XM_017004343	PRKAG3	3411	3430	0.923076923077	-22.1	1	8.236983e-05	0.397	0.0	0.0	-8.550105501956237	15	19	8	3UTR		0	1
hsa-miR-107	NM_017431	PRKAG3	2100	2125	1.0	-23.5	1	0.01442549	0.574	0.6685186285714286	0.5604772975	-8.81432218342424	18	25	14	3UTR		0	1
hsa-miR-107	NM_017431	PRKAG3	888	910	0.846153846154	-22.2	1	0.002709616	0.515	1.5177162875	4.557958373875	-8.897235407889422	19	22	11	CDS		0	1
hsa-miR-107	NM_017431	PRKAG3	724	743	1.0	-20.9	1	2.849575e-05	0.485	0.5384934444444445	0.4726211324999999	-6.199507187700468	16	19	9	CDS		0	1
hsa-miR-107	NM_006522	WNT6	1208	1260	0.923076923077	-22.1	1	2.555134e-05	0.368	3.743017720833334	4.365795108750001	-3.793324837357118	20	52	8	CDS		0	0
hsa-miR-107	NM_003936	CDK5R2	183	210	1.0	-20.8	1	2.433568e-05	0.279	1.0994985000000002	1.06400271125	-10.021548237390759	16	19	11	5UTR		0	0
hsa-miR-107	NM_057094	CRYBA2	346	393	0.846153846154	-21.5	1	0.002196827	0.485	3.7179325774193552	3.711922596250001	-6.072460932479071	19	47	5	CDS		0	0
hsa-miR-107	NM_194302	CFAP65	4628	4653	0.923076923077	-23.9	1	0.0005220959	0.471	-0.25822635000000005	0.9923143700000001	-9.283231650341488	20	25	10	CDS		0	0
hsa-miR-107	NM_194302	CFAP65	3413	3436	0.923076923077	-23.8	1	0.05294922	0.382	1.520505625	1.86574792	-10.620014341355768	17	23	8	CDS		0	0
hsa-miR-107	NM_001278296	CFAP65	1057	1080	1.0	-22.6	1	7.913008e-05	0.456	-0.10748511666666667	0.0909879225000002	-8.707035959654831	16	23	9	CDS		0	0
hsa-miR-107	NM_001278296	CFAP65	1522	1540	0.923076923077	-20.2	1	0.009912078	0.368	1.7999351666666668	2.014846425999999	-8.094810050941888	15	18	11	CDS		0	0
hsa-miR-107	NM_001278295	CFAP65	1106	1129	0.846153846154	-22.6	1	7.913008e-05	0.456	2.9300150000000005	0.4340016824999998	-8.707035959654831	16	23	9	CDS		0	0
hsa-miR-107	NM_001278295	CFAP65	1571	1589	0.923076923077	-20.2	1	0.009912078	0.368	2.2581693333333335	2.458875926	-8.094810050941888	15	18	11	CDS		0	0
hsa-miR-107	NM_002181	IHH	1641	1671	0.846153846154	-24.7	1	0.0007116567	0.397	5.9512685	5.520396869999999	-7.284377755798021	20	30	9	3UTR		1	1
hsa-miR-107	NM_024782	NHEJ1	163	181	0.923076923077	-18.8	1	1.405038e-06	0.441	0.38895265	-0.04271061375000003	-9.650121587726659	15	18	11	CDS		0	0
hsa-miR-107	NM_144712	SLC23A3	616	638	0.846153846154	-21.3	1	5.963001e-06	0.324	0.23109651666666667	1.0019392637500002	-10.510152734379867	19	22	8	CDS		0	0
hsa-miR-107	NM_144712	SLC23A3	1146	1163	0.846153846154	-20.2	1	0.0001607346	0.441	0.6208894067777778	1.3352733545124995	-14.577433678118396	15	17	9	CDS		0	0
hsa-miR-107	NM_001144889	SLC23A3	616	638	0.846153846154	-21.3	1	5.963001e-06	0.324	0.23109651666666667	1.0019392637500002	-10.510152734379867	19	22	8	CDS		0	0
hsa-miR-107	NM_001144890	SLC23A3	640	662	0.846153846154	-21.3	1	5.963001e-06	0.324	0.6889173249999999	0.6569768437500001	-10.510152734379867	19	22	8	CDS		0	0
hsa-miR-107	NM_001321389	CNPPD1	1020	1064	0.846153846154	-25.7	1	6.127484e-07	0.353	0.3884635176470588	0.9447804475000001	-6.236470572775607	20	44	8	CDS		0	0
hsa-miR-107	NM_001321389	CNPPD1	1260	1297	0.871794871795	-22.7	1	0.0200087	0.397	5.341531545454545	3.6628072825	-7.140128146953473	20	37	10	CDS		0	0
hsa-miR-107	NM_015680	CNPPD1	997	1034	0.846153846154	-22.7	1	0.0200087	0.397	0.4087313454545454	0.8317373375000001	-7.140128146953473	20	37	10	CDS		0	0
hsa-miR-107	NM_024293	RETREG2	734	751	0.923076923077	-21.0	1	0.0003652907	0.441	7.722237142857142	5.16105583375	-8.196517805199235	15	17	8	CDS		0	0
hsa-miR-107	NM_138802	ZFAND2B	411	432	1.0	-22.3	1	0.0001831725	0.353	2.7004028571428575	4.226745647500001	-8.196517805199235	16	21	7	CDS		0	0
hsa-miR-107	NM_001270999	ZFAND2B	928	947	1.0	-20.4	1	5.510232e-05	0.426	-0.0635164363636364	-0.02726867749999999	-6.199507187700468	16	19	10	3UTR		0	0
hsa-miR-107	NM_001270998	ZFAND2B	287	308	1.0	-22.3	1	0.0001831725	0.353	2.6226079999999996	4.387393022500001	-8.196517805199235	16	21	7	CDS		0	0
hsa-miR-107	XM_017003368	ZFAND2B	290	311	0.923076923077	-22.3	1	0.0001831725	0.353	0.0	0.0	-8.196517805199235	16	21	7	CDS		0	0
hsa-miR-107	XM_017003368	ZFAND2B	999	1026	0.846153846154	-21.6	1	9.613691e-06	0.412	0.0	0.0	-8.707035959654831	17	27	6	3UTR		0	0
hsa-miR-107	NM_005689	ABCB6	901	919	0.923076923077	-23.0	1	1.120159e-06	0.412	3.627858	2.680456137	-6.827670524181695	16	18	9	CDS		0	0
hsa-miR-107	NM_018089	ANKZF1	1634	1678	0.846153846154	-21.4	1	0.0002494439	0.441	1.9082766142857144	0.67801435875	-6.251209375382295	18	25	7	CDS		0	0
hsa-miR-107	NM_001282792	ANKZF1	1240	1284	0.846153846154	-21.4	1	0.0002494439	0.441	1.9082766142857144	0.67801435875	-6.251209375382295	18	25	7	CDS		0	0
hsa-miR-107	NM_001042410	ANKZF1	1561	1605	0.846153846154	-21.4	1	0.0002494439	0.441	0.18565622857142858	0.23849252999999998	-6.251209375382295	18	25	7	CDS		0	0
hsa-miR-107	NM_024506	GLB1L	1800	1822	0.846153846154	-19.5	1	0.001468291	0.559	2.2415044285714285	3.4161152787500004	-10.31854436251294	18	22	7	CDS		0	0
hsa-miR-107	NM_001286423	GLB1L	1812	1834	0.846153846154	-19.5	1	0.001468291	0.559	1.4354005571428572	3.4665551375000008	-10.31854436251294	18	22	7	CDS		0	0
hsa-miR-107	NM_001286427	GLB1L	1329	1351	0.923076923077	-19.5	1	0.001468291	0.559	2.5867265714285717	2.90663093625	-10.31854436251294	18	22	7	CDS		0	0
hsa-miR-107	NM_001008910	STK16	449	466	1.0	-20.3	1	1.340364e-05	0.441	4.0847885714285725	4.20308924375	-10.654402343224413	15	17	13	CDS		0	0
hsa-miR-107	NM_001330215	STK16	550	567	0.846153846154	-20.0	1	1.162295e-07	0.441	1.51772075	3.9024774675	-11.892082739549934	15	17	11	CDS		0	0
hsa-miR-107	NM_001330214	STK16	381	398	1.0	-20.3	1	1.340364e-05	0.441	3.9612864285714275	3.56705812625	-10.654402343224413	15	17	13	CDS		0	0
hsa-miR-107	NM_001278552	TUBA4A	1630	1646	0.923076923077	-23.4	1	1.38802e-07	0.324	1.7608055	5.833550518749998	-8.006085208803555	14	16	11	CDS		0	0
hsa-miR-107	NM_006000	TUBA4A	2009	2034	0.923076923077	-22.1	1	0.0001962053	0.471	1.3048573333333333	2.943376431249999	-10.132373509038409	20	25	7	3UTR		0	0
hsa-miR-107	NM_006000	TUBA4A	124	150	0.846153846154	-21.5	1	1.465687e-05	0.412	1.2037206916666667	0.5744627310000001	-7.284377755798021	20	26	7	CDS		0	0
hsa-miR-107	NM_001355221	TUBA4B	120	141	0.923076923077	-21.3	1	0.01243562	0.412	-0.49720682500000013	0.7917677599999999	-10.056828651752419	17	21	12	5UTR		0	0
hsa-miR-107	NM_001355221	TUBA4B	1083	1115	0.846153846154	-20.8	1	7.115121e-06	0.471	7.125	5.7669999999999995	-8.006085208803555	14	17	11	3UTR		0	0
hsa-miR-107	NM_006736	DNAJB2	2368	2420	0.846153846154	-23.1	1	0.0002321626	0.441	0.6995346980392152	0.6119970487499999	-4.95700071937229	20	52	8	3UTR		0	0
hsa-miR-107	NM_006736	DNAJB2	2916	2936	0.923076923077	-22.5	1	0.0213153	0.5	1.3457536666666665	1.0112705212499995	-10.510152734379867	16	20	6	3UTR		0	0
hsa-miR-107	NM_006736	DNAJB2	1676	1697	1.0	-21.7	1	9.983036e-05	0.426	1.158005083333333	0.706901725	-4.849714495602881	18	21	7	3UTR		0	0
hsa-miR-107	NM_006736	DNAJB2	380	407	0.846153846154	-21.7	1	3.57438e-05	0.5	4.1748944125000005	2.9594114033750003	-10.021548237390759	17	27	7	CDS		0	0
hsa-miR-107	NM_001039550	DNAJB2	1217	1269	0.846153846154	-23.1	1	0.0002321626	0.441	0.6995346980392152	0.6119970487499999	-4.95700071937229	20	52	8	3UTR		0	0
hsa-miR-107	NM_001039550	DNAJB2	1765	1785	0.923076923077	-22.5	1	0.0213153	0.5	1.3457536666666665	1.0112705212499995	-10.510152734379867	16	20	6	3UTR		0	0
hsa-miR-107	NM_001039550	DNAJB2	380	407	0.846153846154	-21.7	1	3.57438e-05	0.5	4.1748944125000005	2.9594114033750003	-10.021548237390759	17	27	7	CDS		0	0
hsa-miR-107	NM_002846	PTPRN	2026	2046	0.846153846154	-22.7	1	4.207324e-07	0.324	4.779503909090909	3.578437196750001	-9.124243238890251	17	20	11	CDS		0	0
hsa-miR-107	NM_001199764	PTPRN	412	434	0.923076923077	-23.4	1	0.0002390665	0.382	-0.2691530909090909	-0.42239231000000005	-6.723767449401163	18	22	8	CDS		0	0
hsa-miR-107	NM_001199764	PTPRN	1796	1816	1.0	-22.7	1	4.207324e-07	0.324	2.400839636363637	1.4610219625000003	-9.124243238890251	17	20	11	CDS		0	0
hsa-miR-107	NM_012100	DNPEP	795	812	0.923076923077	-20.0	1	0.0001205362	0.397	0.35008133333333336	0.1252891949	-12.110873152550473	14	17	9	CDS		0	0
hsa-miR-107	NM_001319119	DNPEP	235	269	0.865384615385	-22.6	1	0.000428631	0.265	-0.07163496	0.18975511244999999	-9.286098677140124	15	26	10	5UTR		0	0
hsa-miR-107	NM_005876	SPEG	3057	3081	1.0	-25.8	1	0.0004897945	0.515	4.734671428571429	4.1759750825	-8.362681071510268	18	24	11	CDS		0	0
hsa-miR-107	NM_005876	SPEG	2194	2223	0.846153846154	-24.0	1	6.307367e-07	0.397	2.554204	3.230540975000001	-8.141217673318426	21	29	8	CDS		0	0
hsa-miR-107	NM_001173476	SPEG	950	972	0.923076923077	-20.6	1	0.0006081743	0.441	1.2111624285714286	1.088705994	-7.540648113931671	16	22	7	3UTR		0	0
hsa-miR-107	NM_013335	GMPPA	777	797	0.961538461538	-19.6	1	1.564683e-07	0.471	3.4157706571428568	5.295599452499999	-11.715836956783981	15	20	11	CDS		0	0
hsa-miR-107	NM_205847	GMPPA	1058	1078	0.961538461538	-19.6	1	1.564683e-07	0.471	4.9711171428571435	3.7536707675	-11.715836956783981	15	20	11	CDS		0	0
hsa-miR-107	NM_018674	ASIC4	94	117	0.923076923077	-23.0	1	0.000370833	0.353	0.5828575384615384	1.3336900312500002	-7.140128146953473	18	23	7	5UTR		0	0
hsa-miR-107	NM_018674	ASIC4	2314	2333	0.846153846154	-21.3	1	0.005753911	0.426	-0.5457013333333333	0.28705982249999995	-16.265369821834263	12	19	6	3UTR		0	0
hsa-miR-107	NM_182847	ASIC4	94	117	0.923076923077	-23.0	1	0.000370833	0.353	0.5828575384615384	1.3336900312500002	-7.140128146953473	18	23	7	5UTR		0	0
hsa-miR-107	NM_182847	ASIC4	2257	2276	0.846153846154	-21.3	1	0.005753911	0.426	-0.5457013333333333	0.28705982249999995	-16.265369821834263	12	19	6	3UTR		0	0
hsa-miR-107	NM_024536	CHPF	1837	1868	0.846153846154	-26.8	1	0.04532862	0.309	3.4011635714285715	2.8192557149999993	-10.654402343224413	16	20	9	CDS		0	0
hsa-miR-107	NM_024536	CHPF	241	259	0.861538461538	-23.1	1	9.515489e-06	0.235	-0.03697694444444445	0.41979457249999996	-6.618099312767468	16	18	13	CDS		0	0
hsa-miR-107	NM_001303098	TMEM198	1113	1131	0.846153846154	-22.1	1	2.376501e-06	0.324	3.7842809090909095	3.548954915000001	-7.875577707204108	15	18	8	CDS		0	0
hsa-miR-107	NM_001005209	TMEM198	939	957	0.923076923077	-22.1	1	2.376501e-06	0.324	2.0227007272727273	2.9986106912499997	-7.875577707204108	15	18	8	CDS		0	0
hsa-miR-107	NM_015311	OBSL1	4205	4222	1.0	-24.1	1	6.057966e-07	0.294	2.6836976999999997	2.402413774	-10.01496145051455	15	17	14	CDS		0	0
hsa-miR-107	NM_015311	OBSL1	4321	4345	0.846153846154	-24.2	1	1.065527e-06	0.324	2.5613992799999994	3.4643610680000005	-6.825347112316308	20	24	14	CDS		0	0
hsa-miR-107	NM_001173431	OBSL1	4205	4222	1.0	-24.1	1	6.057966e-07	0.294	2.19562065	3.4363461119999994	-10.01496145051455	15	17	14	CDS		0	0
hsa-miR-107	NM_001173431	OBSL1	4321	4345	0.846153846154	-24.2	1	1.065527e-06	0.324	3.1875965	3.4386212062500006	-6.825347112316308	20	24	14	CDS		0	0
hsa-miR-107	NM_001173408	OBSL1	808	829	0.923076923077	-23.9	1	6.163454e-05	0.338	0.77054968	1.4600158837499997	-12.802851856637263	18	21	10	CDS		0	0
hsa-miR-107	NM_002191	INHA	719	737	0.923076923077	-22.6	1	3.161998e-05	0.324	1.23437598	1.6019404075000003	-7.307599033628058	16	18	10	CDS		0	0
hsa-miR-107	NM_052902	STK11IP	2751	2769	0.961538461538	-23.4	1	5.801812e-05	0.294	0.4062811555555556	0.41734285750000016	-9.06124504818596	16	18	12	CDS		0	0
hsa-miR-107	NM_052902	STK11IP	1161	1206	0.923076923077	-24.0	1	8.549452e-09	0.426	1.5896301700000002	0.7568231575	-7.140128146953473	20	45	12	CDS		0	0
hsa-miR-107	NM_052902	STK11IP	1002	1039	0.846153846154	-23.7	1	2.826182e-06	0.397	1.1390068774193547	1.4831386375000002	-4.794414363722071	17	37	9	CDS		0	0
hsa-miR-107	NM_005070	SLC4A3	3926	3955	0.923076923077	-25.3	1	0.017345	0.471	-0.10134691428571428	1.226755811249999	-5.3856143151281595	19	29	7	CDS		0	0
hsa-miR-107	NM_001304536	EPHA4	1182	1238	0.923076923077	-22.9	1	0.004785445	0.426	0.7546377534883719	1.2245337200000002	-3.793324837357118	17	45	10	CDS		0	0
hsa-miR-107	NM_004438	EPHA4	1017	1073	0.923076923077	-22.9	1	0.004785445	0.426	1.2867840930232555	1.25429399125	-3.793324837357118	17	45	10	CDS		0	0
hsa-miR-107	NM_005687	FARSB	2271	2295	1.0	-25.0	1	0.0002980332	0.471	-0.0261224142857143	0.08637740125000001	-7.056347105220874	15	19	7	3UTR		0	0
hsa-miR-107	NM_005687	FARSB	1527	1556	0.846153846154	-22.5	1	0.12221	0.574	-0.1462494444444444	-0.06299035750000001	-8.327025306798683	14	29	9	CDS		0	0
hsa-miR-107	NM_058165	MOGAT1	119	141	1.0	-21.3	1	0.02198005	0.426	0.8591328692307691	0.7200840450000001	-7.307599033628058	17	22	7	CDS		0	0
hsa-miR-107	NM_004457	ACSL3	3003	3024	0.884615384615	-18.1	1	0.01803226	0.779	2.574774947368421	2.7312171265	-5.350864311663566	19	21	16	3UTR		0	0
hsa-miR-107	NM_203372	ACSL3	2896	2917	0.884615384615	-18.1	1	0.01803226	0.779	2.574774947368421	2.7312171265	-5.350864311663566	19	21	16	3UTR		0	0
hsa-miR-107	NM_080671	KCNE4	1209	1231	0.846153846154	-22.9	1	0.0002557009	0.382	0.25027859999999996	0.12925216125000008	-10.283593376474698	18	22	7	3UTR		0	0
hsa-miR-107	NM_080671	KCNE4	1853	1876	0.923076923077	-21.0	1	0.0008208675	0.426	0.5139634285714286	0.64677319425	-9.453763076134104	16	23	10	3UTR		0	0
hsa-miR-107	NM_003469	SCG2	1622	1641	0.846153846154	-18.1	1	2.710043e-05	0.485	2.6483546000000002	3.5812682959999993	-7.102971249558938	15	19	10	CDS		0	0
hsa-miR-107	XM_011510600	AP1S3	1722	1745	0.865384615385	-19.2	1	4.819066e-06	0.544	0.0	0.0	-5.3856143151281595	16	23	8	3UTR		0	0
hsa-miR-107	NM_020830	WDFY1	3210	3228	0.923076923077	-21.7	1	0.0002838084	0.603	0.6320351875	0.48609741249999994	-12.599513776562137	13	18	8	3UTR		0	0
hsa-miR-107	NM_020830	WDFY1	4539	4567	0.846153846154	-20.3	1	0.0003269747	0.574	3.28248125	1.8222531462179492	-9.600298155885454	20	28	12	3UTR		0	0
hsa-miR-107	NM_020830	WDFY1	3132	3157	0.846153846154	-20.2	1	0.004662628	0.618	-0.6558715909090909	0.02350242375	-11.746268686072105	19	25	5	3UTR		0	0
hsa-miR-107	NM_001136530	SERPINE2	1973	1995	0.846153846154	-21.1	1	9.687083e-06	0.5	2.357419222222222	1.69935111	-8.647811572420224	18	22	12	3UTR		0	0
hsa-miR-107	XM_017004332	SERPINE2	61	107	0.923076923077	-21.8	1	0.006716322	0.426	0.0	0.0	-9.94954242798301	15	20	5	CDS		0	0
hsa-miR-107	XM_017004332	SERPINE2	1860	1882	0.846153846154	-21.1	1	9.687083e-06	0.5	0.0	0.0	-8.647811572420224	18	22	12	3UTR		0	0
hsa-miR-107	NM_001122779	FAM124B	814	843	1.0	-19.5	1	0.006463659	0.485	1.1329535777777777	0.10185677500000002	-11.254033235030066	15	17	15	CDS		0	0
hsa-miR-107	NM_024785	FAM124B	814	843	1.0	-19.5	1	0.006463659	0.485	1.1329535777777777	0.10185677500000002	-11.254033235030066	15	17	15	CDS		0	0
hsa-miR-107	NM_001257197	CUL3	4628	4649	0.846153846154	-19.8	1	0.000209981	0.588	5.52408725	5.551488212500001	-8.829104421649896	17	21	11	3UTR		0	0
hsa-miR-107	NM_003590	CUL3	4826	4847	0.846153846154	-19.8	1	0.000209981	0.588	6.6415507499999995	5.568895400587499	-8.829104421649896	17	21	11	3UTR		0	0
hsa-miR-107	NM_001257198	CUL3	4509	4530	0.846153846154	-19.8	1	0.000209981	0.588	5.11072725	5.44808127075	-8.829104421649896	17	21	11	3UTR		0	0
hsa-miR-107	XM_006712800	CUL3	2166	2187	0.846153846154	-17.8	1	0.0002118125	0.588	0.0	0.0	-9.779611548941542	16	21	8	CDS		0	0
hsa-miR-107	NM_014689	DOCK10	948	985	0.846153846154	-20.6	1	0.0001811763	0.603	5.2949942666666665	5.15078353375	-7.91236201216959	15	21	9	CDS		0	0
hsa-miR-107	NM_001290263	DOCK10	805	842	0.846153846154	-20.6	1	0.0001811763	0.603	5.2195435933333325	4.2651169125	-7.91236201216959	15	21	9	CDS		0	0
hsa-miR-107	XM_005246708	NYAP2	5550	5603	1.0	-24.4	1	6.618632e-05	0.529	0.0	0.0	-8.707035959654831	14	21	9	3UTR		0	0
hsa-miR-107	NM_020864	NYAP2	2251	2272	0.884615384615	-19.0	1	0.005967173	0.559	0.6427149909090908	1.09215770375	-9.041086908146521	19	21	16	3UTR		0	0
hsa-miR-107	NM_001167608	RHBDD1	703	724	0.923076923077	-20.4	1	0.002909922	0.544	2.9905403076923074	3.559060947750001	-7.2379701334214825	16	21	8	CDS		0	0
hsa-miR-107	NM_001167608	RHBDD1	923	943	0.923076923077	-19.0	1	0.000924355	0.588	2.407460714285714	3.7534650199999993	-5.226705058867908	17	20	10	CDS		0	0
hsa-miR-107	NM_032276	RHBDD1	402	423	0.923076923077	-20.4	1	0.002909922	0.544	2.9905403076923074	3.559060947750001	-7.2379701334214825	16	21	8	CDS		0	0
hsa-miR-107	NM_032276	RHBDD1	622	642	0.923076923077	-19.0	1	0.000924355	0.588	2.407460714285714	3.7534650199999993	-5.226705058867908	17	20	10	CDS		0	0
hsa-miR-107	NM_000092	COL4A4	5339	5362	0.846153846154	-22.2	1	1.253526e-05	0.265	1.5987907857142858	1.32723183875	-9.813320773362635	18	23	9	CDS		0	1
hsa-miR-107	NM_000092	COL4A4	8804	8820	0.923076923077	-21.6	1	2.739142e-06	0.426	1.6755531266666668	1.83031368375	-9.546562468637928	14	16	12	3UTR		0	1
hsa-miR-107	NM_000092	COL4A4	3924	3940	0.923076923077	-21.6	1	6.567819e-06	0.397	1.01237169	0.8874846299999997	-16.96064672197281	15	16	15	CDS		0	1
hsa-miR-107	NM_000091	COL4A3	3782	3800	0.846153846154	-18.6	1	3.781267e-05	0.382	2.365275671428571	2.1755901127757498	-13.106534532957808	13	18	7	CDS		0	0
hsa-miR-107	NM_000091	COL4A3	7463	7481	0.846153846154	-18.7	1	0.003240008	0.529	-0.061467116666666675	0.3363439012500001	-16.06257013070313	14	18	6	3UTR		0	0
hsa-miR-107	NM_001277061	MFF	1942	1969	0.846153846154	-18.3	1	0.0008988607	0.691	0.7182985769230771	0.35660392500000004	-3.793324837357118	17	27	8	3UTR		0	0
hsa-miR-107	NM_001277063	MFF	1545	1572	0.846153846154	-18.3	1	0.0008988607	0.691	0.7182985769230771	0.35660392500000004	-3.793324837357118	17	27	8	3UTR		0	0
hsa-miR-107	NM_001277062	MFF	1689	1716	0.846153846154	-18.3	1	0.0008988607	0.691	0.7182985769230771	0.35660392500000004	-3.793324837357118	17	27	8	3UTR		0	0
hsa-miR-107	NM_001277064	MFF	1530	1557	0.846153846154	-18.3	1	0.0008988607	0.691	0.7182985769230771	0.35660392500000004	-3.793324837357118	17	27	8	3UTR		0	0
hsa-miR-107	NM_001277065	MFF	1470	1497	0.846153846154	-18.3	1	0.0008988607	0.691	0.7182985769230771	0.35660392500000004	-3.793324837357118	17	27	8	3UTR		0	0
hsa-miR-107	NM_001277066	MFF	1358	1385	0.846153846154	-18.3	1	0.0008988607	0.691	0.7182985769230771	0.35660392500000004	-3.793324837357118	17	27	8	3UTR		0	0
hsa-miR-107	NM_001277067	MFF	1375	1402	0.846153846154	-18.3	1	0.0008988607	0.691	0.9123461346153842	0.6455311149999999	-3.793324837357118	17	27	8	3UTR		0	0
hsa-miR-107	NM_024795	TM4SF20	325	348	1.0	-23.2	1	0.004384529	0.544	0.7332842	0.08363189499999998	-6.013390377618052	19	23	13	CDS		0	0
hsa-miR-107	NM_024795	TM4SF20	1256	1290	0.923076923077	-20.7	1	0.0001496758	0.456	0.283976	0.14819301249999994	-13.353379620878652	13	20	8	3UTR		0	0
hsa-miR-107	NM_024795	TM4SF20	216	273	0.846153846154	-19.9	1	0.002177298	0.588	-0.14965914687499998	0.19663222625000001	-7.140128146953473	21	57	8	CDS		0	0
hsa-miR-107	NM_001135187	AGFG1	284	303	0.923076923077	-23.3	1	9.083584e-06	0.382	3.9175524999999998	3.4732116874999996	-11.207409090692002	15	19	8	CDS		1	1
hsa-miR-107	NM_001135187	AGFG1	2378	2403	1.0	-19.9	1	0.001001729	0.632	4.707821818181818	4.02868471	-12.496539703358245	17	25	8	3UTR		1	1
hsa-miR-107	NM_004504	AGFG1	284	303	0.923076923077	-23.3	1	9.083584e-06	0.382	3.9175524999999998	3.4732116874999996	-11.207409090692002	15	19	8	CDS		1	1
hsa-miR-107	NM_001135188	AGFG1	284	303	0.923076923077	-23.3	1	9.083584e-06	0.382	3.9175524999999998	3.4732116874999996	-11.207409090692002	15	19	8	CDS		1	1
hsa-miR-107	NM_001135189	AGFG1	284	303	0.923076923077	-23.3	1	9.083584e-06	0.382	3.9175524999999998	3.4732116874999996	-11.207409090692002	15	19	8	CDS		1	1
hsa-miR-107	NM_001135189	AGFG1	2192	2217	1.0	-19.9	1	0.001001729	0.632	4.707821818181818	4.02868471	-12.496539703358245	17	25	8	3UTR		1	1
hsa-miR-107	NM_001127643	GABRA1	3964	3989	0.923076923077	-20.8	1	0.0005950825	0.691	3.6470251428571427	3.6420121637499996	-5.226705058867908	20	25	9	3UTR		0	0
hsa-miR-107	NM_001127644	GABRA1	4113	4138	0.923076923077	-20.8	1	0.0005950825	0.691	3.3189247857142865	4.073707262499999	-5.226705058867908	20	25	9	3UTR		0	0
hsa-miR-107	NM_001127645	GABRA1	3701	3726	0.923076923077	-20.8	1	0.0005950825	0.691	3.689556478571429	3.6452019124999993	-5.226705058867908	20	25	9	3UTR		0	0
hsa-miR-107	NM_001127648	GABRA1	3723	3748	0.923076923077	-20.8	1	0.0005950825	0.691	4.005505050000001	3.6133033624999995	-5.226705058867908	20	25	9	3UTR		0	0
hsa-miR-107	NM_198903	GABRG2	2196	2226	0.826923076923	-19.7	1	0.0004839023	0.676	0.0765602263157895	0.46187386624999993	-11.121246264222355	19	30	7	3UTR		1	1
hsa-miR-107	NM_000816	GABRG2	2052	2082	0.826923076923	-19.7	1	0.0004839023	0.676	0.0765602263157895	0.46187386624999993	-11.121246264222355	19	30	7	3UTR		1	1
hsa-miR-107	NM_004060	CCNG1	2032	2050	1.0	-18.8	1	0.04216405	0.662	0.26414020000000005	0.19359930925000005	-11.892082739549934	16	18	12	3UTR		0	0
hsa-miR-107	NM_004060	CCNG1	1267	1285	1.0	-18.3	1	0.02038205	0.647	0.7905998	0.9887136850000002	-6.9956850257895296	14	18	7	3UTR		0	0
hsa-miR-107	NM_199246	CCNG1	1932	1950	1.0	-18.8	1	0.04216405	0.662	0.26414020000000005	0.19359930925000005	-11.892082739549934	16	18	12	3UTR		0	0
hsa-miR-107	NM_199246	CCNG1	1167	1185	1.0	-18.3	1	0.02038205	0.647	0.7905998	0.9887136850000002	-6.9956850257895296	14	18	7	3UTR		0	0
hsa-miR-107	NM_145266	NUDCD2	3666	3690	0.923076923077	-21.1	1	0.04399633	0.588	0.02678466666666669	-0.05723976249999996	-8.82806429066934	19	24	8	3UTR		1	1
hsa-miR-107	NM_145266	NUDCD2	3376	3402	0.846153846154	-19.7	1	0.1131165	0.574	0.11526746315789477	0.12081601275000001	-12.989592657166373	19	26	11	3UTR		1	1
hsa-miR-107	NM_001142556	HMMR	528	551	0.846153846154	-17.4	1	0.0003485259	0.588	2.577475	2.4226902162500004	-14.3218782614329	14	23	8	CDS		0	0
hsa-miR-107	NM_012484	HMMR	525	548	0.846153846154	-17.4	1	0.0003485259	0.588	2.577475	2.4226902162500004	-14.3218782614329	14	23	8	CDS		0	0
hsa-miR-107	NM_012485	HMMR	480	503	0.846153846154	-17.4	1	0.0003485259	0.588	2.577475	2.4226902162500004	-14.3218782614329	14	23	8	CDS		0	0
hsa-miR-107	NM_001142557	HMMR	301	324	0.846153846154	-17.4	1	0.0003485259	0.588	2.577475	2.4226902162500004	-14.3218782614329	14	23	8	CDS		0	0
hsa-miR-107	XM_017009660	TENM2	3153	3176	0.846153846154	-23.0	1	0.00100985	0.426	0.0	0.0	-6.193851289748842	18	23	5	CDS		0	0
hsa-miR-107	XM_017009660	TENM2	2471	2485	1.0	-21.9	1	1.115955e-05	0.471	0.0	0.0	-13.6655996434504	13	14	13	CDS		0	0
hsa-miR-107	NM_001080428	TENM2	1928	1951	0.846153846154	-23.0	1	0.00100985	0.426	4.266571428571428	5.782449999999999	-6.193851289748842	18	23	5	CDS		0	0
hsa-miR-107	NM_001080428	TENM2	1246	1260	0.923076923077	-21.9	1	1.115955e-05	0.471	5.056115384615385	4.8221395425	-13.6655996434504	13	14	13	CDS		0	0
hsa-miR-107	XM_017009664	TENM2	2261	2284	0.846153846154	-23.0	1	0.00100985	0.426	0.0	0.0	-6.193851289748842	18	23	5	CDS		0	0
hsa-miR-107	XM_017009664	TENM2	1579	1593	1.0	-21.9	1	1.115955e-05	0.471	0.0	0.0	-13.6655996434504	13	14	13	CDS		0	0
hsa-miR-107	NM_001161661	WWC1	5671	5702	1.0	-23.3	1	0.0004588882	0.382	0.32340597888888895	-0.11887979237500003	-7.794895910253615	15	17	15	3UTR		0	0
hsa-miR-107	NM_015238	WWC1	5653	5684	1.0	-23.3	1	0.0004588882	0.382	0.32340597888888895	-0.11887979237500003	-7.794895910253615	15	17	15	3UTR		0	0
hsa-miR-107	NM_024594	PANK3	734	767	0.923076923077	-22.3	1	2.317002e-05	0.588	0.27964082500000004	0.059488234999999993	-10.093792036827557	17	26	8	CDS		0	0
hsa-miR-107	NM_003062	SLIT3	3159	3181	0.846153846154	-22.7	1	0.008811151	0.471	-0.5709524166666665	-0.02955371625	-6.674744927794402	17	22	8	CDS		0	0
hsa-miR-107	NM_001271946	SLIT3	3180	3202	1.0	-22.7	1	0.01214244	0.471	0.5537046083333332	-0.14768882275	-6.674744927794402	17	22	8	CDS		0	0
hsa-miR-107	XM_017009779	SLIT3	2562	2584	0.846153846154	-22.7	1	0.008811151	0.471	0.0	0.0	-6.674744927794402	17	22	8	CDS		0	0
hsa-miR-107	XM_017009779	SLIT3	4259	4285	0.923076923077	-22.9	1	0.0003219995	0.338	0.0	0.0	-12.110873152550473	16	20	14	CDS		0	0
hsa-miR-107	NM_017785	SPDL1	2080	2133	0.884615384615	-19.6	1	0.0007286335	0.632	0.18571222448979594	0.036783748750000005	-3.793324837357118	17	51	9	CDS		0	1
hsa-miR-107	NM_017785	SPDL1	1838	1857	0.923076923077	-18.1	1	0.01521925	0.574	2.5526305	1.9477283700000005	-9.06894310700944	15	19	7	CDS		0	1
hsa-miR-107	NM_004946	DOCK2	3967	3993	0.846153846154	-19.4	1	0.0005815565	0.485	5.165716722222223	5.480901911249998	-6.5006872542436085	16	26	8	CDS		0	0
hsa-miR-107	NM_001129891	FAM196B	4507	4525	0.846153846154	-19.1	1	0.003091497	0.559	1.0623303846153846	3.15953233875	-7.91236201216959	15	18	6	3UTR		0	0
hsa-miR-107	NM_001129891	FAM196B	1937	1966	0.846153846154	-20.4	1	0.0003703487	0.515	0.3278425642857142	0.26651403249999994	-3.793324837357118	20	29	10	CDS		0	0
hsa-miR-107	NM_001129891	FAM196B	3604	3630	1.0	-20.0	1	0.0007323043	0.471	1.01338184	0.9141999175000001	-3.793324837357118	18	26	8	3UTR		0	0
hsa-miR-107	NM_005565	LCP2	3847	3887	0.923076923077	-20.4	1	0.01490332	0.471	2.303440234	2.4092448175000003	-9.286098677140124	18	26	10	3UTR		0	0
hsa-miR-107	NM_005565	LCP2	1893	1908	0.846153846154	-18.8	1	1.192306e-05	0.529	0.3200394285714286	0.6696262387499999	-19.837177428457107	12	15	7	3UTR		0	0
hsa-miR-107	NM_001034838	KCNIP1	76	114	0.923076923077	-23.3	1	0.0003220149	0.324	0.3364336	0.8944200137499999	-7.996968064473879	15	18	11	5UTR		0	1
hsa-miR-107	NM_004137	KCNMB1	540	562	0.923076923077	-19.0	1	0.002792644	0.426	-0.4949927285714284	-0.07572923749999999	-9.964902622363823	14	22	7	CDS		0	0
hsa-miR-107	NM_004137	KCNMB1	1068	1085	0.846153846154	-18.6	1	1.178987e-05	0.324	-0.3739098333333332	-0.0022623625000000105	-13.79880929626634	14	17	6	3UTR		0	0
hsa-miR-107	NM_001278339	KCNIP1	859	877	1.0	-19.4	1	0.0007745308	0.485	0.9702239874999999	2.352513223749999	-8.067853580644487	15	18	13	CDS		0	1
hsa-miR-107	NM_014211	GABRP	632	675	0.923076923077	-20.2	1	0.008152559	0.544	4.076288555555556	4.654825796250002	-3.793324837357118	18	38	8	CDS		0	0
hsa-miR-107	NM_001291985	GABRP	2273	2304	0.846153846154	-20.7	1	0.01297097	0.515	0.16835821176470586	0.08647056500000004	-9.075983850792646	19	31	7	3UTR		0	0
hsa-miR-107	NM_001291985	GABRP	632	675	0.923076923077	-20.2	1	0.008152559	0.544	4.426051197222223	4.731034783749999	-3.793324837357118	18	38	8	CDS		0	0
hsa-miR-107	NM_022897	RANBP17	2743	2765	0.969230769231	-19.8	1	0.0001538227	0.574	4.26102673888889	4.012451433124999	-8.004855389940193	17	22	9	CDS		0	0
hsa-miR-107	NM_022897	RANBP17	1758	1776	1.0	-18.7	1	0.02109634	0.632	2.711715	3.800919199999999	-12.110873152550473	16	18	13	CDS		0	0
hsa-miR-107	XM_011534636	RANBP17	1614	1632	0.923076923077	-18.7	1	0.02109634	0.632	0.0	0.0	-12.110873152550473	16	18	13	CDS		0	0
hsa-miR-107	XM_011534637	RANBP17	1614	1632	0.923076923077	-18.7	1	0.02109634	0.632	0.0	0.0	-12.110873152550473	16	18	13	CDS		0	0
hsa-miR-107	XM_017009746	RANBP17	1614	1632	0.923076923077	-18.7	1	0.02109634	0.632	0.0	0.0	-12.110873152550473	16	18	13	CDS		0	0
hsa-miR-107	NM_001355006	NPM1	559	616	0.923076923077	-19.0	1	0.004339577	0.603	2.2833900799999998	1.7820248049999998	-5.762913004276319	20	42	7	CDS		0	0
hsa-miR-107	NM_002520	NPM1	669	726	0.923076923077	-19.0	1	0.004339577	0.603	2.2833900799999998	1.7820248049999998	-5.762913004276319	20	42	7	CDS		0	0
hsa-miR-107	NM_199185	NPM1	669	726	0.923076923077	-19.0	1	0.004339577	0.603	2.2833900799999998	1.7820248049999998	-5.762913004276319	20	42	7	CDS		0	0
hsa-miR-107	NM_001037738	NPM1	669	726	0.923076923077	-19.0	1	0.004339577	0.603	2.4138659666666658	2.4991677762500006	-5.762913004276319	20	42	7	CDS		0	0
hsa-miR-107	NM_003862	FGF18	1757	1798	1.0	-24.3	1	0.0002255832	0.426	1.7899377777777776	2.6043255425	-8.5268842241262	17	21	9	3UTR		1	0
hsa-miR-107	NM_003862	FGF18	1659	1676	0.961538461538	-19.8	1	4.65609e-06	0.412	3.8739959999999996	2.1819148812500004	-7.482981902415085	14	17	10	3UTR		1	0
hsa-miR-107	NM_033645	FBXW11	3390	3410	0.923076923077	-22.1	1	0.0001159852	0.5	4.4686029000000005	5.1835057312499995	-8.303804028968646	17	20	13	3UTR		0	0
hsa-miR-107	NM_033645	FBXW11	1109	1129	0.923076923077	-20.2	1	0.02162535	0.515	-0.877239125	0.15184361624999998	-9.988123900193862	15	20	8	CDS		0	0
hsa-miR-107	NM_033644	FBXW11	3453	3473	0.846153846154	-22.1	1	0.0001159852	0.5	5.973517	5.2736688375	-8.303804028968646	17	20	13	3UTR		0	0
hsa-miR-107	NM_033644	FBXW11	1172	1192	1.0	-20.2	1	0.02162535	0.515	-0.3236184	0.005297117500000059	-9.988123900193862	15	20	8	CDS		0	0
hsa-miR-107	NM_012300	FBXW11	3492	3512	0.846153846154	-22.1	1	0.0001159852	0.5	6.2734087	5.716709045	-8.303804028968646	17	20	13	3UTR		0	0
[truncated: 46,393 more rows]
