# Supplementary material for: Exosomal MFI2-AS1 sponge miR-107 promotes non-small cell lung cancer progression through NFAT5
Source: Cancer Cell Int. 2023 Mar 18;23:51. doi: 10.1186/s12935-023-02886-x (PMC10024841; doi:10.1186/s12935-023-02886-x)
Supplement: Supplementary file 4 — Additional file 4. TargetScan. [file 12935_2023_2886_MOESM4_ESM.xlsx]

## Sheet: TargetScan7
Target gene	Representative transcript	Gene name	3P-seq tags + 5	Conserved sites total	Conserved 8mer sites	Conserved 7mer-m8 sites	Conserved 7mer-A1 sites	Poorly conserved sites total	Poorly conserved 8mer sites	Poorly conserved 7mer-m8 sites	Poorly conserved 7mer-A1 sites	6mer sites	Representative miRNA	Cumulative weighted context++ score	Total context++ score	Aggregate PCT	Previous TargetScan publication(s)
RNF38	ENST00000259605.6	ring finger protein 38	348	2	1	0	1	1	0	1	0	1	hsa-miR-103a-3p	-0.97	-1.03	0.86	2005, 2007, 2009, 2011
PPP6R2	ENST00000359139.3	protein phosphatase 6, regulatory subunit 2	1255	1	1	0	0	0	0	0	0	1	hsa-miR-103a-3p	-0.9	-0.9	0.72	2007, 2009, 2011
TRIAP1	ENST00000546954.1	TP53 regulated inhibitor of apoptosis 1	2541	1	1	0	0	1	0	0	1	0	hsa-miR-103a-3p	-0.87	-0.89	0.6	2011
MED26	ENST00000263390.3	mediator complex subunit 26	5	2	1	1	0	0	0	0	0	0	hsa-miR-103a-3p	-0.85	-0.85	0.89	2003, 2007, 2009, 2011
NPAS3	ENST00000346562.2	neuronal PAS domain protein 3	9	4	1	1	2	0	0	0	0	0	hsa-miR-103a-3p	-0.82	-0.82	0.96	2011
ANO3	ENST00000256737.3	anoctamin 3	5	3	1	2	0	1	0	1	0	0	hsa-miR-103a-3p	-0.81	-0.81	0.75	2005, 2007, 2009, 2011
ARIH2	ENST00000356401.4	ariadne RBR E3 ubiquitin protein ligase 2	938	1	1	0	0	4	0	1	3	0	hsa-miR-103a-3p	-0.77	-0.81	0.8	2009, 2011
NEK10	ENST00000295720.6	NIMA-related kinase 10	66	1	1	0	0	1	0	1	0	4	hsa-miR-107	-0.77	-1.03	< 0.1	2009
ARMC1	ENST00000276569.3	armadillo repeat containing 1	93	1	1	0	0	1	0	1	0	1	hsa-miR-103a-3p	-0.75	-0.78	0.71	2005, 2007, 2009, 2011
AGFG1	ENST00000310078.8	ArfGAP with FG repeats 1	2019	3	2	0	1	1	0	1	0	1	hsa-miR-107	-0.75	-0.76	0.85	2005, 2007, 2009, 2011
TFRC	ENST00000540528.1	transferrin receptor	296	1	0	1	0	2	0	1	1	0	hsa-miR-103a-3p	-0.75	-0.76	< 0.1
CACNA2D1	ENST00000356860.3	calcium channel, voltage-dependent, alpha 2/delta subunit 1	418	2	1	1	0	1	0	0	1	1	hsa-miR-103a-3p	-0.74	-0.74	0.89	2011
GPRIN3	ENST00000609438.1	GPRIN family member 3	213	1	0	1	0	1	0	0	1	3	hsa-miR-103a-3p	-0.74	-0.75	0.48
SPATS2L	ENST00000358677.5	spermatogenesis associated, serine-rich 2-like	3387	1	1	0	0	2	0	1	1	0	hsa-miR-103a-3p	-0.74	-0.97	0.72	2005, 2007, 2009, 2011
TPD52	ENST00000379096.5	tumor protein D52	4585	2	1	1	0	2	0	0	2	0	hsa-miR-103a-3p	-0.73	-0.79	0.89	2005, 2007, 2009, 2011
WDFY4	ENST00000413659.2	WDFY family member 4	5	1	1	0	0	1	0	0	1	6	hsa-miR-103a-3p	-0.72	-0.72	ORF
TMEM47	ENST00000275954.3	transmembrane protein 47	129	1	1	0	0	1	1	0	0	0	hsa-miR-103a-3p	-0.72	-0.8	0.62	2009, 2011
AGO4	ENST00000373210.3	argonaute RISC catalytic component 4	96	2	1	1	0	0	0	0	0	2	hsa-miR-103a-3p	-0.7	-0.76	0.68	2005, 2007, 2009, 2011
GPC6	ENST00000377047.4	glypican 6	410	1	1	0	0	1	0	0	1	1	hsa-miR-103a-3p	-0.7	-0.71	0.82	2005, 2007, 2009, 2011
ZHX1	ENST00000395571.3	zinc fingers and homeoboxes 1	88	2	1	1	0	0	0	0	0	0	hsa-miR-103a-3p	-0.7	-0.7	0.49	2003, 2005, 2007
GREM2	ENST00000318160.4	gremlin 2, DAN family BMP antagonist	631	1	1	0	0	1	0	0	1	0	hsa-miR-103a-3p	-0.69	-0.7	0.72	2009, 2011
SNCG	ENST00000348795.4	synuclein, gamma (breast cancer-specific protein 1)	375	1	0	1	0	1	0	0	1	0	hsa-miR-103a-3p	-0.68	-0.69	0.62	2009, 2011
DUS1L	ENST00000306796.5	dihydrouridine synthase 1-like (S. cerevisiae)	36	1	1	0	0	0	0	0	0	2	hsa-miR-103a-3p	-0.66	-0.72	< 0.1	2009, 2011
PPP2R3C	ENST00000261475.5	protein phosphatase 2, regulatory subunit B'', gamma	105	1	1	0	0	0	0	0	0	0	hsa-miR-103a-3p	-0.66	-0.66	< 0.1	2011
MIF4GD	ENST00000578305.1	MIF4G domain containing	25	1	0	0	1	1	1	0	0	1	hsa-miR-103a-3p	-0.65	-0.82	< 0.1
TWF1	ENST00000552521.1	twinfilin actin-binding protein 1	72	1	1	0	0	1	0	0	1	0	hsa-miR-103a-3p	-0.64	-0.64	0.51	2011
ZNRF2	ENST00000323037.4	zinc and ring finger 2	403	2	2	0	0	1	0	0	1	2	hsa-miR-103a-3p	-0.64	-1.23	0.93	2005, 2007, 2009, 2011
UNC80	ENST00000439458.1	unc-80 homolog (C. elegans)	5	1	0	1	0	0	0	0	0	4	hsa-miR-103a-3p	-0.64	-0.64	0.72	2011
PTEN	ENST00000371953.3	phosphatase and tensin homolog	118	1	1	0	0	1	1	0	0	2	hsa-miR-103a-3p	-0.63	-0.71	0.32
PRKCE	ENST00000306156.3	protein kinase C, epsilon	164	3	1	0	2	0	0	0	0	0	hsa-miR-103a-3p	-0.63	-0.63	0.68	2005, 2007, 2009, 2011
AGO1	ENST00000373204.4	argonaute RISC catalytic component 1	402	1	1	0	0	3	0	2	1	1	hsa-miR-103a-3p	-0.63	-0.71	0.78	2005, 2007, 2009, 2011
AC068987.1	ENST00000599343.1	HCG1997999; cDNA FLJ33996 fis, clone DFNES2008881	44	1	0	1	0	2	0	1	1	0	hsa-miR-103a-3p	-0.62	-0.62	0.67
ERLIN1	ENST00000421367.2	ER lipid raft associated 1	86	1	0	0	1	1	0	0	1	1	hsa-miR-103a-3p	-0.62	-0.68	0.4	2007, 2009, 2011
HELLS	ENST00000394036.1	helicase, lymphoid-specific	329	1	1	0	0	1	0	1	0	1	hsa-miR-103a-3p	-0.61	-0.61	ORF
NUDCD2	ENST00000302764.4	NudC domain containing 2	308	1	1	0	0	0	0	0	0	0	hsa-miR-103a-3p	-0.61	-0.65	0.71
NRIP1	ENST00000400199.1	nuclear receptor interacting protein 1	342	1	0	0	1	1	0	0	1	1	hsa-miR-103a-3p	-0.6	-0.62	0.64	2005, 2007, 2009, 2011
PDCD10	ENST00000392750.2	programmed cell death 10	638	1	1	0	0	0	0	0	0	0	hsa-miR-103a-3p	-0.59	-0.65	0.69	2005, 2007, 2009, 2011
ARHGAP17	ENST00000441763.2	Rho GTPase activating protein 17	1337	1	0	1	0	2	1	0	1	0	hsa-miR-103a-3p	-0.59	-0.59	0.31	2007, 2009
SNURF	ENST00000338094.6	SNRPN upstream reading frame protein	114	1	1	0	0	0	0	0	0	3	hsa-miR-103a-3p	-0.59	-0.59	ORF
EIF5	ENST00000216554.3	eukaryotic translation initiation factor 5	970	1	1	0	0	1	1	0	0	0	hsa-miR-103a-3p	-0.58	-0.64	0.72	2005, 2007, 2009, 2011
AXIN2	ENST00000307078.5	axin 2	86	2	0	2	0	1	0	1	0	0	hsa-miR-103a-3p	-0.58	-0.58	0.79	2011
PTPLB	ENST00000383657.5	protein tyrosine phosphatase-like (proline instead of catalytic arginine), member b	1275	1	1	0	0	0	0	0	0	1	hsa-miR-103a-3p	-0.58	-0.58	0.72	2005, 2007, 2009, 2011
PPP6C	ENST00000373547.4	protein phosphatase 6, catalytic subunit	346	2	0	1	1	1	0	0	1	1	hsa-miR-103a-3p	-0.57	-0.71	0.89	2005, 2007, 2009, 2011
RRAGC	ENST00000373001.3	Ras-related GTP binding C	1062	1	1	0	0	1	0	0	1	2	hsa-miR-107	-0.57	-0.62	0.37
KIAA0247	ENST00000342745.4	KIAA0247	161	1	1	0	0	2	0	1	1	7	hsa-miR-103a-3p	-0.56	-0.58	0.65	2009, 2011
JAKMIP2	ENST00000507386.1	janus kinase and microtubule interacting protein 2	26	1	1	0	0	1	0	0	1	1	hsa-miR-103a-3p	-0.55	-0.7	0.72	2007, 2009, 2011
AMMECR1	ENST00000262844.5	Alport syndrome, mental retardation, midface hypoplasia and elliptocytosis chromosomal region gene 1	5	2	0	1	1	1	1	0	0	0	hsa-miR-107	-0.55	-0.55	0.81	2009, 2011
SNX12	ENST00000374274.3	sorting nexin 12	849	1	1	0	0	0	0	0	0	3	hsa-miR-103a-3p	-0.55	-0.55	0.61
PHF19	ENST00000373896.3	PHD finger protein 19	490	1	0	0	1	1	0	1	0	4	hsa-miR-103a-3p	-0.54	-0.54	0.39	2005, 2007
CDK5R1	ENST00000313401.3	cyclin-dependent kinase 5, regulatory subunit 1 (p35)	335	1	0	1	0	1	0	0	1	2	hsa-miR-103a-3p	-0.54	-0.55	0.71	2007, 2009, 2011
SNX3	ENST00000230085.8	sorting nexin 3	1843	1	1	0	0	0	0	0	0	0	hsa-miR-103a-3p	-0.54	-0.54	0.62	2009, 2011
RPUSD1	ENST00000565809.1	RNA pseudouridylate synthase domain containing 1	1360	1	1	0	0	2	0	0	2	0	hsa-miR-103a-3p	-0.54	-0.54	< 0.1
SH3BP4	ENST00000392011.2	SH3-domain binding protein 4	783	1	1	0	0	0	0	0	0	3	hsa-miR-103a-3p	-0.54	-0.54	0.52	2009, 2011
SDCBP	ENST00000260130.4	syndecan binding protein (syntenin)	1071	1	1	0	0	0	0	0	0	1	hsa-miR-103a-3p	-0.53	-0.53	0.72	2009, 2011
GSKIP	ENST00000555181.1	GSK3B interacting protein	1581	2	0	2	0	0	0	0	0	1	hsa-miR-103a-3p	-0.53	-0.55	0.8
UPF2	ENST00000356352.2	UPF2 regulator of nonsense transcripts homolog (yeast)	5	2	1	1	0	0	0	0	0	0	hsa-miR-103a-3p	-0.52	-0.52	0.86	2009, 2011
MARCH3	ENST00000308660.5	membrane-associated ring finger (C3HC4) 3, E3 ubiquitin protein ligase	77	1	1	0	0	0	0	0	0	0	hsa-miR-103a-3p	-0.52	-0.52	0.72	2007, 2009, 2011
RCAN1	ENST00000482533.1	regulator of calcineurin 1	715	1	1	0	0	0	0	0	0	1	hsa-miR-103a-3p	-0.52	-0.52	0.68	2009, 2011
CPEB3	ENST00000412050.4	cytoplasmic polyadenylation element binding protein 3	48	2	1	0	1	1	0	1	0	2	hsa-miR-103a-3p	-0.52	-0.54	0.84	2005, 2007, 2009, 2011
PAWR	ENST00000328827.4	PRKC, apoptosis, WT1, regulator	1872	1	1	0	0	0	0	0	0	2	hsa-miR-103a-3p	-0.52	-0.53	0.45
AQP11	ENST00000313578.3	aquaporin 11	75	1	0	1	0	0	0	0	0	1	hsa-miR-103a-3p	-0.52	-0.54	0.7	2009, 2011
ZFPM2	ENST00000407775.2	zinc finger protein, FOG family member 2	595	1	1	0	0	0	0	0	0	0	hsa-miR-103a-3p	-0.52	-0.52	0.72	2005, 2007, 2009, 2011
VWC2L	ENST00000427124.1	von Willebrand factor C domain containing protein 2-like	5	1	0	1	0	1	1	0	0	0	hsa-miR-103a-3p	-0.52	-0.52	0.41
NF1	ENST00000358273.4	neurofibromin 1	161	2	1	1	0	1	0	0	1	1	hsa-miR-103a-3p	-0.52	-0.53	0.81	2011
NFIA	ENST00000403491.3	nuclear factor I/A	5	3	1	0	2	0	0	0	0	1	hsa-miR-103a-3p	-0.52	-0.52	0.91	2005, 2007, 2009, 2011
NDEL1	ENST00000402554.3	nudE neurodevelopment protein 1-like 1	396	2	1	1	0	0	0	0	0	0	hsa-miR-103a-3p	-0.51	-0.52	0.25	2005, 2007, 2009, 2011
DCP1A	ENST00000607628.1	decapping mRNA 1A	87	1	0	1	0	2	0	0	2	1	hsa-miR-103a-3p	-0.51	-0.54	0.73	2011
PLEKHA1	ENST00000538022.1	pleckstrin homology domain containing, family A (phosphoinositide binding specific) member 1	1172	1	0	1	0	1	0	0	1	1	hsa-miR-103a-3p	-0.51	-0.54	0.47	2009, 2011
RASSF4	ENST00000374417.2	Ras association (RalGDS/AF-6) domain family member 4	515	1	1	0	0	2	0	1	1	2	hsa-miR-103a-3p	-0.51	-0.51	< 0.1
SUN2	ENST00000405510.1	Sad1 and UNC84 domain containing 2	501	1	1	0	0	0	0	0	0	1	hsa-miR-103a-3p	-0.5	-0.5	0.72	2005, 2007, 2009, 2011
COPS2	ENST00000388901.5	COP9 signalosome subunit 2	11120	2	0	0	2	0	0	0	0	0	hsa-miR-103a-3p	-0.5	-0.5	0.7	2005, 2007, 2009, 2011
FEZF1	ENST00000442488.2	FEZ family zinc finger 1	47	1	1	0	0	0	0	0	0	0	hsa-miR-103a-3p	-0.5	-0.5	0.71	2011
HAUS5	ENST00000379045.2	HAUS augmin-like complex, subunit 5	133	1	0	0	1	2	1	0	1	3	hsa-miR-103a-3p	-0.5	-0.5	< 0.1
PHYHIPL	ENST00000373880.4	phytanoyl-CoA 2-hydroxylase interacting protein-like	26	1	1	0	0	0	0	0	0	0	hsa-miR-103a-3p	-0.5	-0.5	0.72	2007, 2009, 2011
SYT6	ENST00000607941.1	synaptotagmin VI	5	1	1	0	0	1	0	1	0	1	hsa-miR-103a-3p	-0.5	-0.5	0.71	2007, 2009, 2011
PHF20	ENST00000439301.1	PHD finger protein 20	191	2	1	1	0	0	0	0	0	1	hsa-miR-103a-3p	-0.49	-0.59	0.61	2005, 2007, 2009, 2011
LONRF1	ENST00000398246.3	LON peptidase N-terminal domain and ring finger 1	36	1	0	1	0	1	1	0	0	1	hsa-miR-103a-3p	-0.49	-0.49	0.47
ATL2	ENST00000406122.1	atlastin GTPase 2	1135	1	1	0	0	0	0	0	0	0	hsa-miR-103a-3p	-0.49	-0.49	0.72	2005, 2007, 2009, 2011
SNRK	ENST00000429705.2	SNF related kinase	153	2	1	1	0	0	0	0	0	0	hsa-miR-103a-3p	-0.49	-0.49	0.91	2007, 2009, 2011
ACER3	ENST00000532485.1	alkaline ceramidase 3	295	1	0	1	0	1	1	0	0	1	hsa-miR-103a-3p	-0.49	-0.49	0.54
POGLUT1	ENST00000295588.4	protein O-glucosyltransferase 1	262	1	1	0	0	0	0	0	0	0	hsa-miR-103a-3p	-0.48	-0.48	0.7	2009, 2011
MCFD2	ENST00000444761.2	multiple coagulation factor deficiency 2	1648	1	0	0	1	2	0	2	0	1	hsa-miR-103a-3p	-0.48	-0.53	0.42	2011
FUCA2	ENST00000002165.6	fucosidase, alpha-L- 2, plasma	1029	1	1	0	0	0	0	0	0	0	hsa-miR-103a-3p	-0.48	-0.48	< 0.1	2011
CHD1	ENST00000284049.3	chromodomain helicase DNA binding protein 1	35	1	1	0	0	1	0	0	1	1	hsa-miR-103a-3p	-0.48	-0.59	0.8	2009, 2011
GRIN2A	ENST00000562109.1	glutamate receptor, ionotropic, N-methyl D-aspartate 2A	5	1	1	0	0	0	0	0	0	1	hsa-miR-103a-3p	-0.48	-0.51	< 0.1
YWHAH	ENST00000397492.1	tyrosine 3-monooxygenase/tryptophan 5-monooxygenase activation protein, eta polypeptide	7321	1	0	1	0	0	0	0	0	1	hsa-miR-103a-3p	-0.48	-0.51	0.66	2005, 2007, 2009, 2011
C2CD5	ENST00000333957.4	C2 calcium-dependent domain containing 5	66	1	1	0	0	0	0	0	0	0	hsa-miR-103a-3p	-0.47	-0.47	0.62	2009, 2011
RASSF8	ENST00000541490.1	Ras association (RalGDS/AF-6) domain family (N-terminal) member 8	1290	1	0	1	0	1	0	0	1	1	hsa-miR-103a-3p	-0.47	-0.48	0.74	2011
HMGA1	ENST00000347617.6	high mobility group AT-hook 1	2024	1	1	0	0	0	0	0	0	2	hsa-miR-103a-3p	-0.47	-0.47	0.59	2003, 2005, 2007, 2009, 2011
BAK1	ENST00000442998.2	BCL2-antagonist/killer 1	15	1	1	0	0	1	0	1	0	0	hsa-miR-103a-3p	-0.47	-0.52	< 0.1
NSG1	ENST00000421177.2	Neuron-specific protein family member 1	25	1	0	1	0	0	0	0	0	2	hsa-miR-103a-3p	-0.47	-0.47	0.57	2005, 2007, 2011
TDG	ENST00000392872.3	thymine-DNA glycosylase	201	1	1	0	0	0	0	0	0	0	hsa-miR-103a-3p	-0.47	-0.47	0.72	2009, 2011
TSPAN5	ENST00000305798.3	tetraspanin 5	107	1	0	1	0	1	0	0	1	1	hsa-miR-103a-3p	-0.47	-0.47	0.61	2007, 2009, 2011
SYT2	ENST00000367267.1	synaptotagmin II	5	1	0	0	1	1	0	0	1	1	hsa-miR-103a-3p	-0.47	-0.47	0.52	2009, 2011
KIAA1429	ENST00000437199.1	KIAA1429	1629	1	1	0	0	0	0	0	0	1	hsa-miR-103a-3p	-0.46	-0.46	ORF
GALNT7	ENST00000265000.4	UDP-N-acetyl-alpha-D-galactosamine:polypeptide N-acetylgalactosaminyltransferase 7 (GalNAc-T7)	953	2	0	1	1	0	0	0	0	2	hsa-miR-103a-3p	-0.46	-0.46	0.79	2005, 2007, 2009, 2011
SEPT6	ENST00000394610.1	septin 6	1854	1	1	0	0	2	1	1	0	0	hsa-miR-103a-3p	-0.46	-0.47	0.72	2011
EVA1A	ENST00000393913.3	eva-1 homolog A (C. elegans)	45	1	1	0	0	0	0	0	0	0	hsa-miR-103a-3p	-0.45	-0.7	0.7	2007, 2009, 2011
DNAJB4	ENST00000370763.5	DnaJ (Hsp40) homolog, subfamily B, member 4	633	1	0	1	0	2	0	1	1	2	hsa-miR-103a-3p	-0.45	-0.69	0.59
VPS4A	ENST00000254950.11	vacuolar protein sorting 4 homolog A (S. cerevisiae)	430	1	0	1	0	0	0	0	0	1	hsa-miR-103a-3p	-0.45	-0.45	0.73	2009, 2011
GPCPD1	ENST00000379019.4	glycerophosphocholine phosphodiesterase GDE1 homolog (S. cerevisiae)	155	1	1	0	0	0	0	0	0	1	hsa-miR-103a-3p	-0.45	-0.45	0.72	2007, 2009, 2011
NAA15	ENST00000296543.5	N(alpha)-acetyltransferase 15, NatA auxiliary subunit	546	1	0	0	1	2	0	1	1	0	hsa-miR-103a-3p	-0.44	-0.5	0.6	2005, 2007, 2009, 2011
PTH	ENST00000282091.1	parathyroid hormone	5	1	0	1	0	0	0	0	0	0	hsa-miR-103a-3p	-0.44	-0.44	0.5	2009, 2011
MYBL1	ENST00000522677.3	v-myb avian myeloblastosis viral oncogene homolog-like 1	53	1	0	1	0	1	1	0	0	1	hsa-miR-103a-3p	-0.44	-0.44	0.45	2007, 2009, 2011
WNT16	ENST00000222462.2	wingless-type MMTV integration site family, member 16	153	1	1	0	0	0	0	0	0	0	hsa-miR-103a-3p	-0.44	-0.46	< 0.1	2009, 2011
BCAT2	ENST00000545387.2	branched chain amino-acid transaminase 2, mitochondrial	4270	1	0	0	1	0	0	0	0	1	hsa-miR-103a-3p	-0.44	-0.44	0.39	2005, 2007
ST3GAL2	ENST00000342907.2	ST3 beta-galactoside alpha-2,3-sialyltransferase 2	102	1	1	0	0	0	0	0	0	0	hsa-miR-103a-3p	-0.44	-0.44	0.19	2009, 2011
FAM57B	ENST00000564806.1	family with sequence similarity 57, member B	5	2	0	1	1	1	0	1	0	3	hsa-miR-103a-3p	-0.44	-0.44	< 0.1
SH3BP5	ENST00000383791.3	SH3-domain binding protein 5 (BTK-associated)	4289	1	1	0	0	0	0	0	0	0	hsa-miR-103a-3p	-0.44	-0.44	0.72	2005, 2007, 2011
TBKBP1	ENST00000361722.3	TBK1 binding protein 1	173	1	1	0	0	0	0	0	0	0	hsa-miR-103a-3p	-0.44	-0.44	0.72	2007, 2009, 2011
CCDC50	ENST00000392455.3	coiled-coil domain containing 50	961	1	1	0	0	1	1	0	0	1	hsa-miR-103a-3p	-0.43	-0.63	0.58	2011
RAB40AL	ENST00000218249.5	RAB40A, member RAS oncogene family-like	5	1	0	1	0	0	0	0	0	0	hsa-miR-103a-3p	-0.43	-0.43	0.44
LONRF3	ENST00000304778.7	LON peptidase N-terminal domain and ring finger 3	36	1	1	0	0	1	0	0	1	2	hsa-miR-103a-3p	-0.43	-0.47	0.71	2009, 2011
PABPC1L	ENST00000537323.1	poly(A) binding protein, cytoplasmic 1-like	137	1	0	1	0	2	0	0	2	0	hsa-miR-103a-3p	-0.43	-0.43	< 0.1
CXorf23	ENST00000379687.3	chromosome X open reading frame 23	30	1	1	0	0	0	0	0	0	0	hsa-miR-103a-3p	-0.43	-0.43	0.72	2005, 2007, 2009, 2011
N4BP1	ENST00000262384.3	NEDD4 binding protein 1	105	1	0	1	0	2	1	0	1	3	hsa-miR-103a-3p	-0.43	-0.45	0.73	2007, 2009, 2011
PDE8B	ENST00000264917.5	phosphodiesterase 8B	186	1	1	0	0	0	0	0	0	0	hsa-miR-103a-3p	-0.43	-0.43	0.67	2011
BDNF	ENST00000439476.2	brain-derived neurotrophic factor	2696	1	0	1	0	1	0	0	1	0	hsa-miR-103a-3p	-0.42	-0.61	0.74	2005, 2007, 2009, 2011
BTLA	ENST00000334529.5	B and T lymphocyte associated	5	1	0	1	0	1	0	0	1	1	hsa-miR-103a-3p	-0.42	-0.42	0.74	2009, 2011
SH3GL2	ENST00000380607.4	SH3-domain GRB2-like 2	125	1	0	1	0	0	0	0	0	1	hsa-miR-103a-3p	-0.42	-0.43	0.57	2009, 2011
KCNA2	ENST00000485317.1	potassium voltage-gated channel, shaker-related subfamily, member 2	5	1	1	0	0	0	0	0	0	0	hsa-miR-103a-3p	-0.42	-0.42	0.7
ZBTB10	ENST00000430430.1	zinc finger and BTB domain containing 10	113	1	1	0	0	1	0	0	1	2	hsa-miR-103a-3p	-0.42	-0.5	0.73	2005, 2007, 2009, 2011
CUL4A	ENST00000326335.4	cullin 4A	4084	1	1	0	0	0	0	0	0	1	hsa-miR-103a-3p	-0.42	-0.42	0.72	2009, 2011
GABRB1	ENST00000295454.3	gamma-aminobutyric acid (GABA) A receptor, beta 1	5	2	1	1	0	1	0	0	1	0	hsa-miR-103a-3p	-0.42	-0.87	0.91	2009, 2011
MLK4	ENST00000366624.3	Mitogen-activated protein kinase kinase kinase MLK4	405	1	0	1	0	1	0	0	1	0	hsa-miR-107	-0.42	-0.43	0.67	2009, 2011
GABRG2	ENST00000356592.3	gamma-aminobutyric acid (GABA) A receptor, gamma 2	24	1	1	0	0	0	0	0	0	0	hsa-miR-103a-3p	-0.42	-0.46	< 0.1	2005, 2007, 2009, 2011
VCAN	ENST00000265077.3	versican	542	1	1	0	0	1	0	0	1	0	hsa-miR-103a-3p	-0.42	-0.42	0.76	2011
ARMC8	ENST00000469044.1	armadillo repeat containing 8	398	1	1	0	0	0	0	0	0	1	hsa-miR-103a-3p	-0.42	-0.43	0.72	2011
ARID2	ENST00000457135.1	AT rich interactive domain 2 (ARID, RFX-like)	891	1	1	0	0	0	0	0	0	0	hsa-miR-103a-3p	-0.41	-0.41	ORF
SCN8A	ENST00000354534.6	sodium channel, voltage gated, type VIII, alpha subunit	44	3	1	2	0	2	0	1	1	0	hsa-miR-103a-3p	-0.41	-0.41	0.7
EIF1AX	ENST00000379607.5	eukaryotic translation initiation factor 1A, X-linked	277	1	1	0	0	0	0	0	0	1	hsa-miR-103a-3p	-0.41	-0.41	< 0.1	2009, 2011
RUNX1T1	ENST00000523629.1	runt-related transcription factor 1; translocated to, 1 (cyclin D-related)	9	1	0	1	0	2	0	0	2	0	hsa-miR-103a-3p	-0.41	-0.41	0.71	2005, 2007, 2009, 2011
UMOD	ENST00000396134.2	uromodulin	5	1	0	1	0	0	0	0	0	0	hsa-miR-103a-3p	-0.41	-0.41	0.4	2009, 2011
DESI1	ENST00000263256.6	desumoylating isopeptidase 1	1513	1	0	1	0	1	0	0	1	3	hsa-miR-103a-3p	-0.41	-0.74	0.74	2011
NOVA1	ENST00000465357.2	neuro-oncological ventral antigen 1	5	1	1	0	0	0	0	0	0	0	hsa-miR-103a-3p	-0.41	-0.41	0.72	2005, 2007, 2009, 2011
POLDIP2	ENST00000540200.1	polymerase (DNA-directed), delta interacting protein 2	4344	1	0	0	1	1	0	0	1	1	hsa-miR-103a-3p	-0.41	-0.46	0.48	2005, 2007, 2009, 2011
OTUD4	ENST00000454497.2	OTU domain containing 4	18	2	1	1	0	0	0	0	0	0	hsa-miR-103a-3p	-0.41	-0.41	0.88	2007, 2009, 2011
FRYL	ENST00000503238.1	FRY-like	276	2	0	2	0	0	0	0	0	0	hsa-miR-103a-3p	-0.41	-0.41	0.82	2009, 2011
ZBTB34	ENST00000319119.4	zinc finger and BTB domain containing 34	726	1	0	1	0	1	0	0	1	5	hsa-miR-103a-3p	-0.41	-0.44	0.45	2009, 2011
TGFBR2	ENST00000359013.4	transforming growth factor, beta receptor II (70/80kDa)	2168	1	1	0	0	1	0	1	0	0	hsa-miR-103a-3p	-0.41	-0.43	0.72	2009, 2011
SH3BP5L	ENST00000366472.5	SH3-binding domain protein 5-like	379	1	0	1	0	2	0	0	2	0	hsa-miR-103a-3p	-0.4	-0.53	0.44	2011
HELZ	ENST00000358691.5	helicase with zinc finger	571	1	1	0	0	1	0	1	0	2	hsa-miR-103a-3p	-0.4	-0.51	0.72	2007, 2009, 2011
RAB10	ENST00000264710.4	RAB10, member RAS oncogene family	998	2	0	1	1	1	0	1	0	0	hsa-miR-103a-3p	-0.4	-0.74	0.87	2003, 2005, 2007
PDZD8	ENST00000334464.5	PDZ domain containing 8	99	3	1	1	1	1	0	0	1	1	hsa-miR-103a-3p	-0.4	-0.7	0.81
PGRMC2	ENST00000296425.5	progesterone receptor membrane component 2	2089	1	0	1	0	0	0	0	0	1	hsa-miR-103a-3p	-0.4	-0.41	0.4
PTPN4	ENST00000263708.2	protein tyrosine phosphatase, non-receptor type 4 (megakaryocyte)	215	1	1	0	0	3	1	1	1	4	hsa-miR-103a-3p	-0.4	-0.53	0.73
PDK4	ENST00000005178.5	pyruvate dehydrogenase kinase, isozyme 4	5549	1	0	1	0	0	0	0	0	1	hsa-miR-103a-3p	-0.4	-0.4	0.5	2011
TFCP2L1	ENST00000263707.5	transcription factor CP2-like 1	36	1	0	1	0	1	0	1	0	2	hsa-miR-103a-3p	-0.39	-0.39	0.7	2009, 2011
RAB1B	ENST00000311481.6	RAB1B, member RAS oncogene family	5	1	1	0	0	0	0	0	0	1	hsa-miR-103a-3p	-0.39	-0.39	0.25	2005, 2007, 2009, 2011
VAV3	ENST00000370056.4	vav 3 guanine nucleotide exchange factor	1128	1	1	0	0	0	0	0	0	0	hsa-miR-103a-3p	-0.39	-0.4	0.72	2009, 2011
CSNK1G2	ENST00000255641.8	casein kinase 1, gamma 2	5	1	1	0	0	1	0	0	1	0	hsa-miR-103a-3p	-0.39	-0.39	0.72	2005, 2007, 2009, 2011
PIEZO1	ENST00000327397.7	piezo-type mechanosensitive ion channel component 1	3837	1	0	1	0	0	0	0	0	1	hsa-miR-103a-3p	-0.39	-0.39	0.57	2011
CNOT6L	ENST00000504123.1	CCR4-NOT transcription complex, subunit 6-like	23	1	0	1	0	1	0	0	1	2	hsa-miR-103a-3p	-0.39	-0.54	0.54	2007, 2009, 2011
MYH9	ENST00000216181.5	myosin, heavy chain 9, non-muscle	1317	1	1	0	0	2	0	1	1	1	hsa-miR-103a-3p	-0.39	-0.47	0.76	2005, 2007, 2009, 2011
FP15737	ENST00000399967.3		67	1	0	1	0	0	0	0	0	1	hsa-miR-103a-3p	-0.39	-0.41	0.69
CHIC1	ENST00000373504.6	cysteine-rich hydrophobic domain 1	16	1	0	1	0	1	0	0	1	2	hsa-miR-103a-3p	-0.39	-0.44	0.77	2007, 2009, 2011
EDA	ENST00000374553.2	ectodysplasin A	9	1	0	1	0	3	0	2	1	3	hsa-miR-103a-3p	-0.39	-0.39	0.62	2011
SEPT5	ENST00000438754.2	septin 5	342	1	1	0	0	1	0	0	1	0	hsa-miR-103a-3p	-0.39	-0.39	< 0.1
IARS	ENST00000375629.3	isoleucyl-tRNA synthetase	65	1	0	1	0	0	0	0	0	0	hsa-miR-103a-3p	-0.39	-0.39	0.48
ALAD	ENST00000409155.3	aminolevulinate dehydratase	1922	1	0	1	0	0	0	0	0	0	hsa-miR-103a-3p	-0.39	-0.39	0.63	2011
ATP13A3	ENST00000439040.1	ATPase type 13A3	243	2	2	0	0	0	0	0	0	1	hsa-miR-103a-3p	-0.38	-0.5	0.75	2009, 2011
FLOT2	ENST00000394906.2	flotillin 2	37	1	1	0	0	0	0	0	0	3	hsa-miR-103a-3p	-0.38	-0.38	0.71	2005, 2007, 2009, 2011
CARM1	ENST00000327064.4	coactivator-associated arginine methyltransferase 1	663	1	0	1	0	0	0	0	0	1	hsa-miR-103a-3p	-0.38	-0.39	0.68	2005, 2007, 2009, 2011
SCN2A	ENST00000375437.2	sodium channel, voltage-gated, type II, alpha subunit	7	2	1	1	0	1	0	0	1	0	hsa-miR-103a-3p	-0.38	-0.38	0.86	2007, 2009, 2011
FBXO10	ENST00000432825.2	F-box protein 10	14	1	0	1	0	0	0	0	0	1	hsa-miR-103a-3p	-0.38	-0.38	0.69	2007, 2009, 2011
PPIP5K2	ENST00000321521.9	diphosphoinositol pentakisphosphate kinase 2	203	1	1	0	0	3	1	0	2	2	hsa-miR-103a-3p	-0.37	-0.62	0.72	2007, 2009, 2011
SALL4	ENST00000217086.4	sal-like 4 (Drosophila)	155	1	0	1	0	0	0	0	0	1	hsa-miR-103a-3p	-0.37	-0.38	0.48	2011
GADD45G	ENST00000252506.6	growth arrest and DNA-damage-inducible, gamma	155	1	0	1	0	1	0	1	0	3	hsa-miR-103a-3p	-0.37	-0.49	0.52
FERMT2	ENST00000395631.2	fermitin family member 2	5888	1	0	1	0	0	0	0	0	0	hsa-miR-103a-3p	-0.37	-0.37	0.69	2009, 2011
NPAS2	ENST00000335681.5	neuronal PAS domain protein 2	559	1	1	0	0	1	0	0	1	0	hsa-miR-103a-3p	-0.37	-0.48	0.59	2009, 2011
FAM117B	ENST00000392238.2	family with sequence similarity 117, member B	245	1	1	0	0	0	0	0	0	1	hsa-miR-103a-3p	-0.37	-0.37	0.72	2005, 2007, 2009, 2011
PLEKHF2	ENST00000315367.3	pleckstrin homology domain containing, family F (with FYVE domain) member 2	286	1	1	0	0	0	0	0	0	0	hsa-miR-103a-3p	-0.37	-0.46	0.31	2009, 2011
CXXC1	ENST00000589940.1	CXXC finger protein 1	263	1	1	0	0	0	0	0	0	0	hsa-miR-103a-3p	-0.37	-0.37	ORF
SH2D2A	ENST00000368198.3	SH2 domain containing 2A	21	1	0	1	0	0	0	0	0	0	hsa-miR-103a-3p	-0.37	-0.37	0.61	2009, 2011
MEF2D	ENST00000464356.2	myocyte enhancer factor 2D	759	1	1	0	0	1	0	0	1	2	hsa-miR-103a-3p	-0.37	-0.38	0.72	2005, 2007, 2009, 2011
FBXL20	ENST00000394294.3	F-box and leucine-rich repeat protein 20	455	1	0	1	0	2	1	0	1	3	hsa-miR-103a-3p	-0.37	-1.03	0.42	2011
PRKG1	ENST00000373985.1	protein kinase, cGMP-dependent, type I	12	2	1	1	0	0	0	0	0	1	hsa-miR-103a-3p	-0.36	-0.36	0.91	2007, 2009, 2011
CENPBD1	ENST00000314994.3	CENPB DNA-binding domains containing 1	212	1	0	1	0	1	0	0	1	0	hsa-miR-103a-3p	-0.36	-0.36	0.61	2009
GPR12	ENST00000405846.3	G protein-coupled receptor 12	5	1	1	0	0	1	0	1	0	0	hsa-miR-103a-3p	-0.36	-0.36	< 0.1	2011
KIF21A	ENST00000361961.3	kinesin family member 21A	37	1	0	1	0	0	0	0	0	0	hsa-miR-103a-3p	-0.36	-0.36	0.67	2007, 2009, 2011
ADNP	ENST00000371602.4	activity-dependent neuroprotector homeobox	635	1	0	0	1	1	1	0	0	1	hsa-miR-103a-3p	-0.36	-0.39	0.44
BOLA3	ENST00000327428.5	bolA family member 3	215	1	0	1	0	0	0	0	0	0	hsa-miR-103a-3p	-0.36	-0.36	ORF
TMEM260	ENST00000261556.6	transmembrane protein 260	44	1	1	0	0	0	0	0	0	1	hsa-miR-103a-3p	-0.36	-0.36	0.72	2007, 2009, 2011
CAPZA2	ENST00000361183.3	capping protein (actin filament) muscle Z-line, alpha 2	2065	1	0	1	0	0	0	0	0	0	hsa-miR-103a-3p	-0.36	-0.36	0.48	2007, 2009, 2011
ACVR2B	ENST00000352511.4	activin A receptor, type IIB	21	2	1	1	0	0	0	0	0	2	hsa-miR-103a-3p	-0.36	-0.68	0.93	2007, 2009, 2011
PRRT2	ENST00000300797.6	proline-rich transmembrane protein 2	33	1	1	0	0	0	0	0	0	0	hsa-miR-103a-3p	-0.36	-0.36	0.71	2009, 2011
NEDD9	ENST00000379446.5	neural precursor cell expressed, developmentally down-regulated 9	1164	1	1	0	0	0	0	0	0	0	hsa-miR-103a-3p	-0.36	-0.4	0.72	2005, 2007, 2009, 2011
ATXN1L	ENST00000427980.2	ataxin 1-like	12	1	0	1	0	1	0	1	0	3	hsa-miR-103a-3p	-0.35	-0.35	0.63	2011
ELK4	ENST00000357992.4	ELK4, ETS-domain protein (SRF accessory protein 1)	39	1	0	1	0	3	0	0	3	1	hsa-miR-103a-3p	-0.35	-0.78	0.75	2011
SLC35G1	ENST00000371408.3	solute carrier family 35, member G1	227	1	0	1	0	0	0	0	0	0	hsa-miR-103a-3p	-0.35	-0.35	0.65	2007, 2009, 2011
ESRRA	ENST00000405666.1	estrogen-related receptor alpha	18	1	0	0	1	0	0	0	0	2	hsa-miR-103a-3p	-0.35	-0.35	0.4	2005, 2007, 2011
GIT2	ENST00000355312.3	G protein-coupled receptor kinase interacting ArfGAP 2	924	1	1	0	0	0	0	0	0	0	hsa-miR-103a-3p	-0.35	-0.37	0.54	2009, 2011
CCDC178	ENST00000581852.1	coiled-coil domain containing 178	7	1	0	1	0	0	0	0	0	0	hsa-miR-103a-3p	-0.35	-0.35	0.69	2009, 2011
BCL2L2	ENST00000250405.5	BCL2-like 2	1380	1	0	0	1	0	0	0	0	4	hsa-miR-103a-3p	-0.35	-0.35	0.45	2005, 2007, 2009, 2011
MXD4	ENST00000337190.2	MAX dimerization protein 4	1173	1	0	0	1	1	1	0	0	2	hsa-miR-103a-3p	-0.35	-0.64	0.43	2011
SMEK2	ENST00000272313.5	SMEK homolog 2, suppressor of mek1 (Dictyostelium)	342	1	1	0	0	0	0	0	0	0	hsa-miR-103a-3p	-0.35	-0.35	0.66	2011
RP11-302B13.5	ENST00000398092.4	ADP-ribosylation factor 3	16	1	0	1	0	0	0	0	0	1	hsa-miR-103a-3p	-0.35	-0.35	0.64
CHD2	ENST00000394196.4	chromodomain helicase DNA binding protein 2	1237	2	0	2	0	2	0	0	2	0	hsa-miR-103a-3p	-0.35	-0.35	0.92	2009, 2011
MAF1	ENST00000322428.5	MAF1 homolog (S. cerevisiae)	698	1	0	0	1	0	0	0	0	1	hsa-miR-103a-3p	-0.35	-0.35	0.39	2005, 2007, 2009, 2011
GRAMD2	ENST00000309731.7	GRAM domain containing 2	5	1	0	1	0	2	1	1	0	0	hsa-miR-103a-3p	-0.35	-0.35	0.39
TGM3	ENST00000381458.5	transglutaminase 3	7	1	1	0	0	0	0	0	0	0	hsa-miR-103a-3p	-0.35	-0.35	< 0.1	2009, 2011
ABL2	ENST00000502732.1	c-abl oncogene 2, non-receptor tyrosine kinase	892	1	0	1	0	1	0	0	1	4	hsa-miR-103a-3p	-0.35	-0.36	0.73	2009, 2011
ZNF654	ENST00000309495.5	zinc finger protein 654	456	1	1	0	0	0	0	0	0	1	hsa-miR-103a-3p	-0.35	-0.4	0.67	2007, 2009, 2011
RORB	ENST00000376896.3	RAR-related orphan receptor B	5	1	0	1	0	1	0	1	0	0	hsa-miR-103a-3p	-0.34	-0.34	0.6
TBPL1	ENST00000237264.4	TBP-like 1	69	1	0	0	1	0	0	0	0	1	hsa-miR-103a-3p	-0.34	-0.34	0.45
C9orf69	ENST00000561457.1	chromosome 9 open reading frame 69	134	1	0	1	0	1	0	0	1	1	hsa-miR-103a-3p	-0.34	-0.34	0.17	2009, 2011
VAMP8	ENST00000409760.1	vesicle-associated membrane protein 8	711	1	0	1	0	0	0	0	0	1	hsa-miR-103a-3p	-0.34	-0.34	0.45	2009, 2011
RPS6KA3	ENST00000379565.3	ribosomal protein S6 kinase, 90kDa, polypeptide 3	769	1	0	1	0	1	0	1	0	3	hsa-miR-103a-3p	-0.34	-0.36	0.78	2009, 2011
TRIM71	ENST00000383763.5	tripartite motif containing 71, E3 ubiquitin protein ligase	67	1	1	0	0	0	0	0	0	1	hsa-miR-103a-3p	-0.34	-0.34	0.71
CDC42SE1	ENST00000439374.2	CDC42 small effector 1	231	1	0	1	0	0	0	0	0	0	hsa-miR-103a-3p	-0.34	-0.34	0.6
ARHGAP19	ENST00000358531.4	Rho GTPase activating protein 19	1051	1	0	0	1	1	1	0	0	2	hsa-miR-103a-3p	-0.34	-0.34	0.41
CCNE1	ENST00000262643.3	cyclin E1	954	1	0	1	0	0	0	0	0	1	hsa-miR-103a-3p	-0.34	-0.34	0.62	2009, 2011
EML5	ENST00000554922.1	echinoderm microtubule associated protein like 5	60	1	0	1	0	1	0	0	1	2	hsa-miR-103a-3p	-0.34	-0.52	0.69
RSPO3	ENST00000356698.4	R-spondin 3	118	1	0	1	0	0	0	0	0	0	hsa-miR-103a-3p	-0.33	-0.33	0.73	2007, 2009, 2011
RAB11FIP2	ENST00000355624.3	RAB11 family interacting protein 2 (class I)	449	1	1	0	0	0	0	0	0	2	hsa-miR-103a-3p	-0.33	-0.39	0.62	2005, 2007, 2009, 2011
C16orf72	ENST00000327827.7	chromosome 16 open reading frame 72	379	1	0	1	0	0	0	0	0	0	hsa-miR-103a-3p	-0.33	-0.33	0.73	2007, 2009, 2011
FGF7	ENST00000267843.4	fibroblast growth factor 7	5	1	0	1	0	0	0	0	0	1	hsa-miR-103a-3p	-0.33	-0.33	0.71	2009, 2011
USP42	ENST00000306177.5	ubiquitin specific peptidase 42	86	1	0	1	0	0	0	0	0	0	hsa-miR-103a-3p	-0.33	-0.33	0.69	2007, 2009, 2011
KIF23	ENST00000559279.1	kinesin family member 23	140	1	0	1	0	0	0	0	0	0	hsa-miR-103a-3p	-0.33	-0.37	0.63	2005, 2007, 2009, 2011
FAF2	ENST00000261942.6	Fas associated factor family member 2	1700	2	0	1	1	1	0	1	0	1	hsa-miR-103a-3p	-0.33	-0.34	0.81	2007, 2009, 2011
RYBP	ENST00000477973.2	RING1 and YY1 binding protein	342	2	0	2	0	1	0	0	1	0	hsa-miR-103a-3p	-0.33	-0.34	0.69	2005, 2007
WNT3A	ENST00000284523.1	wingless-type MMTV integration site family, member 3A	7	1	0	1	0	0	0	0	0	2	hsa-miR-103a-3p	-0.33	-0.33	0.73	2007, 2009, 2011
ZNF711	ENST00000360700.4	zinc finger protein 711	5614	1	1	0	0	0	0	0	0	1	hsa-miR-103a-3p	-0.33	-0.33	0.72	2007, 2009, 2011
OXLD1	ENST00000571503.1	oxidoreductase-like domain containing 1	1608	1	0	0	1	1	0	0	1	1	hsa-miR-103a-3p	-0.33	-0.33	ORF
CAMKV	ENST00000296471.7	CaM kinase-like vesicle-associated	47	1	0	1	0	3	0	2	1	0	hsa-miR-103a-3p	-0.33	-0.43	0.62	2005, 2007, 2011
ANK1	ENST00000289734.7	ankyrin 1, erythrocytic	5	1	1	0	0	1	0	0	1	0	hsa-miR-103a-3p	-0.33	-0.33	0.72	2005, 2007, 2009, 2011
DLL1	ENST00000366756.3	delta-like 1 (Drosophila)	85	1	0	1	0	0	0	0	0	1	hsa-miR-103a-3p	-0.33	-0.33	0.69	2005, 2007, 2009, 2011
HPSE2	ENST00000370546.1	heparanase 2	12	1	0	1	0	0	0	0	0	4	hsa-miR-103a-3p	-0.33	-0.64	0.42	2011
ZMYM2	ENST00000382869.3	zinc finger, MYM-type 2	172	1	0	1	0	1	1	0	0	2	hsa-miR-103a-3p	-0.33	-0.39	0.61	2007, 2011
FBXW7	ENST00000281708.4	F-box and WD repeat domain containing 7, E3 ubiquitin protein ligase	12	1	0	1	0	0	0	0	0	0	hsa-miR-103a-3p	-0.33	-0.33	0.7	2007, 2009, 2011
COPZ1	ENST00000551779.1	coatomer protein complex, subunit zeta 1	2623	1	0	0	1	1	0	1	0	0	hsa-miR-103a-3p	-0.33	-0.33	< 0.1
ZCCHC2	ENST00000269499.5	zinc finger, CCHC domain containing 2	13	1	0	1	0	1	0	0	1	0	hsa-miR-103a-3p	-0.33	-0.33	0.74	2005, 2007, 2009, 2011
UBL3	ENST00000380680.4	ubiquitin-like 3	431	1	0	1	0	0	0	0	0	1	hsa-miR-103a-3p	-0.33	-0.33	0.59	2009, 2011
KIAA1033	ENST00000332180.5	KIAA1033	238	1	1	0	0	0	0	0	0	0	hsa-miR-103a-3p	-0.32	-0.48	0.72	2005, 2007, 2009, 2011
CDK14	ENST00000380050.3	cyclin-dependent kinase 14	226	1	1	0	0	0	0	0	0	0	hsa-miR-103a-3p	-0.32	-0.34	0.54	2005, 2007, 2009, 2011
ITSN1	ENST00000379960.5	intersectin 1 (SH3 domain protein)	194	1	1	0	0	0	0	0	0	1	hsa-miR-103a-3p	-0.32	-0.34	0.72	2009, 2011
SBDS	ENST00000246868.2	Shwachman-Bodian-Diamond syndrome	5	1	0	1	0	0	0	0	0	0	hsa-miR-103a-3p	-0.32	-0.32	0.41	2011
JHDM1D	ENST00000397560.2	jumonji C domain containing histone demethylase 1 homolog D (S. cerevisiae)	470	1	1	0	0	1	0	0	1	2	hsa-miR-103a-3p	-0.32	-0.32	0.72	2009, 2011
RBM24	ENST00000379052.5	RNA binding motif protein 24	43	2	1	1	0	0	0	0	0	0	hsa-miR-103a-3p	-0.32	-0.9	0.85	2005, 2007, 2009, 2011
FAM60A	ENST00000539409.1	family with sequence similarity 60, member A	58	1	0	1	0	0	0	0	0	0	hsa-miR-103a-3p	-0.32	-0.32	0.71	2009, 2011
MYNN	ENST00000544106.1	myoneurin	289	1	1	0	0	0	0	0	0	0	hsa-miR-103a-3p	-0.32	-0.34	< 0.1	2009, 2011
VAMP4	ENST00000236192.7	vesicle-associated membrane protein 4	282	1	0	0	1	0	0	0	0	1	hsa-miR-103a-3p	-0.32	-0.37	0.45	2005, 2007, 2009, 2011
HMGA2	ENST00000403681.2	high mobility group AT-hook 2	8021	1	0	1	0	0	0	0	0	0	hsa-miR-103a-3p	-0.32	-0.32	0.58
SLC30A10	ENST00000366926.3	solute carrier family 30, member 10	66	1	0	1	0	0	0	0	0	1	hsa-miR-103a-3p	-0.32	-0.35	0.49
HERC2	ENST00000261609.7	HECT and RLD domain containing E3 ubiquitin protein ligase 2	1207	1	1	0	0	0	0	0	0	0	hsa-miR-103a-3p	-0.32	-0.32	0.71	2005, 2007, 2009, 2011
RASSF5	ENST00000367117.3	Ras association (RalGDS/AF-6) domain family member 5	27	2	0	1	1	0	0	0	0	2	hsa-miR-103a-3p	-0.32	-0.4	0.84	2011
BTG2	ENST00000290551.4	BTG family, member 2	758	1	0	1	0	1	0	1	0	1	hsa-miR-103a-3p	-0.32	-0.32	0.66	2003, 2005, 2007, 2009, 2011
ACTG1	ENST00000331925.2	actin, gamma 1	3210	1	0	0	1	0	0	0	0	2	hsa-miR-103a-3p	-0.32	-0.34	0.44	2005, 2007, 2009, 2011
CAB39	ENST00000258418.5	calcium binding protein 39	27	1	1	0	0	0	0	0	0	1	hsa-miR-103a-3p	-0.32	-0.57	0.69	2005, 2007, 2009, 2011
SNX18	ENST00000343017.6	sorting nexin 18	174	1	0	1	0	1	0	1	0	1	hsa-miR-107	-0.32	-0.38	0.4	2011
USP6NL	ENST00000609104.1	USP6 N-terminal like	183	1	0	1	0	2	0	1	1	1	hsa-miR-103a-3p	-0.32	-0.39	0.7
DYNC1I1	ENST00000447467.2	dynein, cytoplasmic 1, intermediate chain 1	25	1	0	0	1	0	0	0	0	3	hsa-miR-103a-3p	-0.32	-0.33	0.43	2007
CDK6	ENST00000265734.4	cyclin-dependent kinase 6	1116	1	0	1	0	1	0	0	1	3	hsa-miR-103a-3p	-0.31	-0.33	0.73	2005, 2007, 2009, 2011
CAMK2G	ENST00000351293.3	calcium/calmodulin-dependent protein kinase II gamma	14	1	0	0	1	1	0	0	1	1	hsa-miR-103a-3p	-0.31	-0.31	0.61	2005, 2007, 2009, 2011
MAPK8	ENST00000374182.3	mitogen-activated protein kinase 8	227	1	0	1	0	0	0	0	0	1	hsa-miR-103a-3p	-0.31	-0.41	0.62
SCN1A	ENST00000423058.2	sodium channel, voltage-gated, type I, alpha subunit	21	3	1	2	0	1	0	0	1	0	hsa-miR-103a-3p	-0.31	-0.32	0.98	2011
CORO2B	ENST00000261861.5	coronin, actin binding protein, 2B	751	1	0	1	0	0	0	0	0	0	hsa-miR-103a-3p	-0.31	-0.31	0.69	2007, 2009, 2011
ATXN7L1	ENST00000419735.3	ataxin 7-like 1	67	1	0	1	0	1	0	1	0	0	hsa-miR-103a-3p	-0.31	-0.31	0.61	2009, 2011
KIF5C	ENST00000435030.1	kinesin family member 5C	19	1	1	0	0	1	1	0	0	2	hsa-miR-103a-3p	-0.31	-0.46	0.14	2009, 2011
RGS4	ENST00000531057.1	regulator of G-protein signaling 4	489	1	0	1	0	0	0	0	0	1	hsa-miR-103a-3p	-0.31	-0.38	0.54	2005, 2007, 2009, 2011
CCNYL1	ENST00000295414.3	cyclin Y-like 1	111	1	0	0	1	1	0	0	1	0	hsa-miR-103a-3p	-0.31	-0.33	0.65	2007, 2011
ZKSCAN1	ENST00000324306.6	zinc finger with KRAB and SCAN domains 1	1314	1	0	1	0	1	0	0	1	0	hsa-miR-103a-3p	-0.31	-0.31	0.74	2009, 2011
FBXO24	ENST00000360609.2	F-box protein 24	19	1	1	0	0	0	0	0	0	0	hsa-miR-103a-3p	-0.31	-0.31	ORF
BCL2L13	ENST00000418951.2	BCL2-like 13 (apoptosis facilitator)	741	1	0	1	0	0	0	0	0	2	hsa-miR-103a-3p	-0.31	-0.33	0.71	2009, 2011
RP6-24A23.6	ENST00000563887.1	Uncharacterized protein	937	1	0	1	0	0	0	0	0	1	hsa-miR-103a-3p	-0.31	-0.4	0.72
CDC37L1	ENST00000381854.3	cell division cycle 37-like 1	280	1	0	0	1	0	0	0	0	1	hsa-miR-103a-3p	-0.3	-0.3	0.45	2005, 2007
NAA20	ENST00000310450.4	N(alpha)-acetyltransferase 20, NatB catalytic subunit	1586	1	0	0	1	0	0	0	0	0	hsa-miR-103a-3p	-0.3	-0.3	0.41	2007
AMOT	ENST00000304758.1	angiomotin	515	1	0	1	0	1	1	0	0	0	hsa-miR-103a-3p	-0.3	-0.36	0.51	2009, 2011
TLK1	ENST00000431350.2	tousled-like kinase 1	200	1	0	1	0	0	0	0	0	2	hsa-miR-103a-3p	-0.3	-0.42	0.73	2009, 2011
CEP85L	ENST00000368491.3	centrosomal protein 85kDa-like	14	1	0	1	0	0	0	0	0	0	hsa-miR-103a-3p	-0.3	-0.3	0.73	2009, 2011
LATS2	ENST00000382592.4	large tumor suppressor kinase 2	464	1	0	1	0	0	0	0	0	0	hsa-miR-103a-3p	-0.3	-0.3	0.66	2005, 2007, 2009, 2011
FOXJ3	ENST00000372571.1	forkhead box J3	329	1	0	0	1	0	0	0	0	1	hsa-miR-103a-3p	-0.3	-0.3	0.44	2009, 2011
COBLL1	ENST00000375458.2	cordon-bleu WH2 repeat protein-like 1	70	1	0	1	0	0	0	0	0	3	hsa-miR-103a-3p	-0.3	-0.36	0.73	2009, 2011
ESR1	ENST00000440973.1	estrogen receptor 1	5	1	0	1	0	1	0	0	1	1	hsa-miR-103a-3p	-0.3	-0.3	0.72	2009, 2011
TACC1	ENST00000330691.6	transforming, acidic coiled-coil containing protein 1	186	1	0	1	0	0	0	0	0	4	hsa-miR-103a-3p	-0.3	-0.37	0.4
SLC45A4	ENST00000519067.1	solute carrier family 45, member 4	418	1	1	0	0	0	0	0	0	6	hsa-miR-103a-3p	-0.3	-0.41	0.72
SPRY1	ENST00000394339.2	sprouty homolog 1, antagonist of FGF signaling (Drosophila)	150	1	0	1	0	1	0	0	1	1	hsa-miR-103a-3p	-0.3	-0.38	0.57	2011
ARL8A	ENST00000272217.2	ADP-ribosylation factor-like 8A	272	1	1	0	0	0	0	0	0	0	hsa-miR-103a-3p	-0.3	-0.38	0.48	2009, 2011
RAB30	ENST00000533486.1	RAB30, member RAS oncogene family	274	1	0	1	0	0	0	0	0	2	hsa-miR-103a-3p	-0.3	-0.44	0.62
MBNL2	ENST00000345429.6	muscleblind-like splicing regulator 2	34	1	1	0	0	0	0	0	0	1	hsa-miR-103a-3p	-0.3	-0.38	< 0.1	2011
GOPC	ENST00000368498.2	golgi-associated PDZ and coiled-coil motif containing	451	1	1	0	0	0	0	0	0	0	hsa-miR-103a-3p	-0.3	-0.33	0.3	2009, 2011
VCL	ENST00000372755.3	vinculin	189	1	1	0	0	1	0	0	1	4	hsa-miR-103a-3p	-0.3	-0.41	0.72	2011
PPM1E	ENST00000308249.2	protein phosphatase, Mg2+/Mn2+ dependent, 1E	178	1	0	1	0	0	0	0	0	1	hsa-miR-103a-3p	-0.3	-0.31	0.59	2011
ENTPD7	ENST00000370489.4	ectonucleoside triphosphate diphosphohydrolase 7	136	1	0	1	0	0	0	0	0	2	hsa-miR-103a-3p	-0.3	-0.35	0.57	2011
MFN2	ENST00000444836.1	mitofusin 2	1096	1	0	1	0	1	0	1	0	1	hsa-miR-103a-3p	-0.3	-0.3	0.7	2011
SPRY3	ENST00000302805.2	sprouty homolog 3 (Drosophila)	5	1	0	0	1	1	0	0	1	2	hsa-miR-103a-3p	-0.3	-0.3	0.64	2005, 2007, 2009, 2011
PNISR	ENST00000369239.5	PNN-interacting serine/arginine-rich protein	600	1	0	1	0	0	0	0	0	0	hsa-miR-103a-3p	-0.3	-0.3	0.61	2011
MIB1	ENST00000261537.6	mindbomb E3 ubiquitin protein ligase 1	897	1	0	1	0	0	0	0	0	2	hsa-miR-103a-3p	-0.3	-0.3	0.45	2011
MAP4	ENST00000383737.4	microtubule-associated protein 4	3914	1	0	1	0	0	0	0	0	4	hsa-miR-103a-3p	-0.3	-0.3	0.57	2009, 2011
NOTCH2	ENST00000256646.2	notch 2	734	1	0	1	0	0	0	0	0	2	hsa-miR-103a-3p	-0.3	-0.33	0.67	2009, 2011
CD164L2	ENST00000374027.3	CD164 sialomucin-like 2	5	1	0	1	0	0	0	0	0	1	hsa-miR-103a-3p	-0.3	-0.3	0.63	2009, 2011
ADAP1	ENST00000265846.5	ArfGAP with dual PH domains 1	328	1	0	1	0	1	0	0	1	0	hsa-miR-103a-3p	-0.3	-0.3	0.43
TRMT112	ENST00000535126.1	tRNA methyltransferase 11-2 homolog (S. cerevisiae)	283	1	0	1	0	0	0	0	0	1	hsa-miR-103a-3p	-0.3	-0.3	ORF
DSC3	ENST00000434452.1	desmocollin 3	390	1	0	0	1	2	1	0	1	0	hsa-miR-103a-3p	-0.3	-0.38	< 0.1
ZBTB39	ENST00000300101.2	zinc finger and BTB domain containing 39	7	1	0	1	0	0	0	0	0	1	hsa-miR-107	-0.3	-0.3	0.73	2007, 2009, 2011
GPR6	ENST00000275169.3	G protein-coupled receptor 6	5	1	0	0	1	0	0	0	0	0	hsa-miR-107	-0.3	-0.3	0.39
DCBLD2	ENST00000326840.6	discoidin, CUB and LCCL domain containing 2	798	1	1	0	0	0	0	0	0	0	hsa-miR-103a-3p	-0.3	-0.3	0.72	2005, 2007, 2009, 2011
PTPLAD1	ENST00000261875.5	protein tyrosine phosphatase-like A domain containing 1	11697	1	1	0	0	0	0	0	0	1	hsa-miR-103a-3p	-0.29	-0.33	< 0.1	2009, 2011
RBBP6	ENST00000319715.4	retinoblastoma binding protein 6	123	1	0	0	1	0	0	0	0	1	hsa-miR-103a-3p	-0.29	-0.29	0.41	2005, 2007
SYNDIG1	ENST00000376862.3	synapse differentiation inducing 1	5	1	0	1	0	0	0	0	0	0	hsa-miR-103a-3p	-0.29	-0.29	0.52	2005, 2007, 2009, 2011
GSTCD	ENST00000515279.1	glutathione S-transferase, C-terminal domain containing	411	1	0	1	0	0	0	0	0	0	hsa-miR-103a-3p	-0.29	-0.29	0.42	2009
SVEP1	ENST00000401783.2	sushi, von Willebrand factor type A, EGF and pentraxin domain containing 1	154	1	0	1	0	0	0	0	0	0	hsa-miR-103a-3p	-0.29	-0.29	0.71	2009, 2011
CDK8	ENST00000536792.1	cyclin-dependent kinase 8	280	2	1	1	0	0	0	0	0	0	hsa-miR-103a-3p	-0.29	-0.29	< 0.1	2009, 2011
SLC2A14	ENST00000340749.5	solute carrier family 2 (facilitated glucose transporter), member 14	14	1	0	1	0	0	0	0	0	0	hsa-miR-103a-3p	-0.29	-0.29	0.49
LCOR	ENST00000371103.3	ligand dependent nuclear receptor corepressor	94	1	1	0	0	1	0	0	1	1	hsa-miR-103a-3p	-0.29	-0.29	0.81	2007, 2009, 2011
IFFO1	ENST00000436152.2	intermediate filament family orphan 1	552	1	0	1	0	0	0	0	0	0	hsa-miR-103a-3p	-0.29	-0.29	0.5
ABCF1	ENST00000326195.8	ATP-binding cassette, sub-family F (GCN20), member 1	1078	1	0	1	0	0	0	0	0	1	hsa-miR-103a-3p	-0.29	-0.29	0.45	2011
C1orf226	ENST00000458626.2	chromosome 1 open reading frame 226	369	1	1	0	0	1	0	0	1	3	hsa-miR-103a-3p	-0.29	-0.29	< 0.1
ANKRD42	ENST00000393389.3	ankyrin repeat domain 42	224	1	0	1	0	1	0	0	1	1	hsa-miR-103a-3p	-0.29	-0.29	0.42
TMEM239	ENST00000361033.1	transmembrane protein 239	5	1	1	0	0	0	0	0	0	0	hsa-miR-103a-3p	-0.29	-0.29	< 0.1
RAP2C	ENST00000342983.2	RAP2C, member of RAS oncogene family	604	1	0	1	0	0	0	0	0	0	hsa-miR-103a-3p	-0.28	-0.28	0.65	2005, 2007, 2009, 2011
ZBTB37	ENST00000367701.5	zinc finger and BTB domain containing 37	213	1	0	1	0	1	1	0	0	3	hsa-miR-103a-3p	-0.28	-0.3	0.48
DPYSL3	ENST00000398514.3	dihydropyrimidinase-like 3	5209	1	0	0	1	1	0	1	0	0	hsa-miR-103a-3p	-0.28	-0.3	0.43	2011
DGCR2	ENST00000545799.1	DiGeorge syndrome critical region gene 2	1754	1	0	0	1	1	0	0	1	4	hsa-miR-103a-3p	-0.28	-0.29	< 0.1
KIF5A	ENST00000455537.2	kinesin family member 5A	5	1	1	0	0	0	0	0	0	1	hsa-miR-103a-3p	-0.28	-0.28	0.72	2005, 2007, 2009, 2011
SMS	ENST00000404933.2	spermine synthase	14	2	0	1	1	0	0	0	0	0	hsa-miR-103a-3p	-0.28	-0.6	0.81
VAMP1	ENST00000361716.3	vesicle-associated membrane protein 1 (synaptobrevin 1)	8	1	0	1	0	0	0	0	0	0	hsa-miR-103a-3p	-0.28	-0.28	0.58	2009, 2011
MBNL1	ENST00000357472.3	muscleblind-like splicing regulator 1	135	1	1	0	0	0	0	0	0	0	hsa-miR-103a-3p	-0.28	-0.29	0.72	2005, 2007, 2009, 2011
SLC2A3	ENST00000075120.7	solute carrier family 2 (facilitated glucose transporter), member 3	5	1	0	1	0	0	0	0	0	0	hsa-miR-103a-3p	-0.28	-0.28	0.62	2011
FAM189B	ENST00000350210.2	family with sequence similarity 189, member B	587	1	0	0	1	0	0	0	0	2	hsa-miR-103a-3p	-0.28	-0.28	0.4	2005, 2007, 2009, 2011
PDE3B	ENST00000282096.4	phosphodiesterase 3B, cGMP-inhibited	258	1	0	1	0	1	0	0	1	1	hsa-miR-103a-3p	-0.28	-0.29	0.73	2009, 2011
TGFBR3	ENST00000212355.4	transforming growth factor, beta receptor III	245	1	0	1	0	0	0	0	0	2	hsa-miR-103a-3p	-0.28	-0.28	0.73	2005, 2007, 2009, 2011
TMEM184B	ENST00000361906.3	transmembrane protein 184B	1362	1	1	0	0	0	0	0	0	4	hsa-miR-103a-3p	-0.28	-0.29	0.72	2009, 2011
FAM110C	ENST00000327669.4	family with sequence similarity 110, member C	29	1	0	1	0	0	0	0	0	0	hsa-miR-103a-3p	-0.28	-0.28	0.69	2011
CASK	ENST00000421587.2	calcium/calmodulin-dependent serine protein kinase (MAGUK family)	892	1	0	1	0	0	0	0	0	8	hsa-miR-103a-3p	-0.27	-0.34	0.7	2011
LRRC36	ENST00000290940.7	leucine rich repeat containing 36	5	1	0	0	1	1	0	1	0	0	hsa-miR-103a-3p	-0.27	-0.27	ORF
PRKAB2	ENST00000254101.3	protein kinase, AMP-activated, beta 2 non-catalytic subunit	363	1	0	1	0	1	0	1	0	0	hsa-miR-103a-3p	-0.27	-0.3	0.51	2009, 2011
MTHFD1L	ENST00000367321.3	methylenetetrahydrofolate dehydrogenase (NADP+ dependent) 1-like	2336	1	0	0	1	0	0	0	0	2	hsa-miR-103a-3p	-0.27	-0.28	0.41
RNF125	ENST00000217740.3	ring finger protein 125, E3 ubiquitin protein ligase	214	1	0	1	0	0	0	0	0	1	hsa-miR-103a-3p	-0.27	-0.27	0.73	2005, 2007, 2009, 2011
RAI14	ENST00000265109.3	retinoic acid induced 14	2228	1	1	0	0	0	0	0	0	0	hsa-miR-103a-3p	-0.27	-0.28	0.72	2005, 2007, 2009, 2011
PDIK1L	ENST00000374271.4	PDLIM1 interacting kinase 1 like	5	1	0	1	0	0	0	0	0	0	hsa-miR-103a-3p	-0.27	-0.27	0.42	2011
ORC6	ENST00000568364.2	origin recognition complex, subunit 6	855	1	0	1	0	1	0	1	0	0	hsa-miR-103a-3p	-0.27	-0.42	< 0.1
SGMS2	ENST00000394684.4	sphingomyelin synthase 2	111	1	1	0	0	1	0	0	1	1	hsa-miR-103a-3p	-0.27	-0.58	0.75	2011
PLCB1	ENST00000378641.3	phospholipase C, beta 1 (phosphoinositide-specific)	21	1	1	0	0	0	0	0	0	0	hsa-miR-103a-3p	-0.27	-0.27	0.72	2009, 2011
SRM	ENST00000376957.2	spermidine synthase	46	1	0	1	0	3	0	1	2	0	hsa-miR-103a-3p	-0.27	-0.34	0.71
LRRC8D	ENST00000337338.5	leucine rich repeat containing 8 family, member D	96	1	0	1	0	0	0	0	0	1	hsa-miR-103a-3p	-0.27	-0.3	0.72	2009, 2011
PAG1	ENST00000220597.4	phosphoprotein associated with glycosphingolipid microdomains 1	53	1	0	1	0	1	0	0	1	3	hsa-miR-103a-3p	-0.27	-0.27	0.58	2009, 2011
FAM98A	ENST00000403368.1	family with sequence similarity 98, member A	89	1	0	0	1	0	0	0	0	0	hsa-miR-103a-3p	-0.27	-0.27	0.44	2007
UHMK1	ENST00000538489.1	U2AF homology motif (UHM) kinase 1	48	1	0	1	0	2	0	2	0	0	hsa-miR-103a-3p	-0.27	-0.38	0.57	2011
WWP1	ENST00000517970.1	WW domain containing E3 ubiquitin protein ligase 1	161	1	0	1	0	0	0	0	0	0	hsa-miR-103a-3p	-0.27	-0.27	0.63	2011
AK2	ENST00000467905.1	adenylate kinase 2	3125	1	0	1	0	0	0	0	0	0	hsa-miR-103a-3p	-0.26	-0.27	0.72	2011
STAMBPL1	ENST00000371926.3	STAM binding protein-like 1	675	1	0	0	1	0	0	0	0	0	hsa-miR-107	-0.26	-0.26	0.45
EDIL3	ENST00000296591.5	EGF-like repeats and discoidin I-like domains 3	2825	1	0	0	1	1	0	0	1	0	hsa-miR-103a-3p	-0.26	-0.27	0.57
ANKIB1	ENST00000265742.3	ankyrin repeat and IBR domain containing 1	127	1	0	1	0	0	0	0	0	0	hsa-miR-103a-3p	-0.26	-0.26	0.65	2011
APBA1	ENST00000265381.4	amyloid beta (A4) precursor protein-binding, family A, member 1	12	1	0	0	1	2	0	0	2	1	hsa-miR-103a-3p	-0.26	-0.26	0.52	2011
TNPO1	ENST00000337273.5	transportin 1	2041	1	1	0	0	0	0	0	0	0	hsa-miR-103a-3p	-0.26	-0.3	0.68	2007, 2009, 2011
MMS19	ENST00000327277.7	MMS19 nucleotide excision repair homolog (S. cerevisiae)	1062	1	0	1	0	1	0	1	0	2	hsa-miR-103a-3p	-0.26	-0.27	< 0.1
DYNLL2	ENST00000579991.2	dynein, light chain, LC8-type 2	1162	1	0	1	0	2	0	1	1	4	hsa-miR-103a-3p	-0.26	-0.44	0.79
PDE4D	ENST00000340635.6	phosphodiesterase 4D, cAMP-specific	747	1	0	0	1	0	0	0	0	1	hsa-miR-103a-3p	-0.26	-0.35	0.45	2009, 2011
CC2D1B	ENST00000371586.2	coiled-coil and C2 domain containing 1B	42	2	0	1	1	0	0	0	0	1	hsa-miR-103a-3p	-0.26	-0.29	0.85	2007, 2009, 2011
SNX11	ENST00000393405.2	sorting nexin 11	20	1	0	1	0	0	0	0	0	2	hsa-miR-103a-3p	-0.26	-0.36	0.54
G3BP2	ENST00000395719.3	GTPase activating protein (SH3 domain) binding protein 2	4413	1	0	0	1	1	0	0	1	0	hsa-miR-103a-3p	-0.26	-0.26	0.65	2005, 2007, 2009, 2011
GPATCH8	ENST00000591680.1	G patch domain containing 8	337	1	0	1	0	0	0	0	0	1	hsa-miR-103a-3p	-0.26	-0.27	0.64	2007, 2009, 2011
CAMK2N1	ENST00000375078.3	calcium/calmodulin-dependent protein kinase II inhibitor 1	6631	1	0	0	1	0	0	0	0	1	hsa-miR-103a-3p	-0.26	-0.32	0.44
ASH1L	ENST00000368346.3	ash1 (absent, small, or homeotic)-like (Drosophila)	56	1	0	1	0	0	0	0	0	1	hsa-miR-103a-3p	-0.26	-0.26	0.66	2007, 2009, 2011
IHH	ENST00000295731.6	indian hedgehog	238	1	0	1	0	0	0	0	0	0	hsa-miR-103a-3p	-0.26	-0.26	0.6	2007, 2009, 2011
KIAA0947	ENST00000296564.7	KIAA0947	59	1	0	0	1	0	0	0	0	0	hsa-miR-103a-3p	-0.26	-0.26	0.45	2009, 2011
FAM73A	ENST00000370791.3	family with sequence similarity 73, member A	837	1	0	1	0	0	0	0	0	0	hsa-miR-103a-3p	-0.25	-0.26	0.68	2009, 2011
MBNL3	ENST00000370839.3	muscleblind-like splicing regulator 3	593	1	1	0	0	0	0	0	0	1	hsa-miR-103a-3p	-0.25	-0.32	0.72	2011
UBE2Q1	ENST00000292211.4	ubiquitin-conjugating enzyme E2Q family member 1	3046	1	0	1	0	0	0	0	0	3	hsa-miR-103a-3p	-0.25	-0.41	0.39	2011
RIMS3	ENST00000372684.3	regulating synaptic membrane exocytosis 3	24	3	0	2	1	0	0	0	0	4	hsa-miR-103a-3p	-0.25	-0.44	0.91	2005, 2007, 2009, 2011
MYB	ENST00000367814.4	v-myb avian myeloblastosis viral oncogene homolog	39	1	0	1	0	0	0	0	0	1	hsa-miR-103a-3p	-0.25	-0.25	0.59	2007, 2011
WNK1	ENST00000315939.6	WNK lysine deficient protein kinase 1	950	1	0	0	1	0	0	0	0	0	hsa-miR-103a-3p	-0.25	-0.25	0.39	2009, 2011
MSI2	ENST00000284073.2	musashi RNA-binding protein 2	283	1	0	0	1	1	0	0	1	0	hsa-miR-103a-3p	-0.25	-0.29	0.53
ADD1	ENST00000398125.1	adducin 1 (alpha)	460	1	0	1	0	1	0	0	1	1	hsa-miR-103a-3p	-0.25	-0.25	< 0.1	2011
GGA3	ENST00000351904.7	golgi-associated, gamma adaptin ear containing, ARF binding protein 3	14	1	0	0	1	1	0	0	1	4	hsa-miR-103a-3p	-0.25	-0.44	0.39	2005, 2007, 2009, 2011
VOPP1	ENST00000285279.5	vesicular, overexpressed in cancer, prosurvival protein 1	82	1	0	1	0	1	1	0	0	0	hsa-miR-103a-3p	-0.25	-0.25	0.52	2007, 2009, 2011
RNF24	ENST00000336095.6	ring finger protein 24	448	1	0	1	0	0	0	0	0	2	hsa-miR-103a-3p	-0.25	-0.31	0.72	2011
DCUN1D3	ENST00000324344.4	DCN1, defective in cullin neddylation 1, domain containing 3	53	2	1	0	1	0	0	0	0	3	hsa-miR-103a-3p	-0.25	-0.42	0.41	2011
SOWAHC	ENST00000356454.3	sosondowah ankyrin repeat domain family member C	431	1	0	1	0	0	0	0	0	0	hsa-miR-103a-3p	-0.25	-0.28	0.64	2007, 2009, 2011
SCAMP5	ENST00000425597.3	secretory carrier membrane protein 5	127	1	1	0	0	0	0	0	0	1	hsa-miR-103a-3p	-0.25	-0.25	0.58	2009, 2011
SV2C	ENST00000502798.2	synaptic vesicle glycoprotein 2C	30	1	0	0	1	1	0	0	1	2	hsa-miR-103a-3p	-0.25	-0.28	0.45
SATB2	ENST00000417098.1	SATB homeobox 2	820	1	1	0	0	0	0	0	0	2	hsa-miR-103a-3p	-0.25	-0.28	0.68	2005, 2007, 2009, 2011
FGF18	ENST00000274625.5	fibroblast growth factor 18	5	1	0	1	0	0	0	0	0	0	hsa-miR-103a-3p	-0.25	-0.25	0.67	2011
FRK	ENST00000606080.1	fyn-related kinase	37	1	0	0	1	3	0	0	3	1	hsa-miR-103a-3p	-0.25	-0.36	0.45	2005, 2007, 2011
KAT7	ENST00000259021.4	K(lysine) acetyltransferase 7	48	1	1	0	0	0	0	0	0	2	hsa-miR-103a-3p	-0.25	-0.25	< 0.1
FOXJ2	ENST00000162391.3	forkhead box J2	9	1	0	1	0	1	0	0	1	0	hsa-miR-103a-3p	-0.24	-0.24	0.73	2005, 2007, 2009, 2011
LRRC15	ENST00000347624.3	leucine rich repeat containing 15	12	1	0	1	0	1	0	1	0	0	hsa-miR-103a-3p	-0.24	-0.24	0.61
UBE2E3	ENST00000410062.4	ubiquitin-conjugating enzyme E2E 3	15	1	0	0	1	0	0	0	0	0	hsa-miR-103a-3p	-0.24	-0.24	0.43
CEP72	ENST00000444221.1	centrosomal protein 72kDa	230	1	1	0	0	1	0	0	1	0	hsa-miR-103a-3p	-0.24	-0.24	ORF
AFF4	ENST00000265343.5	AF4/FMR2 family, member 4	2755	2	0	2	0	0	0	0	0	1	hsa-miR-103a-3p	-0.24	-0.25	0.78	2007, 2009, 2011
ABHD2	ENST00000352732.5	abhydrolase domain containing 2	210	1	0	1	0	0	0	0	0	3	hsa-miR-103a-3p	-0.24	-0.27	0.72	2009, 2011
HMGN2	ENST00000361427.5	high mobility group nucleosomal binding domain 2	184	1	0	1	0	0	0	0	0	0	hsa-miR-103a-3p	-0.24	-0.26	0.66
EIF4B	ENST00000262056.9	eukaryotic translation initiation factor 4B	37	1	0	1	0	1	0	0	1	0	hsa-miR-103a-3p	-0.24	-0.24	0.89	2005, 2007, 2009, 2011
PLA2G2F	ENST00000375102.3	phospholipase A2, group IIF	5	1	1	0	0	0	0	0	0	2	hsa-miR-103a-3p	-0.24	-0.24	< 0.1	2011
KANK4	ENST00000317477.4	KN motif and ankyrin repeat domains 4	80	1	0	1	0	1	0	0	1	0	hsa-miR-103a-3p	-0.24	-0.43	0.45	2009
C6orf62	ENST00000378119.4	chromosome 6 open reading frame 62	300	1	0	0	1	0	0	0	0	1	hsa-miR-103a-3p	-0.24	-0.26	0.41	2007
RNF157	ENST00000269391.6	ring finger protein 157	163	1	0	0	1	1	0	0	1	1	hsa-miR-103a-3p	-0.24	-0.26	0.45	2011
KATNBL1	ENST00000256544.3	katanin p80 subunit B-like 1	105	1	0	0	1	0	0	0	0	1	hsa-miR-103a-3p	-0.24	-0.26	0.45	2011
PEG10	ENST00000482108.1	paternally expressed 10	8778	1	0	0	1	1	0	1	0	1	hsa-miR-103a-3p	-0.24	-0.24	0.42	2009, 2011
IRF2BP2	ENST00000366610.3	interferon regulatory factor 2 binding protein 2	8690	1	1	0	0	0	0	0	0	2	hsa-miR-103a-3p	-0.24	-0.34	< 0.1	2009, 2011
CNDP1	ENST00000582365.1	carnosine dipeptidase 1 (metallopeptidase M20 family)	5	1	1	0	0	0	0	0	0	1	hsa-miR-103a-3p	-0.24	-0.24	< 0.1
GPR124	ENST00000315215.7	G protein-coupled receptor 124	72	1	0	0	1	0	0	0	0	1	hsa-miR-103a-3p	-0.24	-0.24	0.45	2005, 2007, 2009, 2011
CLOCK	ENST00000309964.4	clock circadian regulator	86	2	1	0	1	1	0	1	0	4	hsa-miR-103a-3p	-0.24	-0.24	0.81	2009, 2011
BACH2	ENST00000257749.4	BTB and CNC homology 1, basic leucine zipper transcription factor 2	74	1	1	0	0	2	0	1	1	1	hsa-miR-103a-3p	-0.24	-0.27	0.81	2005, 2007, 2009, 2011
FNBP1L	ENST00000370253.2	formin binding protein 1-like	219	1	0	1	0	0	0	0	0	0	hsa-miR-103a-3p	-0.24	-0.24	0.61	2007, 2009, 2011
ZNF449	ENST00000339249.4	zinc finger protein 449	345	1	0	1	0	0	0	0	0	0	hsa-miR-103a-3p	-0.24	-0.25	0.64	2009, 2011
MTFR1L	ENST00000474295.1	mitochondrial fission regulator 1-like	3051	1	0	1	0	0	0	0	0	0	hsa-miR-103a-3p	-0.24	-0.25	0.44
GNPNAT1	ENST00000216410.3	glucosamine-phosphate N-acetyltransferase 1	429	1	0	0	1	0	0	0	0	0	hsa-miR-103a-3p	-0.24	-0.24	0.45	2005, 2007, 2009, 2011
SKOR1	ENST00000341418.5	SKI family transcriptional corepressor 1	22	1	0	1	0	0	0	0	0	1	hsa-miR-103a-3p	-0.24	-0.24	0.52
MAP3K3	ENST00000361357.3	mitogen-activated protein kinase kinase kinase 3	144	1	0	1	0	1	0	0	1	3	hsa-miR-103a-3p	-0.24	-0.24	0.46	2011
SYDE2	ENST00000341460.5	synapse defective 1, Rho GTPase, homolog 2 (C. elegans)	72	1	0	1	0	0	0	0	0	0	hsa-miR-103a-3p	-0.24	-0.24	0.54	2009, 2011
SIX4	ENST00000216513.4	SIX homeobox 4	94	1	1	0	0	2	0	1	1	0	hsa-miR-103a-3p	-0.24	-0.36	0.38	2007, 2009, 2011
AIFM1	ENST00000535724.1	apoptosis-inducing factor, mitochondrion-associated, 1	2582	1	1	0	0	0	0	0	0	2	hsa-miR-103a-3p	-0.23	-0.28	< 0.1
LRP1B	ENST00000389484.3	low density lipoprotein receptor-related protein 1B	26	1	0	1	0	0	0	0	0	0	hsa-miR-103a-3p	-0.23	-0.23	0.68	2005, 2007, 2009, 2011
YAF2	ENST00000327791.4	YY1 associated factor 2	413	1	0	0	1	0	0	0	0	0	hsa-miR-103a-3p	-0.23	-0.27	0.45	2009, 2011
PKIA	ENST00000396418.2	protein kinase (cAMP-dependent, catalytic) inhibitor alpha	542	1	0	0	1	3	0	0	3	2	hsa-miR-103a-3p	-0.23	-0.52	0.51
KLF7	ENST00000423015.1	Kruppel-like factor 7 (ubiquitous)	737	1	0	1	0	1	0	0	1	1	hsa-miR-103a-3p	-0.23	-0.24	0.47
CRELD1	ENST00000326434.5	cysteine-rich with EGF-like domains 1	185	2	0	1	1	0	0	0	0	0	hsa-miR-103a-3p	-0.23	-0.23	0.64	2005, 2007, 2009, 2011
RDH10	ENST00000240285.5	retinol dehydrogenase 10 (all-trans)	640	1	0	0	1	0	0	0	0	0	hsa-miR-103a-3p	-0.23	-0.23	0.44	2005, 2007, 2011
SIPA1L2	ENST00000366630.1	signal-induced proliferation-associated 1 like 2	182	1	0	1	0	0	0	0	0	0	hsa-miR-103a-3p	-0.23	-0.26	0.63	2005, 2007, 2009, 2011
FAM104A	ENST00000581110.1	family with sequence similarity 104, member A	2724	1	0	0	1	0	0	0	0	0	hsa-miR-103a-3p	-0.23	-0.24	0.45	2007, 2009, 2011
RAB40A	ENST00000372633.1	RAB40A, member RAS oncogene family	7	1	0	1	0	0	0	0	0	0	hsa-miR-103a-3p	-0.23	-0.23	0.49
SLC35A3	ENST00000465289.1	solute carrier family 35 (UDP-N-acetylglucosamine (UDP-GlcNAc) transporter), member A3	191	1	0	0	1	0	0	0	0	0	hsa-miR-103a-3p	-0.23	-0.23	0.45	2009, 2011
SLC44A1	ENST00000374720.3	solute carrier family 44 (choline transporter), member 1	407	1	0	0	1	1	0	0	1	2	hsa-miR-103a-3p	-0.23	-0.24	0.45	2007
PCDH17	ENST00000377918.3	protocadherin 17	477	1	0	1	0	1	1	0	0	0	hsa-miR-107	-0.23	-0.28	0.73	2009, 2011
TLE4	ENST00000376544.3	transducin-like enhancer of split 4 (E(sp1) homolog, Drosophila)	369	1	1	0	0	0	0	0	0	1	hsa-miR-103a-3p	-0.23	-0.54	0.71	2005, 2007, 2009, 2011
ARPC5L	ENST00000353214.2	actin related protein 2/3 complex, subunit 5-like	851	1	0	0	1	1	0	0	1	0	hsa-miR-103a-3p	-0.23	-0.32	0.45	2005, 2007
KCND1	ENST00000376477.1	potassium voltage-gated channel, Shal-related subfamily, member 1	149	1	0	0	1	0	0	0	0	1	hsa-miR-103a-3p	-0.23	-0.23	0.4	2011
CALU	ENST00000535011.2	calumenin	3079	1	0	1	0	1	0	0	1	1	hsa-miR-103a-3p	-0.23	-0.38	0.53	2011
CINP	ENST00000541568.2	cyclin-dependent kinase 2 interacting protein	2407	1	0	1	0	0	0	0	0	1	hsa-miR-103a-3p	-0.23	-0.23	< 0.1
LETMD1	ENST00000380123.2	LETM1 domain containing 1	1619	1	0	0	1	1	0	1	0	1	hsa-miR-103a-3p	-0.23	-0.33	0.13
CHST11	ENST00000549260.1	carbohydrate (chondroitin 4) sulfotransferase 11	686	1	0	1	0	0	0	0	0	1	hsa-miR-103a-3p	-0.23	-0.23	0.73	2005, 2007, 2011
DKK1	ENST00000373970.3	dickkopf WNT signaling pathway inhibitor 1	2384	1	0	0	1	0	0	0	0	0	hsa-miR-103a-3p	-0.23	-0.23	0.45	2009, 2011
EXOC5	ENST00000413566.2	exocyst complex component 5	242	1	0	1	0	1	0	0	1	0	hsa-miR-103a-3p	-0.22	-0.25	0.5	2009, 2011
STRIP1	ENST00000369795.3	striatin interacting protein 1	114	1	0	0	1	0	0	0	0	2	hsa-miR-103a-3p	-0.22	-0.24	0.44	2005, 2007, 2009, 2011
RFWD3	ENST00000361070.4	ring finger and WD repeat domain 3	106	1	0	1	0	0	0	0	0	0	hsa-miR-103a-3p	-0.22	-0.22	0.6	2009, 2011
PRR14L	ENST00000434485.1	proline rich 14-like	39	1	0	0	1	0	0	0	0	0	hsa-miR-103a-3p	-0.22	-0.22	0.45	2011
NR2C2	ENST00000425241.1	nuclear receptor subfamily 2, group C, member 2	227	1	0	1	0	2	0	0	2	2	hsa-miR-103a-3p	-0.22	-0.35	0.64	2007, 2009, 2011
AVL9	ENST00000318709.4	AVL9 homolog (S. cerevisiase)	246	1	0	1	0	1	0	1	0	1	hsa-miR-103a-3p	-0.22	-0.3	0.69
DLG4	ENST00000399506.2	discs, large homolog 4 (Drosophila)	75	1	0	1	0	0	0	0	0	0	hsa-miR-103a-3p	-0.22	-0.22	0.61	2005, 2007, 2009, 2011
NFIB	ENST00000397575.3	nuclear factor I/B	1149	1	0	0	1	0	0	0	0	1	hsa-miR-103a-3p	-0.22	-0.22	0.45	2007, 2009, 2011
KPNB1	ENST00000290158.4	karyopherin (importin) beta 1	465	1	0	0	1	1	0	1	0	0	hsa-miR-103a-3p	-0.22	-0.27	0.51
MTMR4	ENST00000579925.1	myotubularin related protein 4	150	1	0	1	0	0	0	0	0	1	hsa-miR-103a-3p	-0.22	-0.34	0.62	2005, 2007, 2009, 2011
LIN28A	ENST00000326279.6	lin-28 homolog A (C. elegans)	5	1	0	1	0	0	0	0	0	1	hsa-miR-103a-3p	-0.22	-0.22	0.49	2009, 2011
FDXR	ENST00000455107.2	ferredoxin reductase	224	1	0	1	0	1	0	1	0	0	hsa-miR-103a-3p	-0.22	-0.22	ORF
WNT4	ENST00000290167.6	wingless-type MMTV integration site family, member 4	5	1	0	1	0	1	0	0	1	1	hsa-miR-103a-3p	-0.22	-0.22	0.7	2009, 2011
ADAMTSL3	ENST00000286744.5	ADAMTS-like 3	9	1	0	1	0	0	0	0	0	2	hsa-miR-103a-3p	-0.22	-0.22	0.7	2005, 2007, 2009, 2011
IMPA1	ENST00000311489.4	inositol(myo)-1(or 4)-monophosphatase 1	309	1	0	0	1	2	1	0	1	0	hsa-miR-103a-3p	-0.22	-0.56	< 0.1
PAFAH1B2	ENST00000527958.1	platelet-activating factor acetylhydrolase 1b, catalytic subunit 2 (30kDa)	180	1	0	1	0	0	0	0	0	1	hsa-miR-103a-3p	-0.22	-0.32	0.62	2011
DLG5	ENST00000372391.2	discs, large homolog 5 (Drosophila)	10	1	1	0	0	0	0	0	0	0	hsa-miR-103a-3p	-0.22	-0.22	0.72	2009, 2011
SETD1B	ENST00000267197.5	SET domain containing 1B	703	1	0	1	0	0	0	0	0	0	hsa-miR-103a-3p	-0.22	-0.22	0.58	2011
PWWP2B	ENST00000305233.5	PWWP domain containing 2B	5	1	0	1	0	0	0	0	0	2	hsa-miR-103a-3p	-0.22	-0.22	0.38	2011
ZDHHC3	ENST00000296127.3	zinc finger, DHHC-type containing 3	426	1	0	1	0	3	0	2	1	1	hsa-miR-103a-3p	-0.22	-0.45	0.72	2009, 2011
ACOX1	ENST00000293217.5	acyl-CoA oxidase 1, palmitoyl	287	1	0	1	0	0	0	0	0	0	hsa-miR-103a-3p	-0.22	-0.23	0.5
HOXD10	ENST00000249501.4	homeobox D10	182	1	0	0	1	0	0	0	0	0	hsa-miR-103a-3p	-0.22	-0.22	0.4	2011
MFAP3	ENST00000436816.1	microfibrillar-associated protein 3	1139	1	0	1	0	0	0	0	0	0	hsa-miR-103a-3p	-0.22	-0.22	0.53	2011
FUBP1	ENST00000370767.1	far upstream element (FUSE) binding protein 1	2021	2	1	0	1	1	0	0	1	1	hsa-miR-103a-3p	-0.21	-0.64	0.84
SNX24	ENST00000513881.1	sorting nexin 24	352	1	0	0	1	3	1	1	1	0	hsa-miR-103a-3p	-0.21	-0.67	0.44	2005, 2007
TRAF3	ENST00000560371.1	TNF receptor-associated factor 3	833	2	0	1	1	1	0	0	1	4	hsa-miR-103a-3p	-0.21	-0.3	0.84	2011
ZBTB8A	ENST00000316459.4	zinc finger and BTB domain containing 8A	287	1	0	0	1	0	0	0	0	0	hsa-miR-103a-3p	-0.21	-0.21	0.45	2007, 2009, 2011
BLMH	ENST00000261714.6	bleomycin hydrolase	1511	1	0	1	0	0	0	0	0	0	hsa-miR-103a-3p	-0.21	-0.21	0.47	2005, 2007, 2009, 2011
HIATL1	ENST00000428393.2	hippocampus abundant transcript-like 1	767	1	0	0	1	0	0	0	0	0	hsa-miR-103a-3p	-0.21	-0.21	0.44	2007, 2009, 2011
TARDBP	ENST00000240185.3	TAR DNA binding protein	410	1	0	0	1	0	0	0	0	0	hsa-miR-103a-3p	-0.21	-0.21	0.42	2011
TNIK	ENST00000436636.2	TRAF2 and NCK interacting kinase	106	1	0	1	0	2	1	1	0	2	hsa-miR-103a-3p	-0.21	-0.27	0.56
VSNL1	ENST00000406397.1	visinin-like 1	89	1	0	0	1	0	0	0	0	0	hsa-miR-103a-3p	-0.21	-0.21	0.45	2005, 2007
CD69	ENST00000228434.3	CD69 molecule	5	1	0	1	0	0	0	0	0	0	hsa-miR-103a-3p	-0.21	-0.21	0.38	2011
NAT8L	ENST00000331662.3	N-acetyltransferase 8-like (GCN5-related, putative)	220	1	0	1	0	0	0	0	0	4	hsa-miR-103a-3p	-0.21	-0.23	0.7	2011
TIGD5	ENST00000504548.2	tigger transposable element derived 5	823	1	0	0	1	1	0	1	0	0	hsa-miR-103a-3p	-0.21	-0.23	0.4
STX3	ENST00000535361.1	syntaxin 3	564	1	0	0	1	0	0	0	0	1	hsa-miR-103a-3p	-0.21	-0.21	0.4	2007
PLAG1	ENST00000316981.3	pleiomorphic adenoma gene 1	58	1	0	1	0	0	0	0	0	1	hsa-miR-103a-3p	-0.21	-0.27	0.69	2007, 2009, 2011
PNN	ENST00000216832.4	pinin, desmosome associated protein	858	1	0	1	0	0	0	0	0	0	hsa-miR-103a-3p	-0.21	-0.21	0.39	2005, 2007
TNRC6B	ENST00000335727.9	trinucleotide repeat containing 6B	69	1	0	1	0	3*	0	2	0	4	hsa-miR-107	-0.21	-0.28	0.74	2007, 2009, 2011
TMEM184C	ENST00000296582.3	transmembrane protein 184C	94	1	0	0	1	0	0	0	0	0	hsa-miR-103a-3p	-0.21	-0.21	0.45
PDK3	ENST00000441463.2	pyruvate dehydrogenase kinase, isozyme 3	659	1	1	0	0	0	0	0	0	4	hsa-miR-103a-3p	-0.21	-0.38	< 0.1
THSD7A	ENST00000423059.4	thrombospondin, type I, domain containing 7A	5	1	1	0	0	0	0	0	0	0	hsa-miR-103a-3p	-0.2	-0.2	0.65	2011
DCUN1D4	ENST00000334635.5	DCN1, defective in cullin neddylation 1, domain containing 4	1118	1	0	1	0	0	0	0	0	0	hsa-miR-103a-3p	-0.2	-0.21	0.64	2007, 2009, 2011
GNAI3	ENST00000369851.4	guanine nucleotide binding protein (G protein), alpha inhibiting activity polypeptide 3	2439	1	0	0	1	0	0	0	0	1	hsa-miR-103a-3p	-0.2	-0.21	0.44	2009, 2011
ARIH1	ENST00000379887.4	ariadne RBR E3 ubiquitin protein ligase 1	671	1	0	1	0	0	0	0	0	2	hsa-miR-103a-3p	-0.2	-0.34	0.62
CDV3	ENST00000420115.2	CDV3 homolog (mouse)	523	1	0	0	1	0	0	0	0	1	hsa-miR-103a-3p	-0.2	-0.27	0.39	2009, 2011
CHD6	ENST00000373233.3	chromodomain helicase DNA binding protein 6	85	1	0	1	0	0	0	0	0	1	hsa-miR-103a-3p	-0.2	-0.2	0.62	2009, 2011
TBC1D19	ENST00000264866.4	TBC1 domain family, member 19	77	1	0	1	0	2	0	0	2	1	hsa-miR-103a-3p	-0.2	-0.36	0.72
IGSF3	ENST00000369486.3	immunoglobulin superfamily, member 3	141	1	1	0	0	2	0	0	2	2	hsa-miR-107	-0.2	-0.4	0.63	2007, 2009, 2011
CECR6	ENST00000399875.1	cat eye syndrome chromosome region, candidate 6	5	1	0	1	0	0	0	0	0	0	hsa-miR-103a-3p	-0.2	-0.2	0.68	2005, 2007, 2009, 2011
DCTN3	ENST00000447983.2	dynactin 3 (p22)	1816	1	0	1	0	2	0	0	2	0	hsa-miR-103a-3p	-0.2	-0.2	0.18
SPRY2	ENST00000377102.1	sprouty homolog 2 (Drosophila)	139	1	0	0	1	0	0	0	0	0	hsa-miR-103a-3p	-0.2	-0.27	0.43
YTHDC1	ENST00000344157.4	YTH domain containing 1	307	1	0	1	0	0	0	0	0	0	hsa-miR-103a-3p	-0.2	-0.28	0.73	2009, 2011
TGIF2	ENST00000373874.2	TGFB-induced factor homeobox 2	192	1	0	1	0	2	0	1	1	3	hsa-miR-103a-3p	-0.2	-0.22	0.7	2005, 2007, 2009, 2011
SCAF8	ENST00000367178.3	SR-related CTD-associated factor 8	1917	1	0	0	1	0	0	0	0	0	hsa-miR-103a-3p	-0.2	-0.2	0.41	2005, 2007
CREBRF	ENST00000540014.1	CREB3 regulatory factor	24	1	1	0	0	0	0	0	0	1	hsa-miR-103a-3p	-0.2	-0.2	0.71	2009, 2011
RAN	ENST00000543796.1	RAN, member RAS oncogene family	1418	1	0	0	1	0	0	0	0	0	hsa-miR-103a-3p	-0.2	-0.2	0.44	2009
ZC3H12C	ENST00000278590.3	zinc finger CCCH-type containing 12C	150	1	0	1	0	1	0	1	0	0	hsa-miR-103a-3p	-0.2	-0.26	0.73	2009, 2011
MYCN	ENST00000281043.3	v-myc avian myelocytomatosis viral oncogene neuroblastoma derived homolog	73	1	0	0	1	0	0	0	0	0	hsa-miR-103a-3p	-0.2	-0.22	0.42	2005, 2007
TAOK1	ENST00000261716.3	TAO kinase 1	164	2	0	0	2	0	0	0	0	2	hsa-miR-103a-3p	-0.2	-0.2	0.69
UBE2R2	ENST00000263228.3	ubiquitin-conjugating enzyme E2R 2	2442	1	0	0	1	2	0	0	2	0	hsa-miR-103a-3p	-0.2	-0.31	0.49	2005, 2007, 2009, 2011
AKAP12	ENST00000402676.2	A kinase (PRKA) anchor protein 12	913	1	0	1	0	0	0	0	0	0	hsa-miR-103a-3p	-0.2	-0.2	0.51	2011
EN2	ENST00000297375.4	engrailed homeobox 2	86	1	0	0	1	0	0	0	0	1	hsa-miR-103a-3p	-0.2	-0.28	0.45	2005, 2007, 2009, 2011
FURIN	ENST00000268171.3	furin (paired basic amino acid cleaving enzyme)	2306	1	0	1	0	0	0	0	0	0	hsa-miR-103a-3p	-0.2	-0.2	0.62	2005, 2007, 2009, 2011
NMT2	ENST00000378165.4	N-myristoyltransferase 2	318	1	0	0	1	0	0	0	0	0	hsa-miR-103a-3p	-0.2	-0.2	0.45	2009, 2011
HMGB1	ENST00000399489.1	high mobility group box 1	800	1	0	0	1	0	0	0	0	0	hsa-miR-107	-0.2	-0.2	ORF
BAZ2A	ENST00000379441.3	bromodomain adjacent to zinc finger domain, 2A	48	2	0	2	0	0	0	0	0	0	hsa-miR-103a-3p	-0.2	-0.2	0.83	2005, 2007, 2009, 2011
TAOK3	ENST00000419821.2	TAO kinase 3	8	1	0	0	1	0	0	0	0	0	hsa-miR-103a-3p	-0.2	-0.2	0.43	2005, 2007
ST13	ENST00000216218.3	suppression of tumorigenicity 13 (colon carcinoma) (Hsp70 interacting protein)	83	1	1	0	0	1	0	0	1	1	hsa-miR-103a-3p	-0.2	-0.59	0.62	2009, 2011
FAT4	ENST00000394329.3	FAT atypical cadherin 4	75	1	0	1	0	0	0	0	0	0	hsa-miR-103a-3p	-0.2	-0.2	0.51	2011
UBE2W	ENST00000517608.1	ubiquitin-conjugating enzyme E2W (putative)	102	1	0	0	1	0	0	0	0	3	hsa-miR-103a-3p	-0.19	-0.2	0.45	2009, 2011
ENPP2	ENST00000259486.6	ectonucleotide pyrophosphatase/phosphodiesterase 2	51	1	0	0	1	0	0	0	0	0	hsa-miR-103a-3p	-0.19	-0.21	0.39
CNTNAP1	ENST00000264638.4	contactin associated protein 1	821	1	0	1	0	0	0	0	0	0	hsa-miR-103a-3p	-0.19	-0.19	0.66	2005, 2007, 2009, 2011
AKAP2	ENST00000374525.1	A kinase (PRKA) anchor protein 2	1287	1	0	1	0	2	0	1	1	0	hsa-miR-103a-3p	-0.19	-0.2	0.56	2011
ETF1	ENST00000499810.2	eukaryotic translation termination factor 1	31	1	0	0	1	0	0	0	0	0	hsa-miR-103a-3p	-0.19	-0.19	0.41
XPO7	ENST00000252512.9	exportin 7	647	1	0	0	1	0	0	0	0	1	hsa-miR-103a-3p	-0.19	-0.22	0.43
ANKFY1	ENST00000341657.4	ankyrin repeat and FYVE domain containing 1	969	1	0	0	1	2	0	1	1	2	hsa-miR-103a-3p	-0.19	-0.2	0.59	2009, 2011
INADL	ENST00000371158.2	InaD-like (Drosophila)	96	1	1	0	0	0	0	0	0	0	hsa-miR-103a-3p	-0.19	-0.19	< 0.1
NUAK1	ENST00000261402.2	NUAK family, SNF1-like kinase, 1	489	1	0	1	0	1	0	1	0	1	hsa-miR-103a-3p	-0.19	-0.19	0.61	2009, 2011
THY1	ENST00000284240.5	Thy-1 cell surface antigen	2345	1	0	0	1	0	0	0	0	1	hsa-miR-103a-3p	-0.19	-0.19	0.45	2005, 2007, 2009, 2011
EFNB2	ENST00000245323.4	ephrin-B2	25	1	0	0	1	0	0	0	0	2	hsa-miR-103a-3p	-0.19	-0.19	0.43	2005, 2007, 2009, 2011
CELSR2	ENST00000271332.3	cadherin, EGF LAG seven-pass G-type receptor 2	2475	1	1	0	0	0	0	0	0	0	hsa-miR-103a-3p	-0.19	-0.19	0.72	2005, 2007, 2009, 2011
GALNTL6	ENST00000506823.1	UDP-N-acetyl-alpha-D-galactosamine:polypeptide N-acetylgalactosaminyltransferase-like 6	26	1	0	0	1	0	0	0	0	0	hsa-miR-103a-3p	-0.19	-0.19	0.45	2007, 2009
ZBTB16	ENST00000335953.4	zinc finger and BTB domain containing 16	73	2	0	0	2	0	0	0	0	7	hsa-miR-103a-3p	-0.19	-0.21	0.7
PRPF38B	ENST00000370025.4	pre-mRNA processing factor 38B	724	1	0	0	1	0	0	0	0	1	hsa-miR-103a-3p	-0.19	-0.2	0.44
PURB	ENST00000395699.2	purine-rich element binding protein B	497	2	2	0	0	0	0	0	0	2	hsa-miR-103a-3p	-0.19	-0.42	0.68	2005, 2007, 2009, 2011
SBNO1	ENST00000420886.2	strawberry notch homolog 1 (Drosophila)	87	1	0	0	1	4	0	0	4	2	hsa-miR-103a-3p	-0.19	-0.37	0.51	2011
KLF4	ENST00000374672.4	Kruppel-like factor 4 (gut)	22	1	0	0	1	0	0	0	0	0	hsa-miR-103a-3p	-0.19	-0.19	0.44	2005, 2007, 2009, 2011
KPNA1	ENST00000344337.6	karyopherin alpha 1 (importin alpha 5)	1030	1	1	0	0	0	0	0	0	2	hsa-miR-103a-3p	-0.19	-0.23	0.69	2005, 2007, 2009, 2011
PHF5A	ENST00000216252.3	PHD finger protein 5A	317	1	0	0	1	0	0	0	0	1	hsa-miR-103a-3p	-0.19	-0.23	0.45	2009, 2011
ETV3	ENST00000368192.4	ets variant 3	37	1	0	1	0	0	0	0	0	0	hsa-miR-103a-3p	-0.19	-0.19	0.68
PPP2R5C	ENST00000422945.2	protein phosphatase 2, regulatory subunit B', gamma	1584	1	0	1	0	0	0	0	0	0	hsa-miR-103a-3p	-0.19	-0.19	0.58	2009, 2011
BTRC	ENST00000370187.3	beta-transducin repeat containing E3 ubiquitin protein ligase	96	1	0	1	0	2	0	0	2	1	hsa-miR-103a-3p	-0.19	-0.49	0.81	2005, 2007, 2009, 2011
AP3M1	ENST00000355264.4	adaptor-related protein complex 3, mu 1 subunit	601	1	0	0	1	1	0	0	1	1	hsa-miR-107	-0.19	-0.29	0.47	2005, 2007, 2009, 2011
EPC2	ENST00000258484.6	enhancer of polycomb homolog 2 (Drosophila)	152	1	1	0	0	0	0	0	0	0	hsa-miR-103a-3p	-0.19	-0.23	< 0.1
GNAO1	ENST00000262493.6	guanine nucleotide binding protein (G protein), alpha activating activity polypeptide O	8	1	0	0	1	0	0	0	0	1	hsa-miR-103a-3p	-0.19	-0.19	0.39	2005, 2007
TSHZ2	ENST00000371497.5	teashirt zinc finger homeobox 2	351	1	1	0	0	0	0	0	0	1	hsa-miR-103a-3p	-0.19	-0.19	0.63	2011
CECR2	ENST00000400573.5	cat eye syndrome chromosome region, candidate 2	46	1	0	0	1	0	0	0	0	2	hsa-miR-103a-3p	-0.19	-0.42	0.44
ENTPD4	ENST00000358689.4	ectonucleoside triphosphate diphosphohydrolase 4	465	1	0	0	1	0	0	0	0	0	hsa-miR-103a-3p	-0.18	-0.19	0.44
CSNK1A1	ENST00000261798.5	casein kinase 1, alpha 1	769	1	0	1	0	0	0	0	0	2	hsa-miR-103a-3p	-0.18	-0.24	0.7
STRN	ENST00000263918.4	striatin, calmodulin binding protein	476	1	0	0	1	2	1	0	1	2	hsa-miR-103a-3p	-0.18	-0.51	0.45	2005, 2007, 2011
DNAJC3	ENST00000602402.1	DnaJ (Hsp40) homolog, subfamily C, member 3	125	1	1	0	0	0	0	0	0	1	hsa-miR-103a-3p	-0.18	-0.22	0.31	2011
SRGAP1	ENST00000355086.3	SLIT-ROBO Rho GTPase activating protein 1	64	1	1	0	0	1	0	0	1	3	hsa-miR-103a-3p	-0.18	-0.25	0.72	2005, 2007, 2009, 2011
NREP	ENST00000379671.3	neuronal regeneration related protein	409	1	0	1	0	0	0	0	0	0	hsa-miR-103a-3p	-0.18	-0.21	0.62	2009, 2011
FGF2	ENST00000264498.3	fibroblast growth factor 2 (basic)	123	1	0	1	0	1	0	1	0	2	hsa-miR-103a-3p	-0.18	-0.67	0.71	2007, 2011
TRABD2B	ENST00000606738.2	TraB domain containing 2B	244	1	0	1	0	1	0	1	0	1	hsa-miR-103a-3p	-0.18	-0.24	0.69	2011
SMTNL2	ENST00000338859.4	smoothelin-like 2	23	1	0	0	1	0	0	0	0	1	hsa-miR-103a-3p	-0.18	-0.2	0.45
GNS	ENST00000418919.2	glucosamine (N-acetyl)-6-sulfatase	2435	1	0	0	1	1	0	0	1	1	hsa-miR-103a-3p	-0.18	-0.21	0.48	2005, 2007, 2009, 2011
MTF1	ENST00000373036.4	metal-regulatory transcription factor 1	98	1	0	0	1	1	0	1	0	0	hsa-miR-103a-3p	-0.18	-0.18	0.45	2009, 2011
CCBL2	ENST00000370485.2	cysteine conjugate-beta lyase 2	409	1	0	1	0	0	0	0	0	1	hsa-miR-103a-3p	-0.18	-0.18	< 0.1
SPIN1	ENST00000375859.3	spindlin 1	686	1	0	1	0	0	0	0	0	0	hsa-miR-103a-3p	-0.18	-0.2	0.62	2007, 2011
SPSB4	ENST00000310546.2	splA/ryanodine receptor domain and SOCS box containing 4	419	1	0	1	0	0	0	0	0	2	hsa-miR-103a-3p	-0.18	-0.18	0.67	2011
TRIM26	ENST00000437089.1	tripartite motif containing 26	102	1	0	1	0	0	0	0	0	1	hsa-miR-103a-3p	-0.18	-0.19	0.58	2011
GLRA2	ENST00000218075.4	glycine receptor, alpha 2	5	1	0	1	0	0	0	0	0	0	hsa-miR-103a-3p	-0.18	-0.18	0.55	2007
SYNGR1	ENST00000328933.5	synaptogyrin 1	101	1	0	0	1	0	0	0	0	1	hsa-miR-103a-3p	-0.18	-0.18	0.41
HSD3B7	ENST00000353250.5	hydroxy-delta-5-steroid dehydrogenase, 3 beta- and steroid delta-isomerase 7	173	1	0	0	1	0	0	0	0	2	hsa-miR-103a-3p	-0.18	-0.18	ORF
ST8SIA3	ENST00000324000.3	ST8 alpha-N-acetyl-neuraminide alpha-2,8-sialyltransferase 3	5	1	0	1	0	0	0	0	0	2	hsa-miR-103a-3p	-0.18	-0.18	0.65	2005, 2007, 2009, 2011
RORA	ENST00000335670.6	RAR-related orphan receptor A	102	1	0	1	0	0	0	0	0	0	hsa-miR-103a-3p	-0.18	-0.21	0.68	2011
PALM2-AKAP2	ENST00000374530.3	PALM2-AKAP2 readthrough	1287	1	0	1	0	2	0	1	1	0	hsa-miR-103a-3p	-0.18	-0.18	0.56	2007, 2009, 2005, 2007, 2009, 2011
TMC7	ENST00000421369.3	transmembrane channel-like 7	54	1	0	1	0	0	0	0	0	1	hsa-miR-103a-3p	-0.18	-0.31	0.47
GATAD2A	ENST00000360315.3	GATA zinc finger domain containing 2A	986	1	1	0	0	1	1	0	0	3	hsa-miR-103a-3p	-0.18	-0.27	< 0.1	2011
KIF3B	ENST00000375712.3	kinesin family member 3B	182	1	0	1	0	1	0	0	1	0	hsa-miR-103a-3p	-0.17	-0.17	0.71	2005, 2007, 2009, 2011
PLEKHA7	ENST00000531066.1	pleckstrin homology domain containing, family A member 7	40	1	0	1	0	0	0	0	0	1	hsa-miR-103a-3p	-0.17	-0.2	0.57
KCNN3	ENST00000271915.4	potassium intermediate/small conductance calcium-activated channel, subfamily N, member 3	5	1	0	0	1	0	0	0	0	1	hsa-miR-103a-3p	-0.17	-0.17	0.44
C20orf112	ENST00000359676.5	chromosome 20 open reading frame 112	148	1	0	1	0	1	0	0	1	3	hsa-miR-103a-3p	-0.17	-0.28	0.72	2011
SPTBN4	ENST00000352632.3	spectrin, beta, non-erythrocytic 4	7	1	0	1	0	0	0	0	0	1	hsa-miR-103a-3p	-0.17	-0.17	0.53	2007, 2009, 2011
TTLL7	ENST00000260505.8	tubulin tyrosine ligase-like family, member 7	93	1	0	0	1	1	0	0	1	1	hsa-miR-103a-3p	-0.17	-0.24	0.45	2007
JOSD1	ENST00000216039.5	Josephin domain containing 1	24	1	0	1	0	0	0	0	0	2	hsa-miR-103a-3p	-0.17	-0.34	0.52	2009, 2011
SIK2	ENST00000304987.3	salt-inducible kinase 2	378	1	1	0	0	0	0	0	0	2	hsa-miR-103a-3p	-0.17	-0.25	0.72	2005, 2007, 2009, 2011
SLC2A13	ENST00000280871.4	solute carrier family 2 (facilitated glucose transporter), member 13	47	1	1	0	0	0	0	0	0	2	hsa-miR-103a-3p	-0.17	-0.22	0.44	2009, 2011
THOC2	ENST00000245838.8	THO complex 2	157	1	0	0	1	0	0	0	0	0	hsa-miR-103a-3p	-0.17	-0.17	0.43	2007
OSBPL6	ENST00000190611.4	oxysterol binding protein-like 6	85	1	0	0	1	0	0	0	0	0	hsa-miR-103a-3p	-0.17	-0.23	0.44	2007, 2011
PSMF1	ENST00000335877.6	proteasome (prosome, macropain) inhibitor subunit 1 (PI31)	2709	1	0	0	1	1	0	1	0	1	hsa-miR-103a-3p	-0.17	-0.22	0.44	2007, 2009, 2011
PIK3R1	ENST00000521381.1	phosphoinositide-3-kinase, regulatory subunit 1 (alpha)	217	1	0	1	0	0	0	0	0	0	hsa-miR-103a-3p	-0.17	-0.18	0.73	2005, 2007, 2009, 2011
TTBK2	ENST00000267890.6	tau tubulin kinase 2	18	1	1	0	0	1	1	0	0	2	hsa-miR-103a-3p	-0.17	-0.18	0.72
UBR4	ENST00000375254.3	ubiquitin protein ligase E3 component n-recognin 4	368	1	1	0	0	1	0	1	0	1	hsa-miR-103a-3p	-0.17	-0.31	< 0.1
FSTL4	ENST00000265342.7	follistatin-like 4	60	1	0	1	0	0	0	0	0	3	hsa-miR-103a-3p	-0.17	-0.18	0.55	2009, 2011
PURA	ENST00000331327.3	purine-rich element binding protein A	367	1	0	0	1	0	0	0	0	1	hsa-miR-103a-3p	-0.17	-0.25	0.42	2007
SERPINH1	ENST00000533603.1	serpin peptidase inhibitor, clade H (heat shock protein 47), member 1, (collagen binding protein 1)	5956	1	0	0	1	0	0	0	0	1	hsa-miR-103a-3p	-0.17	-0.2	0.43
EBF1	ENST00000313708.6	early B-cell factor 1	42	1	1	0	0	0	0	0	0	0	hsa-miR-103a-3p	-0.16	-0.29	0.72	2009, 2011
CTNND1	ENST00000524630.1	catenin (cadherin-associated protein), delta 1	743	1	0	0	1	1	0	0	1	1	hsa-miR-103a-3p	-0.16	-0.23	0.44	2009, 2011
ANKRD52	ENST00000267116.7	ankyrin repeat domain 52	2913	1	1	0	0	0	0	0	0	2	hsa-miR-103a-3p	-0.16	-0.17	0.72	2009, 2011
LIN7A	ENST00000552864.1	lin-7 homolog A (C. elegans)	86	1	0	1	0	2	0	2	0	0	hsa-miR-103a-3p	-0.16	-0.48	0.65
PRMT8	ENST00000382622.3	protein arginine methyltransferase 8	5	1	0	1	0	0	0	0	0	0	hsa-miR-103a-3p	-0.16	-0.16	0.62	2007, 2009, 2011
FAM81A	ENST00000288228.5	family with sequence similarity 81, member A	53	1	0	1	0	0	0	0	0	0	hsa-miR-103a-3p	-0.16	-0.32	0.58	2007, 2009, 2011
ASIC1	ENST00000228468.4	acid-sensing (proton-gated) ion channel 1	111	1	0	1	0	0	0	0	0	1	hsa-miR-103a-3p	-0.16	-0.17	0.55
POU3F3	ENST00000361360.2	POU class 3 homeobox 3	461	1	0	0	1	0	0	0	0	2	hsa-miR-103a-3p	-0.16	-0.2	0.44
HIPK2	ENST00000406875.3	homeodomain interacting protein kinase 2	48	1	0	1	0	1	0	1	0	2	hsa-miR-103a-3p	-0.16	-0.16	0.66	2009, 2011
SLITRK1	ENST00000377084.2	SLIT and NTRK-like family, member 1	5	1	0	0	1	1	0	1	0	2	hsa-miR-103a-3p	-0.16	-0.16	0.62	2005, 2007, 2009, 2011
CACNA1C	ENST00000399655.1	calcium channel, voltage-dependent, L type, alpha 1C subunit	69	1	0	0	1	0	0	0	0	0	hsa-miR-103a-3p	-0.16	-0.23	0.45	2011
VCP	ENST00000358901.6	valosin containing protein	5387	1	0	1	0	0	0	0	0	0	hsa-miR-103a-3p	-0.16	-0.18	0.42	2011
KIAA0907	ENST00000368320.3	KIAA0907	48	1	1	0	0	0	0	0	0	0	hsa-miR-103a-3p	-0.16	-0.16	ORF
ARID4A	ENST00000431317.2	AT rich interactive domain 4A (RBP1-like)	33	1	0	0	1	0	0	0	0	1	hsa-miR-103a-3p	-0.16	-0.16	0.4	2005, 2007
CLCN5	ENST00000376088.3	chloride channel, voltage-sensitive 5	154	2	0	2	0	0	0	0	0	1	hsa-miR-107	-0.16	-0.33	0.8	2009, 2011
KIAA1958	ENST00000337530.6	KIAA1958	117	1	0	1	0	1	0	1	0	0	hsa-miR-103a-3p	-0.16	-0.19	0.58
PDE3A	ENST00000359062.3	phosphodiesterase 3A, cGMP-inhibited	1182	1	1	0	0	1	0	0	1	0	hsa-miR-103a-3p	-0.15	-0.17	0.25
DSC1	ENST00000257197.3	desmocollin 1	7	1	0	0	1	1	0	0	1	0	hsa-miR-103a-3p	-0.15	-0.32	< 0.1
WASF3	ENST00000335327.5	WAS protein family, member 3	24	1	0	0	1	0	0	0	0	0	hsa-miR-103a-3p	-0.15	-0.15	0.44	2009, 2011
THRB	ENST00000396671.2	thyroid hormone receptor, beta	55	1	0	0	1	0	0	0	0	2	hsa-miR-103a-3p	-0.15	-0.32	0.45	2009, 2011
WDFY2	ENST00000298125.5	WD repeat and FYVE domain containing 2	85	1	0	1	0	2	0	1	1	2	hsa-miR-103a-3p	-0.15	-0.42	0.66
SHROOM3	ENST00000296043.6	shroom family member 3	2841	1	0	1	0	1	0	1	0	1	hsa-miR-103a-3p	-0.15	-0.17	0.63
TSHZ1	ENST00000322038.5	teashirt zinc finger homeobox 1	174	1	0	0	1	0	0	0	0	0	hsa-miR-103a-3p	-0.15	-0.15	0.39
PRPF4B	ENST00000337659.6	pre-mRNA processing factor 4B	602	1	1	0	0	0	0	0	0	0	hsa-miR-103a-3p	-0.15	-0.21	< 0.1	2007, 2011
SLITRK3	ENST00000475390.1	SLIT and NTRK-like family, member 3	5	1	0	0	1	0	0	0	0	0	hsa-miR-103a-3p	-0.15	-0.15	0.45	2005, 2007, 2009, 2011
CAMKK1	ENST00000381769.2	calcium/calmodulin-dependent protein kinase kinase 1, alpha	34	1	0	0	1	0	0	0	0	0	hsa-miR-103a-3p	-0.15	-0.15	0.44	2005, 2007, 2009, 2011
PVRL1	ENST00000264025.3	poliovirus receptor-related 1 (herpesvirus entry mediator C)	50	1	0	1	0	0	0	0	0	4	hsa-miR-103a-3p	-0.15	-0.16	0.67	2007, 2009, 2011
CHRM1	ENST00000306960.3	cholinergic receptor, muscarinic 1	5	1	0	1	0	0	0	0	0	0	hsa-miR-103a-3p	-0.15	-0.15	0.61	2005, 2007, 2009, 2011
PAPPA2	ENST00000367662.3	pappalysin 2	5	1	0	1	0	0	0	0	0	0	hsa-miR-103a-3p	-0.14	-0.14	0.73
SF1	ENST00000377390.3	splicing factor 1	17473	1	0	0	1	0	0	0	0	0	hsa-miR-103a-3p	-0.14	-0.14	0.43	2005, 2007
FZD4	ENST00000531380.1	frizzled family receptor 4	5	1	0	0	1	0	0	0	0	3	hsa-miR-103a-3p	-0.14	-0.14	0.41	2009, 2011
TNFAIP3	ENST00000237289.4	tumor necrosis factor, alpha-induced protein 3	150	1	0	1	0	0	0	0	0	0	hsa-miR-103a-3p	-0.14	-0.14	0.38	2011
ZNF827	ENST00000379448.4	zinc finger protein 827	17	1	0	0	1	0	0	0	0	1	hsa-miR-103a-3p	-0.14	-0.21	0.42
TTC9	ENST00000256367.2	tetratricopeptide repeat domain 9	39	1	1	0	0	0	0	0	0	0	hsa-miR-103a-3p	-0.14	-0.47	< 0.1
SALL1	ENST00000566102.1	sal-like 1 (Drosophila)	95	1	0	1	0	0	0	0	0	0	hsa-miR-103a-3p	-0.14	-0.38	0.63	2007, 2009, 2011
ITPRIP	ENST00000337478.1	inositol 1,4,5-trisphosphate receptor interacting protein	1138	1	0	1	0	0	0	0	0	1	hsa-miR-103a-3p	-0.14	-0.14	0.57
CCNJ	ENST00000265992.5	cyclin J	5	1	0	0	1	0	0	0	0	0	hsa-miR-103a-3p	-0.14	-0.14	0.42	2005, 2007, 2009, 2011
USP47	ENST00000339865.5	ubiquitin specific peptidase 47	665	1	0	0	1	1	1	0	0	2	hsa-miR-103a-3p	-0.14	-0.4	0.42	2009, 2011
TBC1D4	ENST00000377636.3	TBC1 domain family, member 4	96	1	0	0	1	0	0	0	0	0	hsa-miR-103a-3p	-0.14	-0.19	0.4
NOS1	ENST00000317775.6	nitric oxide synthase 1 (neuronal)	5	1	0	1	0	2	0	0	2	3	hsa-miR-103a-3p	-0.14	-0.14	0.62	2011
SNX30	ENST00000374232.3	sorting nexin family member 30	33	1	0	1	0	0	0	0	0	3	hsa-miR-103a-3p	-0.14	-0.17	0.58	2009, 2011
PITPNA	ENST00000313486.7	phosphatidylinositol transfer protein, alpha	366	1	1	0	0	0	0	0	0	2	hsa-miR-103a-3p	-0.14	-0.34	0.65	2005, 2007, 2009, 2011
FAM126B	ENST00000418596.3	family with sequence similarity 126, member B	132	1	0	1	0	1	0	0	1	0	hsa-miR-103a-3p	-0.14	-0.15	0.67	2011
BCKDK	ENST00000394950.3	branched chain ketoacid dehydrogenase kinase	709	1	0	0	1	0	0	0	0	1	hsa-miR-103a-3p	-0.14	-0.17	< 0.1	2011
HLF	ENST00000226067.5	hepatic leukemia factor	15	1	0	1	0	0	0	0	0	2	hsa-miR-103a-3p	-0.14	-0.14	0.72	2005, 2007, 2009, 2011
PQLC1	ENST00000590381.1	PQ loop repeat containing 1	1060	1	0	0	1	1	0	1	0	2	hsa-miR-103a-3p	-0.14	-0.2	< 0.1
BAZ2B	ENST00000392782.1	bromodomain adjacent to zinc finger domain, 2B	25	1	0	0	1	0	0	0	0	2	hsa-miR-103a-3p	-0.14	-0.14	0.45	2011
GK	ENST00000378946.3	glycerol kinase	38	1	0	0	1	0	0	0	0	0	hsa-miR-103a-3p	-0.14	-0.14	0.44	2009, 2011
ROR1	ENST00000371079.1	receptor tyrosine kinase-like orphan receptor 1	80	1	0	1	0	0	0	0	0	0	hsa-miR-103a-3p	-0.14	-0.32	0.72
RBAK	ENST00000396912.1	RB-associated KRAB zinc finger	99	1	1	0	0	0	0	0	0	0	hsa-miR-103a-3p	-0.14	-0.25	< 0.1	2011
SLC25A37	ENST00000519973.1	solute carrier family 25 (mitochondrial iron transporter), member 37	145	1	0	1	0	0	0	0	0	3	hsa-miR-103a-3p	-0.14	-0.32	0.67
PELI2	ENST00000267460.4	pellino E3 ubiquitin protein ligase family member 2	229	1	1	0	0	0	0	0	0	2	hsa-miR-103a-3p	-0.14	-0.15	< 0.1	2009, 2011
NFATC2	ENST00000371564.3	nuclear factor of activated T-cells, cytoplasmic, calcineurin-dependent 2	105	1	0	1	0	1	0	0	1	0	hsa-miR-103a-3p	-0.14	-0.14	0.44
REST	ENST00000309042.7	RE1-silencing transcription factor	31	1	0	0	1	0	0	0	0	1	hsa-miR-103a-3p	-0.14	-0.16	0.4	2011
STAG1	ENST00000383202.2	stromal antigen 1	94	1	0	0	1	0	0	0	0	1	hsa-miR-103a-3p	-0.14	-0.21	0.4	2007, 2011
CCDC6	ENST00000263102.6	coiled-coil domain containing 6	193	1	0	0	1	1	0	1	0	1	hsa-miR-103a-3p	-0.14	-0.25	0.41	2009, 2011
RNF152	ENST00000312828.3	ring finger protein 152	57	1	0	1	0	1	0	1	0	0	hsa-miR-103a-3p	-0.13	-0.29	0.67
KPNA4	ENST00000334256.4	karyopherin alpha 4 (importin alpha 3)	111	1	0	0	1	1	0	0	1	1	hsa-miR-103a-3p	-0.13	-0.16	0.45	2005, 2007, 2009, 2011
ATXN7	ENST00000295900.6	ataxin 7	264	1	0	0	1	0	0	0	0	0	hsa-miR-103a-3p	-0.13	-0.13	0.4
FOXP1	ENST00000318789.4	forkhead box P1	264	3	2	0	1	0	0	0	0	1	hsa-miR-103a-3p	-0.13	-0.56	0.81	2009, 2011
ARNT	ENST00000358595.5	aryl hydrocarbon receptor nuclear translocator	574	1	1	0	0	0	0	0	0	3	hsa-miR-103a-3p	-0.13	-0.47	0.69	2005, 2007, 2009, 2011
PCGF2	ENST00000360797.2	polycomb group ring finger 2	545	1	1	0	0	0	0	0	0	0	hsa-miR-103a-3p	-0.13	-0.62	< 0.1	2011
RP11-192H23.4	ENST00000534850.1	Uncharacterized protein	22	1	0	1	0	0	0	0	0	0	hsa-miR-103a-3p	-0.13	-0.13	ORF
FAM13B	ENST00000033079.3	family with sequence similarity 13, member B	220	1	0	1	0	0	0	0	0	0	hsa-miR-103a-3p	-0.13	-0.14	0.45
DEPTOR	ENST00000286234.5	DEP domain containing MTOR-interacting protein	18	1	0	1	0	0	0	0	0	0	hsa-miR-103a-3p	-0.13	-0.25	0.39
PI4KB	ENST00000368874.4	phosphatidylinositol 4-kinase, catalytic, beta	1504	1	0	1	0	0	0	0	0	0	hsa-miR-103a-3p	-0.13	-0.13	0.6	2007, 2009, 2011
KCNK7	ENST00000394216.2	potassium channel, subfamily K, member 7	5	1	0	1	0	0	0	0	0	0	hsa-miR-103a-3p	-0.13	-0.13	ORF
TMEM150A	ENST00000306353.3	transmembrane protein 150A	814	1	0	0	1	0	0	0	0	0	hsa-miR-103a-3p	-0.13	-0.13	0.42
SLC26A10	ENST00000379218.2	solute carrier family 26, member 10	25	1	0	1	0	0	0	0	0	0	hsa-miR-103a-3p	-0.13	-0.13	ORF
TERT	ENST00000296820.5	telomerase reverse transcriptase	10	1	0	0	1	1	0	0	1	2	hsa-miR-103a-3p	-0.13	-0.15	< 0.1
PAK3	ENST00000372007.5	p21 protein (Cdc42/Rac)-activated kinase 3	8	1	0	0	1	1	0	1	0	0	hsa-miR-103a-3p	-0.13	-0.15	0.41	2005, 2007
SIM1	ENST00000369208.3	single-minded homolog 1 (Drosophila)	104	1	0	1	0	1	0	0	1	0	hsa-miR-103a-3p	-0.13	-0.13	0.6
DISC1	ENST00000439617.2	disrupted in schizophrenia 1	132	1	0	0	1	1	0	0	1	0	hsa-miR-103a-3p	-0.13	-0.13	0.4	2009, 2011
MAML1	ENST00000292599.3	mastermind-like 1 (Drosophila)	910	1	0	0	1	0	0	0	0	1	hsa-miR-103a-3p	-0.13	-0.13	0.44	2009, 2011
KCNC4	ENST00000369787.3	potassium voltage-gated channel, Shaw-related subfamily, member 4	138	1	0	1	0	0	0	0	0	1	hsa-miR-103a-3p	-0.13	-0.26	0.61	2009, 2011
SMARCE1	ENST00000377808.4	SWI/SNF related, matrix associated, actin dependent regulator of chromatin, subfamily e, member 1	252	1	1	0	0	1	0	0	1	0	hsa-miR-103a-3p	-0.13	-0.52	0.72	2005, 2007, 2009, 2011
TULP4	ENST00000367094.2	tubby like protein 4	93	1	0	0	1	0	0	0	0	0	hsa-miR-103a-3p	-0.12	-0.14	0.45	2009, 2011
FOXG1	ENST00000382535.3	forkhead box G1	40	1	1	0	0	0	0	0	0	0	hsa-miR-103a-3p	-0.12	-0.36	0.69
APPL1	ENST00000288266.3	adaptor protein, phosphotyrosine interaction, PH domain and leucine zipper containing 1	908	1	0	0	1	0	0	0	0	1	hsa-miR-103a-3p	-0.12	-0.12	0.44	2007, 2009, 2011
LRRC55	ENST00000497933.1	leucine rich repeat containing 55	5	1	0	1	0	0	0	0	0	2	hsa-miR-103a-3p	-0.12	-0.12	0.4	2007, 2009, 2011
SMCHD1	ENST00000320876.6	structural maintenance of chromosomes flexible hinge domain containing 1	270	1	0	0	1	0	0	0	0	0	hsa-miR-103a-3p	-0.12	-0.14	0.39	2011
ATXN1	ENST00000244769.4	ataxin 1	106	1	1	0	0	0	0	0	0	1	hsa-miR-103a-3p	-0.12	-0.16	< 0.1
GTPBP2	ENST00000307126.5	GTP binding protein 2	388	1	0	1	0	0	0	0	0	0	hsa-miR-103a-3p	-0.12	-0.12	0.49	2005, 2007, 2011
LRP2	ENST00000263816.3	low density lipoprotein receptor-related protein 2	56	1	0	1	0	0	0	0	0	0	hsa-miR-103a-3p	-0.12	-0.29	0.59	2009, 2011
CNNM2	ENST00000369878.4	cyclin M2	517	1	0	1	0	1	0	1	0	5	hsa-miR-103a-3p	-0.12	-0.22	0.73	2009, 2011
ANK3	ENST00000280772.2	ankyrin 3, node of Ranvier (ankyrin G)	74	1	0	0	1	0	0	0	0	0	hsa-miR-103a-3p	-0.12	-0.12	0.45	2005, 2007, 2009, 2011
PIANP	ENST00000534837.1	PILR alpha associated neural protein	8	1	0	0	1	0	0	0	0	2	hsa-miR-103a-3p	-0.12	-0.12	0.4	2007, 2011
ACACB	ENST00000543201.1	acetyl-CoA carboxylase beta	59	1	0	1	0	1	0	1	0	1	hsa-miR-107	-0.12	-0.13	< 0.1
TSPAN9	ENST00000537971.1	tetraspanin 9	1410	1	0	1	0	2	0	0	2	1	hsa-miR-103a-3p	-0.12	-0.2	0.66	2009, 2011
CLIP1	ENST00000361654.4	CAP-GLY domain containing linker protein 1	17	1	1	0	0	0	0	0	0	0	hsa-miR-103a-3p	-0.12	-0.2	< 0.1	2009, 2011
SLAIN2	ENST00000264313.6	SLAIN motif family, member 2	859	1	1	0	0	0	0	0	0	0	hsa-miR-103a-3p	-0.12	-0.47	0.72	2009, 2011
AJUBA	ENST00000262713.2	ajuba LIM protein	871	1	1	0	0	0	0	0	0	2	hsa-miR-103a-3p	-0.12	-0.49	0.71	2009, 2011
SUFU	ENST00000369902.3	suppressor of fused homolog (Drosophila)	247	1	0	1	0	2	0	0	2	1	hsa-miR-103a-3p	-0.12	-0.21	0.59
DENND5A	ENST00000530044.1	DENN/MADD domain containing 5A	294	1	0	0	1	0	0	0	0	1	hsa-miR-103a-3p	-0.12	-0.12	< 0.1
EIF4EBP2	ENST00000373218.4	eukaryotic translation initiation factor 4E binding protein 2	690	1	1	0	0	0	0	0	0	0	hsa-miR-103a-3p	-0.12	-0.18	0.6	2011
POMGNT1	ENST00000396420.3	protein O-linked mannose N-acetylglucosaminyltransferase 1 (beta 1,2-)	2123	1	0	1	0	1	0	1	0	0	hsa-miR-103a-3p	-0.11	-0.12	ORF
KLHL18	ENST00000232766.5	kelch-like family member 18	74	1	0	0	1	1	0	0	1	4	hsa-miR-103a-3p	-0.11	-0.11	0.5	2005, 2007, 2009, 2011
ZC3H7B	ENST00000352645.4	zinc finger CCCH-type containing 7B	888	1	1	0	0	1	0	0	1	0	hsa-miR-103a-3p	-0.11	-0.12	0.73	2007, 2009, 2011
SYNRG	ENST00000339208.6	synergin, gamma	106	1	0	0	1	0	0	0	0	1	hsa-miR-103a-3p	-0.11	-0.13	0.44	2011
KPNA3	ENST00000261667.3	karyopherin alpha 3 (importin alpha 4)	104	1	0	0	1	0	0	0	0	0	hsa-miR-103a-3p	-0.11	-0.21	0.44	2005, 2007, 2009, 2011
CELF2	ENST00000379261.4	CUGBP, Elav-like family member 2	45	1	0	0	1	0	0	0	0	2	hsa-miR-103a-3p	-0.11	-0.11	0.43	2005, 2007, 2011
UBE4A	ENST00000252108.3	ubiquitination factor E4A	29	3	1	2	0	0	0	0	0	1	hsa-miR-103a-3p	-0.11	-0.4	0.8	2009, 2011
BAI3	ENST00000370598.1	brain-specific angiogenesis inhibitor 3	5	1	0	0	1	0	0	0	0	0	hsa-miR-103a-3p	-0.11	-0.11	0.44	2005, 2007, 2009, 2011
SEL1L3	ENST00000399878.3	sel-1 suppressor of lin-12-like 3 (C. elegans)	155	1	0	1	0	0	0	0	0	0	hsa-miR-103a-3p	-0.11	-0.21	0.39
DYNC1LI2	ENST00000258198.2	dynein, cytoplasmic 1, light intermediate chain 2	137	1	0	1	0	1	1	0	0	0	hsa-miR-103a-3p	-0.11	-0.38	0.72	2007, 2011
PPIG	ENST00000260970.3	peptidylprolyl isomerase G (cyclophilin G)	470	1	0	1	0	0	0	0	0	0	hsa-miR-103a-3p	-0.11	-0.26	0.59
USP14	ENST00000261601.7	ubiquitin specific peptidase 14 (tRNA-guanine transglycosylase)	561	1	0	1	0	1	0	0	1	3	hsa-miR-107	-0.11	-0.55	0.72
FAM168B	ENST00000409185.1	family with sequence similarity 168, member B	122	1	0	0	1	0	0	0	0	0	hsa-miR-103a-3p	-0.11	-0.11	0.44	2007, 2011
ARHGAP5	ENST00000345122.3	Rho GTPase activating protein 5	757	1	1	0	0	2	0	0	2	1	hsa-miR-103a-3p	-0.11	-0.25	0.72	2009, 2011
SDC2	ENST00000302190.4	syndecan 2	774	1	0	0	1	0	0	0	0	0	hsa-miR-103a-3p	-0.11	-0.17	0.45
NR4A3	ENST00000330847.1	nuclear receptor subfamily 4, group A, member 3	244	1	0	0	1	0	0	0	0	0	hsa-miR-103a-3p	-0.11	-0.2	0.41	2005, 2007
ST8SIA4	ENST00000231461.5	ST8 alpha-N-acetyl-neuraminide alpha-2,8-sialyltransferase 4	5	1	0	0	1	0	0	0	0	0	hsa-miR-103a-3p	-0.11	-0.11	0.43	2005, 2007, 2009, 2011
RGS17	ENST00000367225.2	regulator of G-protein signaling 17	11	1	0	1	0	0	0	0	0	0	hsa-miR-103a-3p	-0.1	-0.18	0.43
KB-1507C5.2	ENST00000524007.1	HCG15011, isoform CRA_a; Protein LOC100996457	103	1	1	0	0	0	0	0	0	1	hsa-miR-107	-0.1	-0.58	< 0.1
IMPG1	ENST00000369963.3	interphotoreceptor matrix proteoglycan 1	5	1	0	0	1	0	0	0	0	1	hsa-miR-103a-3p	-0.1	-0.1	< 0.1
CENPP	ENST00000375587.3	centromere protein P	85	1	0	0	1	2	0	2	0	2	hsa-miR-103a-3p	-0.1	-0.13	< 0.1
NOVA2	ENST00000263257.5	neuro-oncological ventral antigen 2	7	2	0	0	2	0	0	0	0	1	hsa-miR-103a-3p	-0.1	-0.15	0.63
JPH3	ENST00000284262.2	junctophilin 3	318	1	0	0	1	1	0	0	1	1	hsa-miR-103a-3p	-0.1	-0.18	0.49
LARP4B	ENST00000316157.3	La ribonucleoprotein domain family, member 4B	705	1	0	0	1	1	0	0	1	3	hsa-miR-103a-3p	-0.1	-0.2	0.47	2007
RAB11FIP4	ENST00000325874.8	RAB11 family interacting protein 4 (class II)	169	1	1	0	0	2	0	0	2	2	hsa-miR-103a-3p	-0.1	-0.26	0.35	2009, 2011
TIMP4	ENST00000287814.4	TIMP metallopeptidase inhibitor 4	38	1	0	0	1	0	0	0	0	1	hsa-miR-103a-3p	-0.1	-0.2	0.4
AGO3	ENST00000373191.4	argonaute RISC catalytic component 3	198	1	1	0	0	0	0	0	0	3	hsa-miR-107	-0.1	-0.22	0.72
SOX6	ENST00000316399.6	SRY (sex determining region Y)-box 6	22	1	1	0	0	0	0	0	0	1	hsa-miR-103a-3p	-0.1	-0.29	0.69	2011
DICER1	ENST00000541352.1	dicer 1, ribonuclease type III	25	5	3	1	1	1	1	0	0	2	hsa-miR-103a-3p	-0.1	-1.55	0.98	2011
OGT	ENST00000373719.3	O-linked N-acetylglucosamine (GlcNAc) transferase	1036	1	0	1	0	0	0	0	0	0	hsa-miR-103a-3p	-0.1	-0.22	0.54	2005, 2007, 2009, 2011
CGGBP1	ENST00000309534.6	CGG triplet repeat binding protein 1	990	1	0	1	0	0	0	0	0	1	hsa-miR-103a-3p	-0.1	-0.19	0.49	2011
GLUD1	ENST00000277865.4	glutamate dehydrogenase 1	287	1	0	1	0	0	0	0	0	0	hsa-miR-103a-3p	-0.1	-0.31	0.59	2005, 2007, 2009, 2011
ZNRF3	ENST00000544604.2	zinc and ring finger 3	179	1	0	0	1	0	0	0	0	2	hsa-miR-103a-3p	-0.09	-0.11	0.44	2009, 2011
MAPKBP1	ENST00000457542.2	mitogen-activated protein kinase binding protein 1	36	1	0	0	1	1	0	0	1	1	hsa-miR-103a-3p	-0.09	-0.09	0.42	2005, 2007, 2011
TMEM259	ENST00000333175.5	transmembrane protein 259	1339	1	0	1	0	0	0	0	0	0	hsa-miR-103a-3p	-0.09	-0.09	ORF
NUP50	ENST00000347635.4	nucleoporin 50kDa	57	1	1	0	0	0	0	0	0	2	hsa-miR-103a-3p	-0.09	-0.56	0.72	2009, 2011
SLC8A2	ENST00000236877.6	solute carrier family 8 (sodium/calcium exchanger), member 2	5	1	0	1	0	0	0	0	0	0	hsa-miR-103a-3p	-0.09	-0.09	0.69	2005, 2007, 2009, 2011
CDC20B	ENST00000334206.5	cell division cycle 20B	5	1	0	0	1	1	0	0	1	0	hsa-miR-103a-3p	-0.09	-0.09	ORF
KIAA2018	ENST00000316407.4	KIAA2018	23	1	1	0	0	1	0	0	1	1	hsa-miR-103a-3p	-0.09	-0.09	0.69	2007, 2009, 2011
LHPP	ENST00000368839.1	phospholysine phosphohistidine inorganic pyrophosphate phosphatase	2365	1	0	0	1	0	0	0	0	1	hsa-miR-103a-3p	-0.09	-0.11	< 0.1
DIAPH2	ENST00000324765.8	diaphanous-related formin 2	91	1	0	1	0	1	0	0	1	1	hsa-miR-103a-3p	-0.09	-0.09	0.54
NAV2	ENST00000360655.4	neuron navigator 2	337	1	0	0	1	0	0	0	0	1	hsa-miR-103a-3p	-0.09	-0.1	0.44	2005, 2007, 2009, 2011
KIF1B	ENST00000377086.1	kinesin family member 1B	234	1	0	1	0	1	0	1	0	4	hsa-miR-103a-3p	-0.09	-0.09	0.52
OIP5	ENST00000220514.3	Opa interacting protein 5	178	1	0	1	0	0	0	0	0	1	hsa-miR-103a-3p	-0.09	-0.24	0.73
FAM49A	ENST00000381323.3	family with sequence similarity 49, member A	38	1	0	0	1	0	0	0	0	0	hsa-miR-103a-3p	-0.09	-0.12	0.39	2011
LUZP1	ENST00000418342.1	leucine zipper protein 1	434	1	0	1	0	0	0	0	0	5	hsa-miR-103a-3p	-0.09	-0.09	0.58	2011
ZC3H12B	ENST00000338957.4	zinc finger CCCH-type containing 12B	29	1	0	1	0	0	0	0	0	0	hsa-miR-103a-3p	-0.09	-0.09	0.66	2007, 2009, 2011
LDLRAD2	ENST00000344642.2	low density lipoprotein receptor class A domain containing 2	5	1	0	0	1	1	0	0	1	1	hsa-miR-103a-3p	-0.09	-0.09	< 0.1	2007
POU3F2	ENST00000328345.5	POU class 3 homeobox 2	274	1	0	1	0	0	0	0	0	0	hsa-miR-103a-3p	-0.08	-0.08	0.42
KCNK12	ENST00000327876.4	potassium channel, subfamily K, member 12	5	1	1	0	0	0	0	0	0	0	hsa-miR-103a-3p	-0.08	-0.08	< 0.1
SGSM2	ENST00000426855.2	small G protein signaling modulator 2	381	2	1	1	0	0	0	0	0	1	hsa-miR-103a-3p	-0.08	-0.29	0.86
SENP5	ENST00000323460.5	SUMO1/sentrin specific peptidase 5	125	1	0	1	0	0	0	0	0	2	hsa-miR-103a-3p	-0.08	-0.1	0.55
UBR3	ENST00000272793.5	ubiquitin protein ligase E3 component n-recognin 3 (putative)	200	1	0	1	0	0	0	0	0	0	hsa-miR-103a-3p	-0.08	-0.19	0.65	2007, 2009, 2011
LHX4	ENST00000263726.2	LIM homeobox 4	13	1	0	1	0	2	0	0	2	2	hsa-miR-103a-3p	-0.08	-0.17	0.61
LANCL3	ENST00000378621.3	LanC lantibiotic synthetase component C-like 3 (bacterial)	15	1	0	0	1	0	0	0	0	1	hsa-miR-103a-3p	-0.08	-0.08	< 0.1	2009
PACSIN1	ENST00000244458.2	protein kinase C and casein kinase substrate in neurons 1	25	1	1	0	0	0	0	0	0	1	hsa-miR-103a-3p	-0.08	-0.08	0.26	2005, 2007, 2009, 2011
NR1D2	ENST00000312521.4	nuclear receptor subfamily 1, group D, member 2	154	1	1	0	0	0	0	0	0	1	hsa-miR-103a-3p	-0.08	-0.18	< 0.1	2011
DPP8	ENST00000341861.5	dipeptidyl-peptidase 8	1293	1	0	1	0	0	0	0	0	0	hsa-miR-103a-3p	-0.07	-0.13	0.73
ATP1B2	ENST00000250111.4	ATPase, Na+/K+ transporting, beta 2 polypeptide	34	1	1	0	0	0	0	0	0	0	hsa-miR-103a-3p	-0.07	-0.6	0.71	2009, 2011
NHSL2	ENST00000540800.1	NHS-like 2	5	1	1	0	0	0	0	0	0	1	hsa-miR-103a-3p	-0.07	-0.07	0.72
DCAF5	ENST00000341516.5	DDB1 and CUL4 associated factor 5	120	1	0	1	0	1	0	0	1	1	hsa-miR-103a-3p	-0.07	-0.3	0.54	2009, 2011
GABRQ	ENST00000370306.2	gamma-aminobutyric acid (GABA) A receptor, theta	14	1	0	0	1	0	0	0	0	0	hsa-miR-103a-3p	-0.07	-0.21	0.44
SEC22C	ENST00000264454.3	SEC22 vesicle trafficking protein homolog C (S. cerevisiae)	855	1	1	0	0	0	0	0	0	2	hsa-miR-103a-3p	-0.07	-0.09	< 0.1	2011
ATAD2B	ENST00000238789.5	ATPase family, AAA domain containing 2B	11	1	0	0	1	0	0	0	0	0	hsa-miR-103a-3p	-0.07	-0.11	0.41
KIFC2	ENST00000301331.5	kinesin family member C2	101	1	0	0	1	1	0	0	1	1	hsa-miR-103a-3p	-0.07	-0.07	ORF
DYRK2	ENST00000344096.3	dual-specificity tyrosine-(Y)-phosphorylation regulated kinase 2	1091	2	1	1	0	0	0	0	0	0	hsa-miR-103a-3p	-0.07	-0.63	0.92	2009, 2011
TOB2	ENST00000327492.3	transducer of ERBB2, 2	71	1	0	1	0	1	0	1	0	2	hsa-miR-103a-3p	-0.07	-0.09	0.46	2011
DGKH	ENST00000261491.5	diacylglycerol kinase, eta	46	1	0	0	1	0	0	0	0	2	hsa-miR-103a-3p	-0.07	-0.11	0.45
SETD5	ENST00000402198.1	SET domain containing 5	48	1	0	0	1	0	0	0	0	0	hsa-miR-103a-3p	-0.07	-0.12	0.4	2007
LRIG2	ENST00000361127.5	leucine-rich repeats and immunoglobulin-like domains 2	348	1	0	1	0	1	0	1	0	1	hsa-miR-103a-3p	-0.07	-0.07	0.67
RC3H1	ENST00000367696.2	ring finger and CCCH-type domains 1	165	1	0	0	1	0	0	0	0	1	hsa-miR-103a-3p	-0.07	-0.07	0.45	2007, 2009, 2011
ELAVL3	ENST00000359227.3	ELAV like neuron-specific RNA binding protein 3	5	1	0	0	1	0	0	0	0	0	hsa-miR-103a-3p	-0.07	-0.07	0.43	2011
PHF15	ENST00000402835.1	PHD finger protein 15	387	1	0	0	1	1	0	0	1	3	hsa-miR-103a-3p	-0.07	-0.08	< 0.1
PPP3R1	ENST00000234310.3	protein phosphatase 3, regulatory subunit B, alpha	117	1	0	0	1	0	0	0	0	0	hsa-miR-103a-3p	-0.07	-0.16	0.44	2005, 2007, 2009, 2011
AKAP13	ENST00000394518.2	A kinase (PRKA) anchor protein 13	53	1	0	1	0	1	0	0	1	2	hsa-miR-103a-3p	-0.07	-0.08	0.64	2009, 2011
HNRNPA2B1	ENST00000354667.4	heterogeneous nuclear ribonucleoprotein A2/B1	25319	2	0	1	1	0	0	0	0	1	hsa-miR-103a-3p	-0.06	-0.44	0.79	2009, 2011
ABI2	ENST00000295851.5	abl-interactor 2	877	1	0	0	1	4*	0	0	3	5	hsa-miR-103a-3p	-0.06	-0.64	0.51
MAPK1IP1L	ENST00000395468.4	mitogen-activated protein kinase 1 interacting protein 1-like	4002	1	0	1	0	0	0	0	0	1	hsa-miR-103a-3p	-0.06	-0.32	0.56	2011
MGA	ENST00000219905.7	MGA, MAX dimerization protein	250	1	0	0	1	0	0	0	0	1	hsa-miR-103a-3p	-0.06	-0.06	0.45	2007, 2009, 2011
PCGF5	ENST00000336126.5	polycomb group ring finger 5	176	1	0	1	0	0	0	0	0	2	hsa-miR-103a-3p	-0.06	-0.28	0.72	2007, 2009, 2011
ADCYAP1	ENST00000579794.1	adenylate cyclase activating polypeptide 1 (pituitary)	35	1	1	0	0	1	0	1	0	0	hsa-miR-103a-3p	-0.06	-0.47	0.74	2009, 2011
MAK16	ENST00000360128.6	MAK16 homolog (S. cerevisiae)	97	1	0	0	1	0	0	0	0	0	hsa-miR-103a-3p	-0.06	-0.07	ORF
CDC27	ENST00000066544.3	cell division cycle 27	438	1	0	1	0	0	0	0	0	0	hsa-miR-103a-3p	-0.06	-0.17	0.72	2009, 2011
GAN	ENST00000568107.2	gigaxonin	185	1	0	0	1	0	0	0	0	2	hsa-miR-103a-3p	-0.06	-0.09	0.43
RASAL2	ENST00000448150.3	RAS protein activator like 2	950	1	1	0	0	2	0	1	1	0	hsa-miR-103a-3p	-0.05	-0.07	< 0.1
NFAT5	ENST00000354436.2	nuclear factor of activated T-cells 5, tonicity-responsive	128	1	0	1	0	0	0	0	0	0	hsa-miR-103a-3p	-0.05	-0.05	0.38	2005, 2007
RAB15	ENST00000436278.2	RAB15, member RAS oncogene family	23	1	0	0	1	0	0	0	0	1	hsa-miR-103a-3p	-0.05	-0.05	< 0.1	2005, 2007, 2009, 2011
KAZN	ENST00000422387.2	kazrin, periplakin interacting protein	34	1	0	1	0	0	0	0	0	1	hsa-miR-103a-3p	-0.05	-0.23	0.43
HIC2	ENST00000407464.2	hypermethylated in cancer 2	28	1	1	0	0	0	0	0	0	2	hsa-miR-103a-3p	-0.05	-0.32	0.72	2005, 2007, 2009, 2011
TM7SF3	ENST00000343028.4	transmembrane 7 superfamily member 3	35	1	0	1	0	0	0	0	0	0	hsa-miR-103a-3p	-0.05	-0.26	0.67	2011
SRSF10	ENST00000343255.5	serine/arginine-rich splicing factor 10	1920	1	0	0	1	0	0	0	0	0	hsa-miR-103a-3p	-0.05	-0.06	0.44
AKIRIN2	ENST00000257787.5	akirin 2	477	1	0	0	1	0	0	0	0	0	hsa-miR-103a-3p	-0.05	-0.3	0.41
PER2	ENST00000254658.3	period circadian clock 2	106	1	0	0	1	3	0	1	2	1	hsa-miR-103a-3p	-0.05	-0.05	< 0.1
MTMR3	ENST00000333027.3	myotubularin related protein 3	123	1	0	1	0	0	0	0	0	4	hsa-miR-107	-0.05	-0.29	0.66	2011
CPSF2	ENST00000298875.4	cleavage and polyadenylation specific factor 2, 100kDa	945	1	0	1	0	0	0	0	0	1	hsa-miR-103a-3p	-0.05	-0.19	0.4
RTKN2	ENST00000373789.3	rhotekin 2	192	1	1	0	0	0	0	0	0	1	hsa-miR-103a-3p	-0.05	-0.05	0.11	2009, 2011
UBXN7	ENST00000296328.4	UBX domain protein 7	95	1	0	0	1	0	0	0	0	0	hsa-miR-103a-3p	-0.05	-0.18	0.45
STYX	ENST00000354586.4	serine/threonine/tyrosine interacting protein	250	1	0	1	0	0	0	0	0	0	hsa-miR-103a-3p	-0.05	-0.23	0.69	2011
CSNK1G3	ENST00000360683.2	casein kinase 1, gamma 3	28	1	0	0	1	0	0	0	0	0	hsa-miR-103a-3p	-0.05	-0.21	0.41	2007
XPO4	ENST00000400602.2	exportin 4	718	1	1	0	0	1	0	0	1	0	hsa-miR-103a-3p	-0.04	-0.17	< 0.1
RPS6KA5	ENST00000261991.3	ribosomal protein S6 kinase, 90kDa, polypeptide 5	64	1	0	0	1	1	0	1	0	0	hsa-miR-103a-3p	-0.04	-0.28	0.45	2005, 2007
PPIL4	ENST00000340881.2	peptidylprolyl isomerase (cyclophilin)-like 4	1565	1	0	1	0	1	0	0	1	0	hsa-miR-103a-3p	-0.04	-0.42	0.45
TBL1XR1	ENST00000430069.1	transducin (beta)-like 1 X-linked receptor 1	334	1	0	1	0	0	0	0	0	2	hsa-miR-103a-3p	-0.04	-0.18	0.45	2005, 2007, 2011
ETNK1	ENST00000266517.4	ethanolamine kinase 1	1047	1	0	1	0	0	0	0	0	1	hsa-miR-103a-3p	-0.04	-0.23	0.72	2007, 2009, 2011
HSPA12A	ENST00000369209.3	heat shock 70kDa protein 12A	37	1	0	0	1	0	0	0	0	0	hsa-miR-103a-3p	-0.04	-0.07	0.43
ZHX3	ENST00000309060.3	zinc fingers and homeoboxes 3	131	1	0	1	0	2	0	0	2	3	hsa-miR-103a-3p	-0.04	-0.15	0.7	2007, 2009, 2011
THRA	ENST00000450525.2	thyroid hormone receptor, alpha	547	1	0	1	0	1	0	1	0	1	hsa-miR-103a-3p	-0.04	-0.04	0.5
MMP24	ENST00000246186.6	matrix metallopeptidase 24 (membrane-inserted)	201	1	1	0	0	0	0	0	0	2	hsa-miR-103a-3p	-0.04	-0.04	0.13	2009, 2011
RPGRIP1L	ENST00000262135.4	RPGRIP1-like	55	1	1	0	0	0	0	0	0	1	hsa-miR-103a-3p	-0.04	-0.36	0.21	2005, 2007, 2009, 2011
TJP1	ENST00000346128.6	tight junction protein 1	140	1	0	0	1	0	0	0	0	0	hsa-miR-103a-3p	-0.04	-0.13	0.42	2005, 2007, 2011
C19orf26	ENST00000590083.1	chromosome 19 open reading frame 26	24	1	0	0	1	0	0	0	0	2	hsa-miR-103a-3p	-0.04	-0.04	< 0.1
SLC5A3	ENST00000608209.1	sodium/myo-inositol cotransporter	24	1	0	0	1	0	0	0	0	2	hsa-miR-103a-3p	-0.03	-0.09	0.44	2011
GATAD2B	ENST00000368655.4	GATA zinc finger domain containing 2B	48	1	0	1	0	1	0	0	1	2	hsa-miR-103a-3p	-0.03	-0.09	0.41	2011
CLSPN	ENST00000318121.3	claspin	92	1	0	0	1	0	0	0	0	2	hsa-miR-103a-3p	-0.03	-0.09	0.39	2011
RPRD2	ENST00000539519.1	regulation of nuclear pre-mRNA domain containing 2	280	1	0	1	0	1	1	0	0	1	hsa-miR-103a-3p	-0.03	-0.05	< 0.1
SUZ12	ENST00000322652.5	SUZ12 polycomb repressive complex 2 subunit	104	1	0	1	0	0	0	0	0	0	hsa-miR-103a-3p	-0.03	-0.2	0.66	2009, 2011
UBE2J1	ENST00000435041.2	ubiquitin-conjugating enzyme E2, J1	1318	1	0	1	0	1	0	0	1	1	hsa-miR-103a-3p	-0.03	-0.49	0.71	2009, 2011
NLRP1	ENST00000262467.5	NLR family, pyrin domain containing 1	547	1	1	0	0	0	0	0	0	2	hsa-miR-103a-3p	-0.03	-0.03	< 0.1
CDK12	ENST00000447079.4	cyclin-dependent kinase 12	748	1	1	0	0	1	0	0	1	1	hsa-miR-103a-3p	-0.03	-0.18	< 0.1	2009, 2011
NCOA2	ENST00000452400.2	nuclear receptor coactivator 2	271	1	0	1	0	0	0	0	0	0	hsa-miR-103a-3p	-0.03	-0.03	0.47
HTT	ENST00000355072.5	huntingtin	731	1	0	0	1	3	0	1	2	3	hsa-miR-103a-3p	-0.03	-0.32	0.63	2009, 2011
KMT2D	ENST00000301067.7	lysine (K)-specific methyltransferase 2D	78	1	0	0	1	0	0	0	0	3	hsa-miR-103a-3p	-0.02	-0.03	0.42	2007, 2009, 2011
SLC20A2	ENST00000342228.3	solute carrier family 20 (phosphate transporter), member 2	1188	1	0	1	0	0	0	0	0	0	hsa-miR-103a-3p	-0.02	-0.35	0.72	2009, 2011
CDC6	ENST00000209728.4	cell division cycle 6	772	1	1	0	0	0	0	0	0	4	hsa-miR-103a-3p	-0.02	-0.69	0.72
STRBP	ENST00000447404.2	spermatid perinuclear RNA binding protein	575	1	0	0	1	0	0	0	0	1	hsa-miR-103a-3p	-0.02	-0.21	0.43
PAIP2B	ENST00000244221.8	poly(A) binding protein interacting protein 2B	42	1	0	0	1	1	0	0	1	3	hsa-miR-103a-3p	-0.02	-0.13	0.55	2011
SCAI	ENST00000336505.6	suppressor of cancer cell invasion	74	1	0	1	0	0	0	0	0	1	hsa-miR-103a-3p	-0.02	-0.1	0.65	2011
FBXL18	ENST00000382368.3	F-box and leucine-rich repeat protein 18	92	1	0	1	0	0	0	0	0	4	hsa-miR-103a-3p	-0.02	-0.02	0.71	2009, 2011
RAP2B	ENST00000323534.2	RAP2B, member of RAS oncogene family	594	1	0	1	0	0	0	0	0	0	hsa-miR-103a-3p	-0.02	-0.21	0.39
SH3PXD2A	ENST00000369774.4	SH3 and PX domains 2A	152	1	0	1	0	0	0	0	0	0	hsa-miR-103a-3p	-0.02	-0.02	0.39
KCMF1	ENST00000409785.4	potassium channel modulatory factor 1	1285	1	0	0	1	0	0	0	0	0	hsa-miR-103a-3p	-0.02	-0.14	0.45	2009, 2011
LRRC14	ENST00000292524.1	leucine rich repeat containing 14	469	1	0	1	0	0	0	0	0	6	hsa-miR-103a-3p	-0.02	-0.02	< 0.1
ESF1	ENST00000202816.1	ESF1, nucleolar pre-rRNA processing protein, homolog (S. cerevisiae)	180	1	0	1	0	0	0	0	0	0	hsa-miR-103a-3p	-0.01	-0.18	0.5
UBE2L3	ENST00000342192.4	ubiquitin-conjugating enzyme E2L 3	1318	1	0	1	0	0	0	0	0	2	hsa-miR-103a-3p	-0.01	-0.29	0.39
SRGAP2	ENST00000414007.1	SLIT-ROBO Rho GTPase activating protein 2	98	1	1	0	0	0	0	0	0	0	hsa-miR-103a-3p	-0.01	-0.31	< 0.1
SREK1	ENST00000334121.6	splicing regulatory glutamine/lysine-rich protein 1	316	2	1	1	0	0	0	0	0	1	hsa-miR-103a-3p	-0.01	-0.57	0.64
CCDC171	ENST00000380701.3	coiled-coil domain containing 171	25	1	0	0	1	0	0	0	0	1	hsa-miR-103a-3p	-0.01	-0.25	0.4
UGGT1	ENST00000259253.6	UDP-glucose glycoprotein glucosyltransferase 1	1377	1	1	0	0	0	0	0	0	3	hsa-miR-103a-3p	-0.01	-0.03	< 0.1	2011
NAV1	ENST00000295624.6	neuron navigator 1	702	1	0	0	1	0	0	0	0	3	hsa-miR-103a-3p	-0.01	-0.01	0.45	2005, 2007, 2009, 2011
SOCS7	ENST00000577233.1	suppressor of cytokine signaling 7	15	1	0	0	1	2	0	1	1	2	hsa-miR-103a-3p	-0.01	-0.12	0.45	2011
ELOVL6	ENST00000394607.3	ELOVL fatty acid elongase 6	901	1	1	0	0	1	0	0	1	3	hsa-miR-103a-3p	-0.01	-0.44	0.7
SLC8A1	ENST00000406785.2	solute carrier family 8 (sodium/calcium exchanger), member 1	61	1	0	1	0	0	0	0	0	3	hsa-miR-103a-3p	-0.01	-0.14	0.73
MSH6	ENST00000234420.5	mutS homolog 6	94	2	1	0	1	0	0	0	0	0	hsa-miR-103a-3p	-0.01	-0.14	< 0.1
MAP2K6	ENST00000590474.1	mitogen-activated protein kinase kinase 6	235	1	0	1	0	1	0	0	1	2	hsa-miR-103a-3p	-0.01	-0.22	0.49
KIAA0232	ENST00000425103.1	KIAA0232	119	1	0	0	1	0	0	0	0	0	hsa-miR-103a-3p	-0.01	-0.01	0.45	2005, 2007, 2009, 2011
ALG9	ENST00000531154.1	ALG9, alpha-1,2-mannosyltransferase	586	1	1	0	0	0	0	0	0	0	hsa-miR-103a-3p	-0.01	-0.27	< 0.1
MFN1	ENST00000471841.1	mitofusin 1	502	1	0	1	0	0	0	0	0	0	hsa-miR-103a-3p	-0.01	-0.2	0.46
SEMA6A	ENST00000343348.6	sema domain, transmembrane domain (TM), and cytoplasmic domain, (semaphorin) 6A	106	1	1	0	0	0	0	0	0	2	hsa-miR-103a-3p	-0.01	-0.09	0.3	2009, 2011
AGPAT3	ENST00000291572.8	1-acylglycerol-3-phosphate O-acyltransferase 3	2443	1	1	0	0	0	0	0	0	1	hsa-miR-103a-3p	-0.01	-0.29	< 0.1
PDS5A	ENST00000303538.8	PDS5, regulator of cohesion maintenance, homolog A (S. cerevisiae)	1518	1	0	0	1	0	0	0	0	0	hsa-miR-103a-3p	-0.01	-0.1	0.42	2005, 2007, 2011
TSPAN31	ENST00000547992.1	tetraspanin 31	72	1	0	0	1	0	0	0	0	0	hsa-miR-103a-3p	-0.01	-0.08	ORF
C6orf57	ENST00000370474.3	chromosome 6 open reading frame 57	445	1	0	1	0	0	0	0	0	0	hsa-miR-103a-3p	0	-0.38	0.58
SP3	ENST00000310015.6	Sp3 transcription factor	285	1	1	0	0	0	0	0	0	0	hsa-miR-103a-3p	0	-0.22	< 0.1
NUP37	ENST00000552283.1	nucleoporin 37kDa	458	1	0	1	0	0	0	0	0	0	hsa-miR-103a-3p	0	-0.27	0.56
CCNG2	ENST00000316355.5	cyclin G2	1056	1	1	0	0	1	0	1	0	0	hsa-miR-103a-3p	0	-0.26	< 0.1
DCAF10	ENST00000242323.7	DDB1 and CUL4 associated factor 10	433	1	0	1	0	0	0	0	0	0	hsa-miR-103a-3p	0	-0.15	0.47	2009, 2011
IKBKAP	ENST00000374647.5	inhibitor of kappa light polypeptide gene enhancer in B-cells, kinase complex-associated protein	608	1	0	1	0	0	0	0	0	0	hsa-miR-103a-3p	0	-0.14	0.41
CEACAM1	ENST00000403444.3	carcinoembryonic antigen-related cell adhesion molecule 1 (biliary glycoprotein)	925	1	0	1	0	0	0	0	0	0	hsa-miR-103a-3p	0	-0.17	0.38
AHSA2	ENST00000394457.3	AHA1, activator of heat shock 90kDa protein ATPase homolog 2 (yeast)	820	1	0	0	1	0	0	0	0	1	hsa-miR-103a-3p	0	-0.17	< 0.1
OAF	ENST00000328965.4	OAF homolog (Drosophila)	1447	1	0	1	0	0	0	0	0	0	hsa-miR-103a-3p	0	-0.18	0.71
ZBTB20	ENST00000462705.1	zinc finger and BTB domain containing 20	5	2	1	0	1	2	0	1	1	5	hsa-miR-103a-3p	0	-0.83	0.85
FGF10	ENST00000264664.4	fibroblast growth factor 10	5	1	1	0	0	3	1	1	1	0	hsa-miR-103a-3p	0	-0.77	0.72
DCUN1D5	ENST00000260247.5	DCN1, defective in cullin neddylation 1, domain containing 5	1486	1	0	1	0	0	0	0	0	1	hsa-miR-103a-3p	0	-0.29	0.44	2011
LRRC4C	ENST00000278198.2	leucine rich repeat containing 4C	5	1	0	0	1	0	0	0	0	0	hsa-miR-103a-3p	0	-0.29	0.45
BCL9L	ENST00000334801.3	B-cell CLL/lymphoma 9-like	91	1	0	0	1	0	0	0	0	5	hsa-miR-103a-3p	0	-0.01	< 0.1
LRP1	ENST00000243077.3	low density lipoprotein receptor-related protein 1	270	1	0	1	0	0	0	0	0	1	hsa-miR-103a-3p	0	-0.02	0.4	2005, 2007, 2009, 2011
NFAM1	ENST00000329021.5	NFAT activating protein with ITAM motif 1	7	1	0	1	0	0	0	0	0	0	hsa-miR-103a-3p	0	-0.22	0.6
SCML4	ENST00000369022.2	sex comb on midleg-like 4 (Drosophila)	10	1	0	1	0	0	0	0	0	0	hsa-miR-103a-3p	0	-0.33	0.59	2009, 2011
MRPS23	ENST00000313608.8	mitochondrial ribosomal protein S23	7140	1	0	0	1	1	0	1	0	0	hsa-miR-103a-3p	0	-0.31	0.47
SHC3	ENST00000375835.4	SHC (Src homology 2 domain containing) transforming protein 3	18	1	1	0	0	2	0	1	1	1	hsa-miR-103a-3p	0	-0.38	0.71	2011
KCNH1	ENST00000271751.4	potassium voltage-gated channel, subfamily H (eag-related), member 1	5	1	0	1	0	1	0	1	0	1	hsa-miR-103a-3p	0	-0.1	0.54	2011
PDHB	ENST00000474765.1	pyruvate dehydrogenase (lipoamide) beta	1549	1	0	1	0	0	0	0	0	1	hsa-miR-103a-3p	0	-0.27	0.65
GALNT13	ENST00000409237.1	UDP-N-acetyl-alpha-D-galactosamine:polypeptide N-acetylgalactosaminyltransferase 13 (GalNAc-T13)	49	1	0	1	0	0	0	0	0	0	hsa-miR-103a-3p	0	-0.35	0.52	2011
HOXB2	ENST00000330070.4	homeobox B2	1282	1	0	1	0	0	0	0	0	0	hsa-miR-103a-3p	0	-0.02	0.38
LRRC40	ENST00000370952.3	leucine rich repeat containing 40	88	1	0	0	1	2	1	1	0	1	hsa-miR-103a-3p	0	-0.12	0.44
HCFC2	ENST00000229330.4	host cell factor C2	46	1	0	1	0	0	0	0	0	2	hsa-miR-103a-3p	0	-0.23	0.39
ZNF652	ENST00000362063.2	zinc finger protein 652	33	1	1	0	0	1	0	1	0	2	hsa-miR-103a-3p	0	-0.05	< 0.1	2011
